# Supplementary material for: Transcriptome-Proteome Profiling in Burkholderia thailandensis during the Transition from Exponential to Stationary Phase
Source: J Proteome Res. 2025 Jul 18;24(8):4082–97. doi: 10.1021/acs.jproteome.5c00223 (PMC12322963; doi:10.1021/acs.jproteome.5c00223)
Supplement: Supplementary file 2 [file pr5c00223_si_002.xlsx]

## Sheet: RNA_Seq_All_Output
Gene ID	baseMean	baseMeanA	baseMeanB	foldChange	log2FoldChange	lfcSE	stat	PValue	PAdj	FDR	falsePos	wt2B	wt3C	wt4D	Sta2V	Sta3W	Sta4X	Entry	Protein names	Replicon	RefSeq Accession	GI Number	UniProtKB Accession	Coordinates	Gene Length	Product Description
BTH_I0001	4906.8	2255.6	7558	3.35	1.7	0.16	10.71	8.8e-27	4.5e-23	0	0	2626.6	2218.3	1921.8	7324.9	7710.4	7638.7	Q2T2K3	Putative glutamate--cysteine ligase 2 (EC 6.3.2.2) (Gamma-glutamylcysteine synthetase 2) (GCS 2) (Gamma-GCS 2)	chromosome I	YP_440561.3	284159412	Q2T2K3	1..1248(-)	1248	carboxylate-amine ligase
BTH_I0002	4723	3301.6	6144.4	1.861	0.9	0.17	5.22	1.8e-07	0.00066	0	0	3745	3156.5	3003.3	5286.7	6228.1	6918.4	Q2T2K2	Sodium/hydrogen exchanger family protein	chromosome I	YP_440562.1	83721313	Q2T2K2	1161..2375(-)	1215	sodium/hydrogen exchanger family protein
BTH_I0003	1081.3	1219.1	943.6	0.774	-0.4	0.16	-2.27	0.023	1	0.0347	132	1415.7	1111.3	1130.3	910.5	936	984.3	Q2T2K1	tRNA 5-methylaminomethyl-2-thiouridine biosynthesis bifunctional protein MnmC (tRNA mnm(5)s(2)U biosynthesis bifunctional protein) [Includes: tRNA (mnm(5)s(2)U34)-methyltransferase (EC 2.1.1.61); FAD-dependent cmnm(5)s(2)U34 oxidoreductase (EC 1.5.-.-)]	chromosome I	YP_440563.1	83720591	Q2T2K1	3101..5074(-)	1974	5-methylaminomethyl-2-thiouridine methyltransferase
BTH_I0004	22368.1	32810	11926.2	0.363	-1.5	0.16	-9.06	1.3e-19	6.1e-16	0	0	33232.7	30319.2	34878.1	10945.8	10926.1	13906.8	Q2T2K0	DNA-binding protein HU-alpha	chromosome I	YP_440564.1	83719600	Q2T2K0	5354..5734(+)	381	DNA-binding protein HU-alpha
BTH_I0005	1794.1	1805.7	1782.4	0.987	0	0.14	-0.13	0.9	1	0.9175	5112	1813.8	1646.6	1956.8	1668.4	1832.6	1846.3	Q2T2J9	Cobalamin synthesis protein/P47K family protein	chromosome I	YP_440565.1	83719674	Q2T2J9	5838..7397(-)	1560	cobalamin synthesis protein/P47K family protein
BTH_I0006	2151.5	1365	2938	2.152	1.1	0.14	7.76	8.6e-15	3.9e-11	0	0	1361.9	1325.7	1407.3	2660.5	2902.5	3251.1	Q2T2J8	BapC protein	chromosome I	YP_440566.1	83718965	Q2T2J8	7470..7919(-)	450	BapC protein
BTH_I0007	6880.6	6994.4	6766.8	0.968	0	0.16	-0.3	0.76	1	0.8026	4344	7690.9	6084.4	7207.8	7444.6	6323.7	6532.1	Q2T2J7	General secretion pathway protein D	chromosome I	YP_440567.1	83720377	Q2T2J7	8351..10585(+)	2235	general secretion pathway protein D
BTH_I0008	3010.7	2995.1	3026.2	1.01	0	0.19	0.08	0.94	1	0.951	5338	3432	2761.6	2791.6	3680.2	2699.2	2699.3	Q2T2J6	Type II secretion system protein E (T2SS protein E) (Type II traffic warden ATPase)	chromosome I	YP_440568.1	83718589	Q2T2J6	10582..12075(+)	1494	general secretion pathway protein E
BTH_I0009	1568.6	1798.8	1338.5	0.744	-0.4	0.19	-2.24	0.025	1	0.0374	144	2058.1	1611.5	1726.7	1593.4	1288.7	1133.4	Q2T2F5	General secretion pathway protein F	chromosome I	YP_440569.1	83721515	Q2T2F5	12080..13297(+)	1218	general secretion pathway protein F
BTH_I0010	1010.9	1015	1006.8	0.992	0	0.17	-0.07	0.94	1	0.9558	5372	1120.6	1006.6	917.7	1138.1	956.3	926.1	Q2T2F4	GspC	chromosome I	YP_440570.1	83720261	Q2T2F4	13375..13785(-)	411	GspC
BTH_I0011	1519.5	1854.1	1184.9	0.639	-0.6	0.13	-4.86	1.2e-06	0.0042	0	0	1851.2	1745.2	1966	1168.4	1150	1236.3	Q2T2F3	Type II secretion system core protein G	chromosome I	YP_440571.1	83718881	Q2T2F3	13943..14395(+)	453	general secretion pathway protein G
BTH_I0012	1160.7	1512.2	809.3	0.535	-0.9	0.16	-5.79	7e-09	2.7e-05	0	0	1586.7	1384.2	1565.6	907.9	757.9	762.1	Q2T2F2	Type II secretion system protein H (General secretion pathway protein H)	chromosome I	YP_440572.1	83718435	Q2T2F2	14439..15029(+)	591	general secretion pathway protein H
BTH_I0013	293.7	429.3	158	0.368	-1.4	0.17	-8.37	5.9e-17	2.8e-13	0	0	446.7	411.5	429.8	169.7	156.6	147.6	Q2T2F1	Type II secretion system protein I (T2SS minor pseudopilin I)	chromosome I	YP_440573.1	83720909	Q2T2F1	15032..15436(+)	405	general secretory pathway protein I
BTH_I0014	580.2	795.4	365.1	0.459	-1.1	0.19	-5.77	8.1e-09	3.1e-05	0	0	936.8	732.4	717	423.7	341.9	329.6	Q2T2F0	General secretory pathway protein J	chromosome I	YP_440574.1	83721506	Q2T2F0	15414..16142(+)	729	general secretory pathway protein J
BTH_I0015	555.3	802	308.6	0.385	-1.4	0.18	-7.73	1.1e-14	5e-11	0	0	941.3	736.8	728	317.1	300	308.7	Q2T2E9	General secretion pathway protein K	chromosome I	YP_440575.1	83718959	Q2T2E9	16144..17397(+)	1254	general secretion pathway protein K
BTH_I0016	904.7	1193	616.3	0.517	-1	0.17	-5.77	7.9e-09	3e-05	0	0	1113.1	1273.9	1191.9	711.8	569	568.2	Q2T2E8	General secretion pathway protein L (GspL)	chromosome I	YP_440576.1	83719668	Q2T2E8	17464..18834(+)	1371	general secretion pathway protein L
BTH_I0017	339.6	421.8	257.4	0.611	-0.7	0.27	-2.6	0.0092	1	0.0148	53	388.5	443.5	433.5	373.7	215.2	183.4	Q2T2E7	General secretion pathway protein M	chromosome I	YP_440577.1	83721070	Q2T2E7	18831..19337(+)	507	general secretion pathway protein M
BTH_I0018	802.5	1061.5	543.6	0.512	-1	0.19	-5.13	2.9e-07	0.001	0	0	1001.8	1118.7	1064	668.4	498.5	463.8	Q2T2E6	Type II secretion system protein N (General secretion pathway protein N)	chromosome I	YP_440578.1	83718594	Q2T2E6	19376..20167(+)	792	general secretory pathway protein N
BTH_I0019	1282.2	1660.1	904.3	0.545	-0.9	0.14	-6.38	1.7e-10	7e-07	0	0	1612.9	1636.1	1731.3	978.9	869.1	865	Q2T2G6	RND efflux system, outer membrane lipoprotein, NodT family subfamily	chromosome I	YP_440579.1	83719194	Q2T2G6	20337..21956(-)	1620	RND efflux system outer membrane lipoprotein
BTH_I0020	646.8	414.5	879.1	2.118	1.1	0.22	4.95	7.5e-07	0.0026	0	0	326.5	541.5	375.5	892.1	853.5	891.8	Q2T2G5	Multidrug ABC transporter ATPase	chromosome I	YP_440580.1	83718605	Q2T2G5	22170..22481(-)	312	hypothetical protein
BTH_I0021	360.6	429.8	291.5	0.678	-0.6	0.24	-2.36	0.018	1	0.0276	103	328	552.6	408.7	257.9	322.8	293.8	Q2T2G4	Transcriptional regulator, MarR family	chromosome I	YP_440581.1	83718884	Q2T2G4	22608..23153(+)	546	MarR family transcriptional regulator
BTH_I0022	571	610.3	531.7	0.871	-0.2	0.2	-0.99	0.32	1	0.3792	1837	472.9	696.1	661.8	573.7	524.8	496.6	Q2T2G3	Drug resistance transporter, EmrB/QacA family	chromosome I	YP_440582.1	83721667	Q2T2G3	23301..24863(+)	1563	EmrB/QacA family drug resistance transporter
BTH_I0023	1125.7	1674.7	576.8	0.344	-1.5	0.17	-9.03	1.7e-19	8.2e-16	0	0	1530.7	1642.3	1851	501.3	577.4	651.7	Q2T2G2	Transcriptional regulator, LysR family	chromosome I	YP_440583.1	83720703	Q2T2G2	25087..26010(-)	924	LysR family transcriptional regulator
BTH_I0024	312.1	463.6	160.5	0.347	-1.5	0.31	-4.98	6.4e-07	0.0022	0	0	282.4	463.2	645.2	180.3	168.6	132.7	Q2T2G1	LrgA family protein	chromosome I	YP_440584.1	83719078	Q2T2G1	26150..26599(+)	450	LrgA family protein
BTH_I0025	427.2	696.9	157.5	0.226	-2.1	0.24	-8.89	6.4e-19	3.1e-15	0	0	522.2	668.4	900.2	146	163.8	162.6	Q2T2G0	Membrane protein, putative	chromosome I	YP_440585.1	83719971	Q2T2G0	26668..27390(+)	723	hypothetical protein
BTH_I0026	556.1	1086.6	25.5	0.023	-5.4	0.36	-14.87	4.9e-50	2.6e-46	0	0	610.3	1381.1	1268.3	27.6	19.1	29.8	Q2T2F9	Flagellar protein FliL	chromosome I	YP_440586.1	83720504	Q2T2F9	27944..28486(+)	543	flagellar basal body-associated protein FliL
BTH_I0027	1003.8	1951.5	56.1	0.029	-5.1	0.3	-17.35	1.9e-67	1.1e-63	0	0	1250.6	2449.3	2154.7	46.1	61	61.1	Q2T2F8	Flagellar motor switch protein FliM	chromosome I	YP_440587.1	83720285	Q2T2F8	28509..29507(+)	999	flagellar motor switch protein FliM
BTH_I0028	904.8	1738.6	70.9	0.041	-4.6	0.29	-15.75	7.1e-56	3.9e-52	0	0	1169.9	2278.7	1767.2	67.1	56.2	89.5	Q2T2F7	Flagellar motor switch protein FliN	chromosome I	YP_440588.1	83721171	Q2T2F7	29566..29997(+)	432	flagellar motor switch protein FliN
BTH_I0029	472.4	923.1	21.6	0.023	-5.4	0.37	-14.8	1.6e-49	8.4e-46	0	0	655.2	1134.7	979.3	7.9	28.7	28.3	Q2T2F6	Flagellar protein	chromosome I	YP_440589.1	83718483	Q2T2F6	29994..30668(+)	675	flagellar biosynthesis protein
BTH_I0030	430.4	822.8	37.9	0.046	-4.5	0.29	-15.59	8.1e-55	4.4e-51	0	0	635.7	953.6	879	39.5	25.1	49.2	Q2T2N8	Flagellar biosynthetic protein FliP	chromosome I	YP_440590.3	284159406	Q2T2N8	30670..31500(+)	831	flagellar biosynthesis protein FliP
BTH_I0031	176.7	329.7	23.7	0.073	-3.8	0.32	-11.98	4.4e-33	2.3e-29	0	0	264.5	403.5	321.2	27.6	28.7	14.9	Q2T2N7	Flagellar biosynthetic protein FliQ	chromosome I	YP_440591.1	83720940	Q2T2N7	31526..31798(+)	273	flagellar biosynthesis protein FliQ
BTH_I0032	391.1	593.2	189.1	0.318	-1.7	0.19	-8.68	3.9e-18	1.8e-14	0	0	558	661	560.5	159.2	194.9	213.3	Q2T2N6	Flagellar biosynthetic protein FliR	chromosome I	YP_440592.1	83721282	Q2T2N6	31911..32693(+)	783	flagellar biosynthetic protein FliR
BTH_I0033	360.9	366.4	355.5	0.972	0	0.21	-0.2	0.84	1	0.8709	4795	295.1	349.3	454.7	368.4	343.1	354.9	Q2T2N5	Transcriptional regulator, MerR family	chromosome I	YP_440593.1	83719057	Q2T2N5	32827..33321(-)	495	MerR family transcriptional regulator
BTH_I0034	398.4	474.8	322	0.678	-0.6	0.21	-2.63	0.0085	1	0.0137	48	520.7	525.5	378.3	323.7	369.4	272.9	Q2T2N4	Methyltransferase	chromosome I	YP_440594.1	83720500	Q2T2N4	33316..34233(+)	918	methyltransferase
BTH_I0035	322.7	348.2	297.3	0.853	-0.2	0.2	-1.16	0.24	1	0.2965	1395	391.5	369.6	283.5	273.7	322.8	295.3	Q2T2N3	SsuA/THI5-like domain-containing protein	chromosome I	YP_440595.1	83719409	Q2T2N3	34432..35445(+)	1014	hypothetical protein
BTH_I0036	74.8	93	56.6	0.61	-0.7	0.27	-2.63	0.0086	1	0.0139	49	103.8	83.2	92	46.1	66.9	56.7	Q2T2H7	ABC transporter, ATP-binding protein	chromosome I	YP_440596.1	83720564	Q2T2H7	35552..36349(+)	798	ABC transporter ATP-binding protein
BTH_I0037	58.3	72.6	43.9	0.6	-0.7	0.32	-2.33	0.02	1	0.0298	112	71	86.2	60.7	31.6	47.8	52.2	Q2T2H6	ABC transporter, permease protein	chromosome I	YP_440597.1	83720884	Q2T2H6	36449..37228(+)	780	ABC transporter permease
BTH_I0038	250.9	267.3	234.5	0.877	-0.2	0.23	-0.84	0.4	1	0.458	2270	316.8	264.3	220.9	190.8	266.6	246.1	Q2T2H5	histidine kinase (EC 2.7.13.3)	chromosome I	YP_440598.1	83718780	Q2T2H5	37305..38684(+)	1380	sensor histidine kinase
BTH_I0039	99.1	91.9	106.2	1.16	0.2	0.25	0.84	0.4	1	0.458	2269	80.7	85.6	109.5	88.2	123.1	107.4	Q2T2H4	DNA-binding response regulator	chromosome I	YP_440599.1	83719158	Q2T2H4	38695..39372(+)	678	DNA-binding response regulator
BTH_I0040	49.6	49.9	49.2	0.994	0	0.32	-0.03	0.98	1	0.9828	5565	40.3	45	64.4	44.7	53.8	49.2	Q2T2H3	Porin	chromosome I	YP_440600.1	83719583	Q2T2H3	39693..40820(+)	1128	porin
BTH_I0041	711.5	1063	359.9	0.338	-1.6	0.22	-7.21	5.6e-13	2.4e-09	0	0	1278.2	813.8	1097.1	389.5	314.4	375.8	Q2T2H2	Type III DNA modification methyltransferase	chromosome I	YP_440601.1	83718634	Q2T2H2	41277..43325(+)	2049	type III DNA modification methyltransferase
BTH_I0042	919.2	1473.3	365	0.248	-2	0.23	-8.7	3.3e-18	1.6e-14	0	0	1883.3	1060.2	1476.3	368.4	353.8	372.8	Q2T2H1	Type III restriction-modification system, res subunit	chromosome I	YP_440602.1	83721135	Q2T2H1	43366..46395(+)	3030	type III restriction-modification system, res subunit
BTH_I0043	107.4	121.6	93.2	0.763	-0.4	0.33	-1.18	0.24	1	0.2907	1364	177.1	96.7	91.1	81.6	80.1	117.8	Q2T2H0	Outer membrane porin OpcP	chromosome I	YP_440603.1	83720391	Q2T2H0	46764..47864(+)	1101	outer membrane porin OpcP
BTH_I0044	32.8	28.7	36.9	1.28	0.4	0.39	0.92	0.36	1	0.4161	2040	39.6	25.3	21.2	31.6	35.9	43.2	Q2T2G9	Transcriptional regulator, AraC family	chromosome I	YP_440604.1	83719725	Q2T2G9	48240..49199(+)	960	AraC family transcriptional regulator
BTH_I0045	25	24.1	26	1.082	0.1	0.39	0.29	0.77	1	0.8114	4402	18.7	25.9	27.6	25	27.5	25.4	Q2T2G8	Branched-chain amino acid ABC transporter, ATP-binding protein, putative	chromosome I	YP_440605.1	83719476	Q2T2G8	49318..50049(-)	732	branched-chain amino acid ABC transporter ATP-binding protein
BTH_I0046	14.8	19	10.6	0.553	-0.9	0.55	-1.56	0.12	1	0.1555	681	25.4	19.7	12	7.9	12	11.9	Q2T2G7	Branched-chain amino acid ABC transporter, ATP-binding protein	chromosome I	YP_440606.1	83721574	Q2T2G7	50104..50826(-)	723	branched-chain amino acid ABC transporter ATP-binding protein
BTH_I0047	40.1	46.5	33.7	0.732	-0.5	0.34	-1.34	0.18	1	0.2232	1017	50.1	37	52.5	35.5	35.9	29.8	Q2T2I8	Branched-chain amino acid ABC transporter, permease protein, putative	chromosome I	YP_440607.1	83720544	Q2T2I8	50823..51872(-)	1050	branched-chain amino acid ABC transporter permease
BTH_I0048	32.1	35.2	29	0.819	-0.3	0.36	-0.8	0.42	1	0.481	2402	38.1	37	30.4	25	26.3	35.8	Q2T2I7	Branched-chain amino acid transport system / permease component, putative	chromosome I	YP_440608.1	83720013	Q2T2I7	51869..52663(-)	795	branched chain amino acid ABC transporter permease
BTH_I0049	60.3	60.1	60.5	0.999	0	0.29	0	1	1	0.9977	5675	59	63.4	58	52.6	51.4	77.5	Q2T2I6	Branched-chain amino acid ABC transporter, periplasmic amino acid-binding protein, putative	chromosome I	YP_440609.1	83719360	Q2T2I6	52752..54011(-)	1260	branched-chain amino acid ABC transporter periplasmic amino acid-binding protein
BTH_I0050	169.6	205.4	133.7	0.653	-0.6	0.2	-3.09	0.002	1	0.0035	11	200.2	207	208.9	142.1	145.8	113.3	Q2T2I5	Phenylacetaldehyde dehydrogenase	chromosome I	YP_440610.1	83719867	Q2T2I5	54208..55713(-)	1506	phenylacetaldehyde dehydrogenase
BTH_I0051	60.7	68.9	52.4	0.764	-0.4	0.35	-1.12	0.26	1	0.3153	1493	74.7	72.1	59.8	73.7	53.8	29.8	Q2T2I4	SnoaL-like domain-containing protein	chromosome I	YP_440611.1	83720182	Q2T2I4	55768..56187(-)	420	hypothetical protein
BTH_I0052	151.7	175.3	128.2	0.73	-0.5	0.26	-1.74	0.082	1	0.1098	467	192	201.4	132.5	157.9	120.7	105.9	Q2T2I3	Molybdenum cofactor biosynthesis protein F	chromosome I	YP_440612.1	83720343	Q2T2I3	56171..56962(-)	792	hypothetical protein
BTH_I0053	99.5	111.5	87.5	0.781	-0.4	0.26	-1.39	0.17	1	0.2089	943	130.7	109	94.8	92.1	70.5	99.9	Q2T2I2	Oxidoreductase, short-chain dehydrogenase/reductase family	chromosome I	YP_440613.1	83719428	Q2T2I2	57002..57799(-)	798	short chain dehydrogenase/reductase family oxidoreductase
BTH_I0054	257.4	311.9	203	0.65	-0.6	0.18	-3.38	0.00073	1	0.0014	4	326.5	326.5	282.6	178.9	215.2	214.8	Q2T2I1	GMC oxidoreductase	chromosome I	YP_440614.1	83718932	Q2T2I1	57884..59554(-)	1671	GMC oxidoreductase
BTH_I0055	283.7	270.3	297.1	1.099	0.1	0.19	0.71	0.48	1	0.5401	2737	266.7	260.6	283.5	240.8	312	338.5	Q2T2I0	Transcriptional regulator, PadR family	chromosome I	YP_440615.1	83720084	Q2T2I0	59895..60236(+)	342	PadR family transcriptional regulator
BTH_I0056	388.4	444.6	332.3	0.746	-0.4	0.17	-2.42	0.016	1	0.0239	88	420.6	504.5	408.7	317.1	320.4	359.4	Q2T2H9	DUF1700 domain-containing protein	chromosome I	YP_440616.1	83720668	Q2T2H9	60233..61411(+)	1179	hypothetical protein
BTH_I0057	429.7	336.2	523.2	1.558	0.6	0.16	4.04	5.4e-05	0.17	0.0001	0	336.9	313.6	358	565.8	511.6	492.1	Q2T2H8	Fatty acid desaturase	chromosome I	YP_440617.1	83719542	Q2T2H8	62099..63088(-)	990	fatty acid desaturase
BTH_I0058	450.2	381.5	518.9	1.361	0.4	0.23	1.98	0.048	1	0.0678	274	384	383.2	377.4	673.7	493.7	389.2	Q2T2J5	Transcriptional repressor PaaX-like C-terminal domain-containing protein	chromosome I	YP_440618.1	83718619	Q2T2J5	63118..63954(-)	837	hypothetical protein
BTH_I0059	162	138	186	1.35	0.4	0.2	2.11	0.034	1	0.0497	196	147.2	126.9	139.9	214.5	172.1	171.5	Q2T2J4	AraC family transcriptional regulator	chromosome I	YP_440619.1	83720833	Q2T2J4	64266..65480(-)	1215	AraC family transcription regulator
BTH_I0060	497.1	60.3	933.9	15.509	4	0.22	17.58	3.5e-69	2e-65	0	0	49.3	63.4	68.1	921	771	1109.6	Q2T2J3	Acyl-CoA dehydrogenase	chromosome I	YP_440620.1	83721003	Q2T2J3	65479..66615(+)	1137	acyl-CoA dehydrogenase
BTH_I0061	611.4	93.6	1129.2	12.068	3.6	0.25	14.2	9e-46	4.8e-42	0	0	104.6	85	91.1	1022.3	848.7	1516.7	Q2T2J2	Beta-ketoadipyl CoA thiolase (EC 2.3.1.-)	chromosome I	YP_440621.1	83720390	Q2T2J2	66869..68371(+)	1503	acetyl-CoA acetyltransferase
BTH_I0062	736.2	157.1	1315.4	8.369	3.1	0.22	14.01	1.4e-44	7.7e-41	0	0	124	174.3	173	1281.6	1092.6	1571.9	Q2T2J1	Fatty oxidation complex, alpha subunit (EC 5.1.2.3)	chromosome I	YP_440622.1	83719271	Q2T2J1	68384..70507(+)	2124	fatty oxidation complex subunit alpha
BTH_I0063	76.3	63.1	89.5	1.415	0.5	0.29	1.76	0.079	1	0.1062	450	68	56.1	65.3	68.4	83.7	116.3	Q2T2J0	Uncharacterized protein	chromosome I	YP_440623.1	83718601	Q2T2J0	70662..70850(-)	189	hypothetical protein
BTH_I0064	462.2	411.3	513.1	1.245	0.3	0.18	1.74	0.081	1	0.1088	462	447.5	412.7	373.7	496	448.3	595	Q2T2I9	Alpha-methylacyl-CoA racemase	chromosome I	YP_440624.1	83718526	Q2T2I9	70850..71983(+)	1134	alpha-methylacyl-CoA racemase
BTH_I0065	480.9	497.2	464.6	0.934	-0.1	0.2	-0.5	0.62	1	0.6672	3509	467.7	487.3	536.6	385.5	438.7	569.7	Q2T2L0	Lipoprotein	chromosome I	YP_440625.1	83720831	Q2T2L0	72059..72883(-)	825	hypothetical protein
BTH_I0066	109.2	103.2	115.2	1.112	0.2	0.23	0.68	0.5	1	0.5553	2832	96.4	108.4	104.9	101.3	110	134.2	Q2T2K9	Lipoprotein	chromosome I	YP_440626.1	83721471	Q2T2K9	72952..73413(-)	462	hypothetical protein
BTH_I0067	9.1	6.2	11.9	1.886	0.9	0.82	1.11	0.27	1	0.3205	1521	3.7	8.6	6.4	1.3	17.9	16.4	Q2T2K8	Uncharacterized protein	chromosome I	YP_440627.1	83719382	Q2T2K8	73696..73812(+)	117	hypothetical protein
BTH_I0068	1017.4	1171.1	863.6	0.738	-0.4	0.16	-2.71	0.0067	1	0.011	38	1137.8	1031.8	1343.8	832.9	875	882.9	Q2T2K7	CHAP domain-containing protein	chromosome I	YP_440628.1	83720828	Q2T2K7	73967..74407(+)	441	hypothetical protein
BTH_I0069	637.2	649.6	624.9	0.963	-0.1	0.15	-0.36	0.72	1	0.7599	4072	633.5	629.6	685.7	685.5	606.1	583.1	Q2T2K6	Lipoprotein, putative	chromosome I	YP_440629.1	83719910	Q2T2K6	74394..74789(+)	396	lipoprotein
BTH_I0070	297.2	355.7	238.7	0.673	-0.6	0.2	-2.86	0.0042	1	0.0072	24	370.5	301.8	394.9	263.2	248.6	204.3	Q2T2K5	Transmembrane regulator PrtR	chromosome I	YP_440630.1	83719748	Q2T2K5	75029..75781(-)	753	transmembrane regulator PrtR
BTH_I0071	153.6	173	134.3	0.778	-0.4	0.2	-1.81	0.07	1	0.0955	401	168.1	167.6	183.2	118.4	145.8	138.7	Q2T2K4	RNA polymerase sigma-70 factor, ECF subfamily	chromosome I	YP_440631.1	83718744	Q2T2K4	75778..76293(-)	516	ECF subfamily RNA polymerase sigma factor
BTH_I0072	158.2	231.6	84.8	0.368	-1.4	0.22	-6.5	8.3e-11	3.4e-07	0	0	233.1	226.1	235.6	89.5	99.2	65.6	Q2T2L6	Catalase-related peroxidase (EC 1.11.1.-)	chromosome I	YP_440632.1	83720133	Q2T2L6	76454..77539(+)	1086	catalase
BTH_I0073	96.9	174	19.9	0.115	-3.1	0.36	-8.66	4.8e-18	2.3e-14	0	0	226.4	146.6	149.1	14.5	28.7	16.4	Q2T2L5	Cytochrome b561, putative	chromosome I	YP_440633.1	83720035	Q2T2L5	77536..78063(+)	528	cytochrome b561
BTH_I0074	454.1	623.4	284.7	0.457	-1.1	0.25	-4.45	8.6e-06	0.028	0	0	753.8	458.3	658.1	221	285.7	347.5	Q2T2L4	Transposase, putative	chromosome I	YP_440634.1	83719862	Q2T2L4	79206..79715(-)	510	transposase
BTH_I0075	448.8	448.1	449.5	1.004	0	0.19	0.03	0.97	1	0.9804	5545	488.6	382.5	473.1	517.1	418.4	413.1	Q2T2L3	Recombinase	chromosome I	YP_440635.1	83719315	Q2T2L3	80897..82462(+)	1566	recombinase
BTH_I0076	161.6	165.2	157.9	0.959	-0.1	0.27	-0.23	0.82	1	0.853	4678	209.2	120.7	165.7	167.1	176.9	129.7	Q2T2L2	Stage 0 sporulation protein J, putative	chromosome I	YP_440636.1	83720211	Q2T2L2	82492..83133(+)	642	stage 0 sporulation protein J
BTH_I0077	32	23.5	40.6	1.74	0.8	0.37	2.14	0.033	1	0.0473	186	27.6	17.9	24.9	50	35.9	35.8			chromosome I	YP_440637.1	83720911	Q2SZK0	83375..83782(-)	408	hypothetical protein
BTH_I0078	1154.9	592.4	1717.5	2.9	1.5	0.2	7.64	2.2e-14	9.8e-11	0	0	485.6	629	662.7	1963.1	1780	1409.3	Q2T2M4	DUF4382 domain-containing protein	chromosome I	YP_440638.1	83719651	Q2T2M4	84413..85573(+)	1161	hypothetical protein
BTH_I0079	162.9	88.2	237.6	2.703	1.4	0.24	6.08	1.2e-09	4.7e-06	0	0	65.7	89.3	109.5	240.8	231.9	240.1	Q2T2M3	Lipoprotein, putative	chromosome I	YP_440639.1	83718969	Q2T2M3	85638..85793(+)	156	lipoprotein
BTH_I0080	1435	416.7	2453.3	5.881	2.6	0.2	12.94	2.8e-38	1.5e-34	0	0	339.2	512.5	398.5	2651.3	2504.4	2204.2	Q2T2M2	Uncharacterized protein	chromosome I	YP_440640.1	83719472	Q2T2M2	86137..86319(-)	183	hypothetical protein
BTH_I0081	5514.1	2851.5	8176.8	2.868	1.5	0.23	6.69	2.2e-11	9.2e-08	0	0	3329.6	2377.2	2847.8	6124.9	8274.7	10130.7	Q2T2M1	Spermidine n(1)-acetyltransferase (EC 2.3.1.57)	chromosome I	YP_440641.1	83720587	Q2T2M1	86443..87027(+)	585	spermidine n(1)-acetyltransferase
BTH_I0082	660.4	291.9	1029	3.522	1.8	0.22	8.25	1.5e-16	7e-13	0	0	366.1	287.7	221.8	1039.5	1139.2	908.2	Q2T2M0	Lipoprotein	chromosome I	YP_440642.1	83721286	Q2T2M0	87513..87860(+)	348	hypothetical protein
BTH_I0083	1346.2	808.4	1884.1	2.332	1.2	0.18	6.68	2.4e-11	1e-07	0	0	869.6	711.5	844	2232.9	1784.8	1634.5	Q2T2L9	YaeQ protein family	chromosome I	YP_440643.1	83718395	Q2T2L9	87880..88635(+)	756	YaeQ family protein
BTH_I0084	1142.2	598.4	1685.9	2.82	1.5	0.17	8.79	1.5e-18	7.1e-15	0	0	658.9	494	642.4	1746	1713	1598.7	Q2T2L8	Glyoxalase family protein	chromosome I	YP_440644.1	83719952	Q2T2L8	88763..89179(-)	417	glyoxalase family protein
BTH_I0085	1612.5	281.7	2943.2	10.449	3.4	0.21	16.13	1.5e-58	8e-55	0	0	297.3	271.7	276.1	3763.1	2696.9	2369.7	Q2T2L7	ADA regulatory protein	chromosome I	YP_440645.1	83720827	Q2T2L7	89582..90676(+)	1095	ADA regulatory protein
BTH_I0086	1375.2	182.3	2568	14.07	3.8	0.23	16.29	1.1e-59	6e-56	0	0	187.5	196.5	162.9	3309.1	2512.8	1882.1	Q2T2N2	DNA-3-methyladenine glycosylase II (EC 3.2.2.21)	chromosome I	YP_440646.1	83721464	Q2T2N2	90583..91614(+)	1032	DNA-3-methyladenine glycosylase II
BTH_I0087	2643.1	2598.8	2687.3	1.034	0	0.13	0.38	0.71	1	0.7529	4029	2573.6	2521.4	2701.4	2830.2	2505.6	2726.2	Q2T2N1	Glutamate--cysteine ligase (EC 6.3.2.2) (Gamma-ECS) (GCS) (Gamma-glutamylcysteine synthetase)	chromosome I	YP_440647.1	83719941	Q2T2N1	91752..93398(+)	1647	glutamate--cysteine ligase
BTH_I0088	4066.7	5204.3	2929.1	0.563	-0.8	0.19	-4.48	7.5e-06	0.025	0	0	4259	5044.6	6309.4	3007.8	3045.9	2733.6	Q2T2N0	RNA polymerase sigma factor	chromosome I	YP_440648.1	83720670	Q2T2N0	93414..94865(-)	1452	RNA polymerase sigma factor RpoD
BTH_I0089	1282.6	758.8	1806.4	2.383	1.3	0.16	7.85	4e-15	1.8e-11	0	0	705.2	722.6	848.6	1963.1	1835	1621.1	Q2T2M9	Uncharacterized protein	chromosome I	YP_440649.1	83720160	Q2T2M9	95108..95533(-)	426	hypothetical protein
BTH_I0090	9326.7	4248.4	14404.9	3.391	1.8	0.22	8.15	3.6e-16	1.7e-12	0	0	3714.4	4495.1	4535.8	18416.8	13669.6	11128.4	Q2T2M8	Periplasmic heavy metal sensor	chromosome I	YP_440650.1	83719130	Q2T2M8	96449..97024(-)	576	hypothetical protein
BTH_I0091	40.9	38.6	43.2	1.128	0.2	0.36	0.49	0.63	1	0.6751	3560	32.1	37.6	46	30.3	56.2	43.2	Q2T2M7	Phage portal protein, PBSX family	chromosome I	YP_440651.1	83718701	Q2T2M7	97240..97533(+)	294	PBSX family phage portal protein
BTH_I0092	176.4	100.1	252.8	2.536	1.3	0.2	6.83	8.2e-12	3.5e-08	0	0	101.6	91.8	106.8	271	260.6	226.7	Q2T2M6	Fels-2 prophage protein	chromosome I	YP_440652.1	83719554	Q2T2M6	98003..98578(+)	576	Fels-2 prophage protein
BTH_I0093	2282.3	1853.4	2711.1	1.462	0.5	0.13	4.29	1.8e-05	0.058	0	0	1817.6	1962.6	1780.1	2588.1	2805.6	2739.6	Q2T2M5	AAA domain-containing protein	chromosome I	YP_440653.1	83719741	Q2T2M5	98679..99695(+)	1017	hypothetical protein
BTH_I0094	3544.6	2952.9	4136.2	1.401	0.5	0.25	1.91	0.056	1	0.0782	321	3929.5	3028.4	1900.7	4326.2	4158.8	3923.7	Q2T2E5	Phage integrase	chromosome I	YP_440654.1	83720438	Q2T2E5	100027..101376(+)	1350	Phage integrase
BTH_I0095	2476.9	2154.4	2799.5	1.299	0.4	0.17	2.18	0.029	1	0.0423	165	2591.5	2001.4	1870.3	2828.9	2876.2	2693.4	Q2T2E4	DNA-binding protein	chromosome I	YP_440655.1	83721017	Q2T2E4	101445..102239(+)	795	hypothetical protein
BTH_I0096	1183.6	1311.7	1055.5	0.805	-0.3	0.16	-1.96	0.05	1	0.0695	282	1513.5	1190.1	1231.5	1060.5	1089	1017.1	Q2T2E3	Uncharacterized protein	chromosome I	YP_440656.1	83721360	Q2T2E3	102222..104012(-)	1791	hypothetical protein
BTH_I0097	5106.9	4767.3	5446.5	1.142	0.2	0.16	1.19	0.23	1	0.2849	1333	5285.4	4982.4	4034.2	5071	5789.4	5479.2	Q2T2E2	UvrD-like helicase C-terminal domain-containing protein	chromosome I	YP_440657.1	83719966	Q2T2E2	107166..109325(+)	2160	hypothetical protein
BTH_I0098	1368	1180	1556.1	1.318	0.4	0.15	2.67	0.0075	1	0.0122	43	1254.3	1217.9	1067.7	1417.1	1631.7	1619.6	Q2T2E1	DUF2290 domain-containing protein	chromosome I	YP_440658.1	83720738	Q2T2E1	109304..109996(+)	693	hypothetical protein
BTH_I0099	1677.6	1201.6	2153.7	1.793	0.8	0.15	5.65	1.6e-08	6.2e-05	0	0	1305.1	1102.1	1197.5	1960.5	2193.6	2307.1	Q2T2E0	Uncharacterized protein	chromosome I	YP_440659.1	83718766	Q2T2E0	110138..111244(-)	1107	hypothetical protein
BTH_I0100	1364.6	1497.6	1231.6	0.822	-0.3	0.24	-1.16	0.24	1	0.2959	1391	1023.5	1785.8	1683.4	1036.8	1293.4	1364.6	Q2T2D9	Uncharacterized protein	chromosome I	YP_440660.1	83719021	Q2T2D9	112209..113489(+)	1281	hypothetical protein
BTH_I0101	1006.9	1390	623.7	0.449	-1.2	0.28	-4.1	4.2e-05	0.13	0.0001	0	829.2	1915.2	1425.7	632.9	625.2	612.9	Q2T2D8	PLD phosphodiesterase domain-containing protein	chromosome I	YP_440661.1	83720988	Q2T2D8	113483..115360(+)	1878	hypothetical protein
BTH_I0102	4164.9	3988.5	4341.3	1.088	0.1	0.2	0.6	0.55	1	0.6054	3134	3119	4955.9	3890.6	3886.8	4670.5	4466.6	Q2T2D7	DEAD/DEAH box helicase:Helicase, C-terminal	chromosome I	YP_440662.1	83720024	Q2T2D7	115321..118776(+)	3456	DEAD/DEAH box helicase
BTH_I0103	3715	2231.8	5198.2	2.329	1.2	0.13	9.45	3.3e-21	1.6e-17	0	0	2135.8	2315.6	2244	4830.2	5446.3	5318.1	Q2T2D6	EcsC family protein	chromosome I	YP_440663.1	83719225	Q2T2D6	120056..120805(+)	750	hypothetical protein
BTH_I0104	490.1	494.1	486.1	0.983	0	0.18	-0.13	0.89	1	0.9137	5084	519.9	455.2	507.1	415.8	475.8	566.7	Q2T2D5	Lipoprotein	chromosome I	YP_440664.1	83720316	Q2T2D5	121039..122211(-)	1173	hypothetical protein
BTH_I0105	0	0	0									0	0	0	0	0	0	Q2T2D4	Uncharacterized protein	chromosome I	YP_440665.1	83718978	Q2T2D4	122049..122153(-)	105	hypothetical protein
BTH_I0106	243.6	304.6	182.5	0.599	-0.7	0.18	-4.07	4.7e-05	0.15	0.0001	0	290.6	312.9	310.2	159.2	196	192.4	Q2T2D3	Lipoprotein	chromosome I	YP_440666.1	83721507	Q2T2D3	122382..124172(-)	1791	hypothetical protein
BTH_I0107	170.7	204.1	137.3	0.676	-0.6	0.22	-2.56	0.011	1	0.0167	60	212.9	176.8	222.7	144.7	155.4	111.9	Q2T2D2	Possible transcriptional regulator, XRE family	chromosome I	YP_440667.1	83719403	Q2T2D2	124305..124691(+)	387	XRE family transcriptional regulator
BTH_I0108	372.5	339.9	405.3	1.194	0.3	0.18	1.38	0.17	1	0.2095	946	289.9	343.1	386.6	368.4	426.8	420.6	Q2T2D1	Twin-arginine translocation pathway signal protein	chromosome I	YP_440668.1	83719696	Q2T2D1	125713..126765(-)	1053	hypothetical protein
BTH_I0109	138.5	130.7	146.3	1.121	0.2	0.2	0.83	0.41	1	0.4681	2331	123.3	130.6	138.1	134.2	154.2	150.6	Q2T2D0	Phage capsid protein	chromosome I	YP_440669.1	83719939	Q2T2D0	126762..127679(-)	918	hypothetical protein
BTH_I0110	131.9	122	141.7	1.158	0.2	0.23	0.94	0.35	1	0.4045	1976	105.3	133.7	127	139.5	123.1	162.6	Q2T2C9	Gp47	chromosome I	YP_440670.1	83718709	Q2T2C9	127713..128789(-)	1077	hypothetical protein
BTH_I0111	67.3	74.4	60.3	0.807	-0.3	0.27	-1.16	0.25	1	0.2985	1405	76.9	70.8	75.5	53.9	53.8	73.1	Q2T2C8	DUF932 domain-containing protein	chromosome I	YP_440671.1	83721065	Q2T2C8	128786..129754(-)	969	hypothetical protein
BTH_I0112	2418.5	2467.1	2370	0.961	-0.1	0.21	-0.27	0.79	1	0.8219	4476	2933.7	1928.1	2539.4	1967.1	2406.4	2736.6	Q2T2C7	WYL domain-containing protein	chromosome I	YP_440672.1	83718441	Q2T2C7	130914..131828(+)	915	hypothetical protein
BTH_I0113	5356.2	6762.2	3950.2	0.584	-0.8	0.18	-4.2	2.7e-05	0.084	0.0001	0	8287.8	5652.6	6346.2	4202.6	3764.4	3883.5	Q2T2C6	Protein kinase domain protein	chromosome I	YP_440673.1	83720701	Q2T2C6	131918..136120(+)	4203	protein kinase domain-containing protein
BTH_I0114	5351.8	7619.6	3084	0.405	-1.3	0.22	-5.85	5e-09	2e-05	0	0	10156.9	6565.5	6136.4	3390.7	2938.3	2923	Q2T2C5	site-specific DNA-methyltransferase (adenine-specific) (EC 2.1.1.72)	chromosome I	YP_440674.1	83719870	Q2T2C5	136117..139812(+)	3696	hypothetical protein
BTH_I0115	7817.8	11334.7	4300.9	0.379	-1.4	0.2	-7.03	2.1e-12	9.2e-09	0	0	14321.8	10533.3	9148.9	4590.7	4136.1	4175.8	Q2T2C4	PglY	chromosome I	YP_440675.1	83719623	Q2T2C4	139845..143528(+)	3684	hypothetical protein
BTH_I0116	5967.2	7458.5	4475.8	0.6	-0.7	0.17	-4.28	1.8e-05	0.058	0	0	9019.9	6842.7	6512.8	4418.3	4524.6	4484.5	Q2T2C3	Bacteriophage phiC31 resistance protein pglZ, putative	chromosome I	YP_440676.1	83719262	Q2T2C3	143525..145741(+)	2217	bacteriophage phiC31 resistance protein pglZ
BTH_I0117	1757.6	2042.4	1472.8	0.721	-0.5	0.18	-2.68	0.0074	1	0.0121	42	2476.5	1845	1805.8	1484.2	1436.9	1497.3	Q2T2C2	Gp31	chromosome I	YP_440677.1	83720539	Q2T2C2	146034..147248(-)	1215	gp31
BTH_I0118	1078.3	1081.5	1075.2	0.994	0	0.19	-0.05	0.96	1	0.9724	5483	1308.8	929.6	1006	1011.8	1028.1	1185.6	Q2T2C1	Gp30	chromosome I	YP_440678.1	83721133	Q2T2C1	147259..148008(-)	750	gp30
BTH_I0119	1018.2	1477.3	559.1	0.378	-1.4	0.22	-6.4	1.5e-10	6.2e-07	0	0	1896	1178.4	1357.6	509.2	546.3	621.9	Q2T2C0	Gp29	chromosome I	YP_440679.1	83719727	Q2T2C0	148005..148532(-)	528	hypothetical protein
BTH_I0120	214	239.9	188.1	0.785	-0.3	0.32	-1.07	0.28	1	0.3368	1608	360.1	149.7	209.9	168.4	220	176			chromosome I				148883..148958(-)	76	tRNA-Lys
BTH_I0121	475.8	482.7	469	0.972	0	0.16	-0.25	0.8	1	0.8344	4558	523.7	444.8	479.5	423.7	492.5	490.7	Q2T2B9	Uncharacterized domain 1, putative	chromosome I	YP_440680.1	83721650	Q2T2B9	149151..149555(+)	405	hypothetical protein
BTH_I0122	606	695.7	516.2	0.741	-0.4	0.16	-2.65	0.008	1	0.0129	45	762.7	655.4	669.1	480.3	492.5	575.7	Q2T2B8	Patatin-like phospholipase	chromosome I	YP_440681.1	83721210	Q2T2B8	149594..150463(+)	870	patatin-like phospholipase
BTH_I0123	1839.5	1499.3	2179.7	1.454	0.5	0.14	3.81	0.00014	0.41	0.0003	1	1651	1397.1	1449.7	2290.7	2074	2174.4	Q2T2B7	Glyoxylate reductase	chromosome I	YP_440682.1	83718903	Q2T2B7	150585..151601(-)	1017	glyoxylate reductase
BTH_I0124	17469.9	8996	25943.9	2.884	1.5	0.16	9.77	1.5e-22	7.4e-19	0	0	9426.3	9108.5	8453.1	22020.6	28264.4	27546.6	Q2T2B6	Transcriptional regulator, LysR family	chromosome I	YP_440683.1	83719370	Q2T2B6	152039..153094(+)	1056	LysR family transcriptional regulator
BTH_I0125	5707.2	6989.7	4424.7	0.633	-0.7	0.14	-4.82	1.4e-06	0.005	0	0	7393.6	6436.8	7138.7	4724.9	4129	4420.3	Q2T2B5	DNA topoisomerase (EC 5.6.2.1) (Omega-protein) (Relaxing enzyme) (Swivelase) (Untwisting enzyme)	chromosome I	YP_440684.3	284159405	Q2T2B5	153323..155998(-)	2676	DNA topoisomerase III
BTH_I0126	417	423.3	410.7	0.972	0	0.16	-0.25	0.8	1	0.8347	4561	410.9	385	474	411.8	414.8	405.6	Q2T2B4	Thioredoxin domain-containing protein	chromosome I	YP_440685.1	83718599	Q2T2B4	156142..156513(-)	372	hypothetical protein
BTH_I0127	424.1	324.3	523.9	1.616	0.7	0.17	3.96	7.5e-05	0.23	0.0002	0	337.7	335.1	300.1	531.6	588.1	451.9	Q2T2B3	DNA processing protein DprA, putative	chromosome I	YP_440686.1	83719440	Q2T2B3	156574..157875(-)	1302	DNA processing protein DprA
BTH_I0128	3151.8	1842.9	4460.6	2.42	1.3	0.16	7.9	2.7e-15	1.2e-11	0	0	2140.3	1774.1	1614.4	4244.7	4435	4702.2	Q2T2B2	Peptide deformylase (PDF) (EC 3.5.1.88) (Polypeptide deformylase)	chromosome I	YP_440687.3	284159413	Q2T2B2	157957..158496(+)	540	peptide deformylase
BTH_I0129	2282.6	2293	2272.2	0.991	0	0.16	-0.08	0.94	1	0.9505	5332	2652	2016.2	2210.8	2156.5	2417.1	2243	Q2T2B1	Methionyl-tRNA formyltransferase (EC 2.1.2.9)	chromosome I	YP_440688.1	83718636	Q2T2B1	158528..159514(+)	987	methionyl-tRNA formyltransferase
BTH_I0130	778	1089.2	466.8	0.428	-1.2	0.23	-5.27	1.4e-07	0.0005	0	0	1417.2	943.7	906.6	386.8	502.1	511.5	Q2T2B0	LysE family protein	chromosome I	YP_440689.1	83719269	Q2T2B0	159635..160270(+)	636	LysE family protein
BTH_I0131	6954	7887.1	6020.8	0.763	-0.4	0.17	-2.33	0.02	1	0.0303	114	8275.1	7742.1	7644	4915.7	6540.1	6606.7	Q2T2A9	Protease HtpX homolog (EC 3.4.24.-)	chromosome I	YP_440690.1	83720265	A0A096YQH2	160379..161236(+)	858	M48 family peptidase
BTH_I0132	2251.3	3365.5	1137.1	0.338	-1.6	0.18	-8.89	6.2e-19	3e-15	0	0	3970.6	2906.4	3219.6	1039.5	1226.5	1145.4	Q2T2A8	16S rRNA (cytosine(967)-C(5))-methyltransferase (EC 2.1.1.176) (16S rRNA m5C967 methyltransferase) (rRNA (cytosine-C(5)-)-methyltransferase RsmB)	chromosome I	YP_440691.1	83719791	Q2T2A8	161334..163049(+)	1716	sun protein
BTH_I0133	1729.8	1629.3	1830.2	1.124	0.2	0.14	1.23	0.22	1	0.2682	1250	1736.9	1481.5	1669.6	1855.2	1863.7	1771.7	Q2T2A7	DUF4390 domain-containing protein	chromosome I	YP_440692.1	83720682	Q2T2A7	163046..163636(+)	591	hypothetical protein
BTH_I0134	3118.7	3594	2643.5	0.736	-0.4	0.16	-2.79	0.0052	1	0.0087	30	4194	3241.5	3346.6	2735.5	2570.1	2624.8	Q2T2A6	histidine kinase (EC 2.7.13.3)	chromosome I	YP_440693.1	83720407	Q2T2A6	163683..166046(+)	2364	nitrogen regulation protein NtrY
BTH_I0135	1449.1	1497.1	1401.1	0.936	-0.1	0.15	-0.65	0.51	1	0.5702	2924	1654.7	1393.4	1443.2	1307.9	1436.9	1458.5	Q2T2A5	DNA-binding response regulator	chromosome I	YP_440694.1	83718878	Q2T2A5	166047..166733(+)	687	DNA-binding response regulator
BTH_I0136	75.6	96.9	54.4	0.561	-0.8	0.31	-2.72	0.0066	1	0.0109	37	129.2	79.5	81.9	47.4	56.2	59.7			chromosome I				166794..166869(+)	76	tRNA-Phe
BTH_I0137	2518.7	2756	2281.4	0.828	-0.3	0.2	-1.39	0.16	1	0.2079	938	3349	2309.5	2609.4	2622.3	2114.7	2107.3	Q2T2A4	7-cyano-7-deazaguanine synthase (EC 6.3.4.20) (7-cyano-7-carbaguanine synthase) (PreQ(0) synthase) (Queuosine biosynthesis protein QueC)	chromosome I	YP_440695.1	83719597	A0A096YQ79	167194..167928(+)	735	exsB protein
BTH_I0138	977.7	1104.3	851.2	0.771	-0.4	0.19	-1.94	0.052	1	0.0731	298	1376.8	949.3	986.7	875	810.5	868	Q2T2A3	7-carboxy-7-deazaguanine synthase (CDG synthase) (EC 4.3.99.3) (Queuosine biosynthesis protein QueE)	chromosome I	YP_440696.1	83720295	Q2T2A3	168026..168658(+)	633	hypothetical protein
BTH_I0139	584.9	730.7	439.1	0.601	-0.7	0.19	-3.78	0.00016	0.46	0.0003	1	886	603.7	702.3	457.9	420.8	438.5	Q2T2A2	6-carboxy-5,6,7,8-tetrahydropterin synthase (EC 4.1.2.50) (Queuosine biosynthesis protein QueD)	chromosome I	YP_440697.1	83721427	Q2T2A2	168678..169130(+)	453	6-pyruvoyl tetrahydrobiopterin synthase
BTH_I0140	907.2	761.3	1053.1	1.384	0.5	0.17	2.81	0.005	1	0.0084	28	878.5	696.7	708.7	1084.2	1111.7	963.4	Q2T2A1	HpcH/HpaI aldolase family protein	chromosome I	YP_440698.1	83719058	Q2T2A1	169476..170261(+)	786	HpcH/HpaI aldolase family protein
BTH_I0141	624.8	482.9	766.6	1.587	0.7	0.15	4.4	1.1e-05	0.035	0	0	525.9	479.3	443.6	757.9	808.1	733.7	Q2T2A0	Sel1 repeat family protein	chromosome I	YP_440699.1	83721391	Q2T2A0	170258..171025(+)	768	hypothetical protein
BTH_I0142	468	631.5	304.5	0.482	-1.1	0.18	-5.83	5.5e-09	2.1e-05	0	0	731.4	548.3	614.8	301.3	316.8	295.3	Q2T299	Peptidoglycan glycosyltransferase MrdB (PGT) (EC 2.4.1.129) (Cell elongation protein RodA) (Cell wall polymerase) (Peptidoglycan polymerase) (PG polymerase)	chromosome I	YP_440700.1	83718660	Q2T299	171143..172291(-)	1149	rod shape-determining protein RodA
BTH_I0143	645.8	928.5	363.1	0.391	-1.4	0.17	-7.78	7e-15	3.2e-11	0	0	1036.9	792.2	956.3	342.1	367	380.3	Q2T298	Peptidoglycan D,D-transpeptidase MrdA (EC 3.4.16.4) (Penicillin-binding protein 2) (PBP-2)	chromosome I	YP_440701.1	83719503	Q2T298	172303..174711(-)	2409	penicillin-binding protein 2
BTH_I0144	209.1	263.2	154.9	0.589	-0.8	0.22	-3.51	0.00044	1	0.0009	3	317.5	227.3	244.8	171	144.6	149.1	Q2T297	Rod shape-determining protein MreD	chromosome I	YP_440702.1	83720077	Q2T297	174875..175387(-)	513	rod shape-determining protein MreD
BTH_I0145	682.3	1007.6	357	0.354	-1.5	0.2	-7.31	2.6e-13	1.1e-09	0	0	1217	821.8	983.9	313.2	373	384.8	Q2T296	Cell shape-determining protein MreC (Cell shape protein MreC)	chromosome I	YP_440703.1	83720997	Q2T296	175384..176463(-)	1080	rod shape-determining protein MreC
BTH_I0146	5297.7	7636.7	2958.7	0.387	-1.4	0.17	-8.08	6.5e-16	3e-12	0	0	8761.4	6632.7	7516.1	2749.9	2820	3306.3	Q2T295	Cell shape-determining protein MreB	chromosome I	YP_440704.1	83721495	Q2T295	176583..177626(-)	1044	rod shape-determining protein MreB
BTH_I0147	1024.9	958.8	1090.9	1.138	0.2	0.19	0.99	0.32	1	0.3774	1828	1179.6	850.1	846.8	1030.2	1098.6	1143.9	Q2T294	Aspartyl/glutamyl-tRNA(Asn/Gln) amidotransferase subunit C (Asp/Glu-ADT subunit C) (EC 6.3.5.-)	chromosome I	YP_440705.1	83720669	A0A096YJT1	177992..178291(+)	300	aspartyl/glutamyl-tRNA amidotransferase subunit C
BTH_I0148	2741.9	3763.4	1720.4	0.457	-1.1	0.16	-7.22	5.3e-13	2.3e-09	0	0	4358.3	3564.9	3366.9	1693.4	1751.3	1716.5	Q2T293	Glutamyl-tRNA(Gln) amidotransferase subunit A (Glu-ADT subunit A) (EC 6.3.5.7)	chromosome I	YP_440706.1	83721575	Q2T293	178418..179908(+)	1491	aspartyl/glutamyl-tRNA amidotransferase subunit A
BTH_I0149	2907.3	3734.5	2080.1	0.557	-0.8	0.17	-5.09	3.6e-07	0.0013	0	0	4319.5	3579.7	3304.3	2031.5	1933	2275.8	Q2T292	Aspartyl/glutamyl-tRNA(Asn/Gln) amidotransferase subunit B (Asp/Glu-ADT subunit B) (EC 6.3.5.-)	chromosome I	YP_440707.1	83718877	A0A096YJR1	179911..181383(+)	1473	aspartyl/glutamyl-tRNA amidotransferase subunit B
BTH_I0150	1381.4	1925	837.8	0.435	-1.2	0.18	-6.57	4.9e-11	2e-07	0	0	2339.8	1707.6	1727.6	873.7	786.6	853	Q2T291	Polyphosphate kinase-2-related domain-containing protein	chromosome I	YP_440708.1	83719841	Q2T291	181510..182349(+)	840	hypothetical protein
BTH_I0151	1075.9	1446.5	705.1	0.487	-1	0.2	-5.29	1.3e-07	0.00046	0	0	1788.4	1373.1	1178.1	677.6	698.1	739.7	Q2T290	Exodeoxyribonuclease III (EC 3.1.11.2)	chromosome I	YP_440709.1	83720785	Q2T290	182381..183151(+)	771	exodeoxyribonuclease III
BTH_I0152	602.7	983.1	222.2	0.226	-2.1	0.23	-9.47	2.7e-21	1.3e-17	0	0	1251.3	849.5	848.6	251.3	190.1	225.2	Q2T289	Alcohol dehydrogenase, zinc-containing	chromosome I	YP_440710.1	83720893	Q2T289	183292..184356(-)	1065	zinc-containing alcohol dehydrogenase
BTH_I0153	366.4	489	243.8	0.498	-1	0.22	-4.66	3.2e-06	0.011	0	0	606.6	454.6	405.9	272.4	230.7	228.2	Q2T288	Transcriptional regulator, AraC family	chromosome I	YP_440711.1	83718549	Q2T288	184575..185519(+)	945	AraC family transcriptional regulator
BTH_I0154	1348	1968.5	727.5	0.37	-1.4	0.22	-6.55	5.8e-11	2.4e-07	0	0	2526.5	1592.4	1786.5	818.4	724.4	639.8	Q2T287	Peptidase family M48 family (EC 3.4.-.-)	chromosome I	YP_440712.1	83719400	Q2T287	185747..186787(-)	1041	M48 family peptidase
BTH_I0155	1778	2748.9	807.1	0.294	-1.8	0.17	-10.13	4e-24	2e-20	0	0	3230.3	2356.3	2660	760.5	797.3	863.5	Q2T286	AmpG-related permease	chromosome I	YP_440713.1	83720417	Q2T286	186777..188090(-)	1314	AmpG-related permease
BTH_I0156	266.2	210.7	321.8	1.526	0.6	0.21	2.9	0.0038	1	0.0065	21	230.1	222.4	179.5	386.8	295.3	283.4	Q2T285	Methionine biosynthesis protein MetW	chromosome I	YP_440714.1	83720534	Q2T285	188102..188716(-)	615	methionine biosynthesis protein MetW
BTH_I0157	847	1001.2	692.7	0.692	-0.5	0.15	-3.43	0.00059	1	0.0011	3	1101.9	919.7	982.1	738.1	640.7	699.4	Q2T284	Homoserine O-succinyltransferase (HST) (EC 2.3.1.46) (Homoserine transsuccinylase) (HTS)	chromosome I	YP_440715.1	83719686	A0A096YH15	188713..189858(-)	1146	homoserine O-acetyltransferase
BTH_I0158	740.2	807.5	672.9	0.833	-0.3	0.19	-1.4	0.16	1	0.2046	921	987.6	700.4	734.5	648.7	664.7	705.4	Q2T283	Transcriptional regulator, TetR family	chromosome I	YP_440716.1	83718693	Q2T283	190164..190856(-)	693	nucleoid occlusion protein
BTH_I0159	627.1	1024.1	230.1	0.224	-2.2	0.21	-10.46	1.3e-25	6.4e-22	0	0	1251.3	839	982.1	228.9	215.2	246.1	Q2T282	HAD-superfamily hydrolase	chromosome I	YP_440717.1	83721500	Q2T282	190823..191626(-)	804	HAD-superfamily hydrolase
BTH_I0160	4492.3	5490.4	3494.1	0.636	-0.7	0.17	-3.93	8.5e-05	0.26	0.0002	0	6328.3	4734.7	5408.3	3217	3520.5	3744.8	Q2T281	Acetylglutamate kinase (EC 2.7.2.8) (N-acetyl-L-glutamate 5-phosphotransferase) (NAG kinase) (NAGK)	chromosome I	YP_440718.1	83720586	Q2T281	191623..192690(-)	1068	acetylglutamate kinase
BTH_I0161	466.8	378.9	554.6	1.462	0.5	0.2	2.71	0.0067	1	0.0111	38	307.8	451.5	377.4	501.3	545.1	617.4	Q2T280	Cysteine-rich CWC family protein	chromosome I	YP_440719.1	83720115	Q2T280	192848..193105(+)	258	hypothetical protein
BTH_I0162	2262.4	3033.2	1491.6	0.492	-1	0.14	-7.09	1.3e-12	5.6e-09	0	0	3331.9	2718.5	3049.3	1435.5	1518.2	1521.2	Q2T279	histidine kinase (EC 2.7.13.3)	chromosome I	YP_440720.1	83719135	Q2T279	193123..194403(+)	1281	sensor histidine kinase
BTH_I0163	5996.9	8421.3	3572.5	0.424	-1.2	0.13	-9.29	1.5e-20	7.3e-17	0	0	8360.3	8502.9	8400.6	3903.9	3267.1	3546.4	Q2T278	Response regulator	chromosome I	YP_440721.1	83718683	Q2T278	194423..194965(+)	543	response regulator
BTH_I0164	9478	15316.7	3639.4	0.238	-2.1	0.17	-12.03	2.4e-33	1.2e-29	0	0	12868	15744.2	17337.8	3396	3464.3	4058	Q2T277	ATP-dependent protease ATPase subunit HslU (Unfoldase HslU)	chromosome I	YP_440722.1	83721034	A0A096YN66	195371..196714(-)	1344	ATP-dependent protease ATP-binding subunit HslU
BTH_I0165	4336.3	6815.1	1857.4	0.272	-1.9	0.16	-11.68	1.6e-31	8.2e-28	0	0	6687.6	6278.5	7479.3	1714.4	1729.8	2128.1	Q2T276	ATP-dependent protease subunit HslV (EC 3.4.25.2)	chromosome I	YP_440723.3	284159403	Q2T276	196724..197368(-)	645	ATP-dependent protease peptidase subunit
BTH_I0166	15476	7562.7	23389.3	3.093	1.6	0.12	13.26	4.1e-40	2.2e-36	0	0	7843.3	7046	7798.7	23098.2	24122.3	22947.3	Q2T275	RNA polymerase-binding transcription factor DksA	chromosome I	YP_440724.1	83719514	Q2T275	197522..197938(-)	417	DnaK suppressor protein
BTH_I0167	261.8	404.1	119.6	0.296	-1.8	0.21	-8.38	5.5e-17	2.6e-13	0	0	446.7	421.4	344.2	101.3	129.1	128.3	Q2T274	Uncharacterized protein	chromosome I	YP_440725.1	83721300	Q2T274	198279..198446(-)	168	hypothetical protein
BTH_I0168	4132	5095	3168.9	0.622	-0.7	0.14	-5.02	5.3e-07	0.0019	0	0	5047.8	4931.8	5305.3	2886.8	3169	3451	Q2T273	Cobalamin synthesis protein/P47K family protein	chromosome I	YP_440726.1	83719451	Q2T273	198460..199533(-)	1074	cobalamin synthesis protein/P47K family protein
BTH_I0169	630.6	785.7	475.5	0.605	-0.7	0.19	-3.78	0.00016	0.46	0.0003	1	947.3	689.9	719.8	435.5	521.2	469.8	Q2T272	PUA domain-containing protein	chromosome I	YP_440727.1	83719434	Q2T272	199711..200982(-)	1272	hypothetical protein
BTH_I0170	636.1	816.5	455.7	0.558	-0.8	0.22	-3.86	0.00012	0.34	0.0002	1	1042.1	685	722.5	515.8	417.2	434	Q2T271	Tyrosine recombinase XerC	chromosome I	YP_440728.1	83720176	Q2T271	201065..201985(-)	921	site-specific tyrosine recombinase XerC
BTH_I0171	865.7	1136.6	594.8	0.523	-0.9	0.18	-5.11	3.2e-07	0.0012	0	0	1361.9	1017	1030.9	642.1	554.7	587.6	Q2T270	DUF484 domain-containing protein	chromosome I	YP_440729.1	83719150	Q2T270	202015..202767(-)	753	hypothetical protein
BTH_I0172	1545.7	1862.7	1228.7	0.66	-0.6	0.15	-4.04	5.4e-05	0.16	0.0001	0	2061.1	1724.9	1802.2	1297.3	1140.4	1248.3	Q2T269	Diaminopimelate epimerase (DAP epimerase) (EC 5.1.1.7) (PLP-independent amino acid racemase)	chromosome I	YP_440730.1	83719190	A0A096YN98	202772..203641(-)	870	diaminopimelate epimerase
BTH_I0173	2035.3	2666.5	1404.1	0.526	-0.9	0.18	-5.25	1.5e-07	0.00054	0	0	2221	3013.6	2764.9	1350	1305.4	1557	Q2T268	Lipid A biosynthesis lauroyl acyltransferase, putative	chromosome I	YP_440731.1	83719911	Q2T268	203682..204566(-)	885	lipid A biosynthesis lauroyl acyltransferase
BTH_I0174	18092.9	13916.3	22269.6	1.6	0.7	0.14	4.81	1.5e-06	0.0053	0	0	15480.5	13594.3	12674.1	21861.4	23448.1	21499.2	Q2T267	S-adenosylmethionine synthase (AdoMet synthase) (EC 2.5.1.6) (MAT) (Methionine adenosyltransferase)	chromosome I	YP_440732.1	83720507	A0A096YMU8	204833..206020(+)	1188	S-adenosylmethionine synthetase
BTH_I0175	3788.6	2019.7	5557.4	2.752	1.5	0.17	8.66	4.6e-18	2.2e-14	0	0	2224.7	1846.2	1988.1	6485.4	5086.5	5100.4	Q2T266	Uncharacterized protein	chromosome I	YP_440733.1	83720999	Q2T266	206139..206519(+)	381	hypothetical protein
BTH_I0176	1964.4	1907	2021.8	1.06	0.1	0.17	0.5	0.62	1	0.6694	3523	2041.7	1703.3	1976.1	2342.1	1942.5	1780.7	Q2T265	Phytanoyl-CoA dioxygenase (PhyH) family	chromosome I	YP_440734.1	83720396	Q2T265	206762..207682(+)	921	phytanoyl-CoA dioxygenase
BTH_I0177	360.3	367.2	353.5	0.963	-0.1	0.2	-0.27	0.79	1	0.8249	4495	430.3	293.8	377.4	347.4	329.9	383.3	Q2T264	Uncharacterized protein	chromosome I	YP_440735.1	83718967	Q2T264	207743..208126(+)	384	hypothetical protein
BTH_I0178	2341.4	1647.8	3034.9	1.841	0.9	0.16	5.4	6.7e-08	0.00025	0	0	1565.1	1848.7	1529.7	3430.2	2753	2921.5	Q2T263	Oxidoreductase, aldo/keto reductase family	chromosome I	YP_440736.1	83720838	Q2T263	208260..209303(+)	1044	aldo/keto reductase family oxidoreductase
BTH_I0179	3705	340.2	7069.8	20.784	4.4	0.2	22.27	7.2e-110	4.1e-106	0	0	329.5	345	346.1	8894.6	5942.4	6372.5	Q2T262	Uncharacterized protein	chromosome I	YP_440737.1	83719764	Q2T262	209390..209575(-)	186	hypothetical protein
BTH_I0180	336.8	397.3	276.3	0.697	-0.5	0.2	-2.66	0.0079	1	0.0128	45	450.5	347.4	393.9	306.6	288.1	234.1	Q2T261	Membrane protein, putative	chromosome I	YP_440738.1	83721116	Q2T261	209832..210695(-)	864	hypothetical protein
BTH_I0181	3215.4	2500.1	3930.7	1.572	0.7	0.12	5.32	1e-07	0.00038	0	0	2508.6	2547.9	2443.7	3976.2	4103.9	3712	Q2T260	Major facilitator family transporter	chromosome I	YP_440739.1	83720365	Q2T260	211087..212667(-)	1581	major facilitator family transporter
BTH_I0182	3237.4	2006.5	4468.3	2.226	1.2	0.15	7.83	5.1e-15	2.3e-11	0	0	1990.2	2254.6	1774.6	4469.7	4558.1	4377.1	Q2T259	Uncharacterized protein	chromosome I	YP_440740.1	83720070	Q2T259	212733..212945(+)	213	hypothetical protein
BTH_I0183	1773.8	1774.1	1773.5	1	0	0.15	0	1	1	0.9987	5686	2019.3	1636.1	1666.9	1850	1800.3	1670.3	Q2T258	Stress response kinase A (EC 2.7.11.1) (Serine/threonine-protein kinase SrkA)	chromosome I	YP_440741.1	83719530	Q2T258	212977..214017(+)	1041	serine/threonine protein kinase
BTH_I0184	646.2	747.4	545.1	0.73	-0.5	0.17	-2.69	0.0071	1	0.0116	40	787.4	755.2	699.5	603.9	569	462.3	Q2T257	Transcriptional regulator, LysR family	chromosome I	YP_440742.1	83719948	Q2T257	214049..215020(-)	972	LysR family transcriptional regulator
BTH_I0185	84.8	132.8	36.8	0.279	-1.8	0.3	-6.08	1.2e-09	4.8e-06	0	0	155.4	125.1	117.8	44.7	41.8	23.9	Q2T256	Probable 5-dehydro-4-deoxyglucarate dehydratase (EC 4.2.1.41) (5-keto-4-deoxy-glucarate dehydratase) (KDGDH)	chromosome I	YP_440743.1	83720207	Q2T256	214983..215993(+)	1011	5-dehydro-4-deoxyglucarate dehydratase
BTH_I0186	70.7	111.1	30.2	0.276	-1.9	0.35	-5.28	1.3e-07	0.00048	0	0	126.3	110.3	96.6	28.9	45.4	16.4	Q2T255	Aldehyde dehydrogenase family protein (EC 1.2.1.-)	chromosome I	YP_440744.1	83720460	Q2T255	215984..217558(+)	1575	aldehyde dehydrogenase family protein
BTH_I0187	551.1	455.3	647	1.421	0.5	0.18	2.84	0.0045	1	0.0075	25	447.5	483	435.4	534.2	720.8	686	Q2T254	MFS transporter, phthalate permease family	chromosome I	YP_440745.1	83721570	Q2T254	217652..219007(+)	1356	major facilitator superfamily transporter phthalate permease
BTH_I0188	52.5	61.3	43.7	0.714	-0.5	0.3	-1.64	0.1	1	0.1326	572	58.3	58.5	67.2	52.6	38.3	40.3	Q2T253	Conserved domain protein	chromosome I	YP_440746.1	83720349	Q2T253	219016..219486(+)	471	hypothetical protein
BTH_I0189	185.8	201.2	170.3	0.85	-0.2	0.22	-1.06	0.29	1	0.3462	1658	184.5	187.3	231.9	194.7	180.5	135.7	Q2T252	glucarate dehydratase (EC 4.2.1.40)	chromosome I	YP_440747.1	83719461	Q2T252	219483..220856(+)	1374	glucarate dehydratase
BTH_I0190	157.4	160	154.8	0.965	-0.1	0.21	-0.24	0.81	1	0.8419	4609	161.4	165.7	152.8	127.6	157.8	179	Q2T251	D-galactarate dehydratase (EC 4.2.1.42)	chromosome I	YP_440748.1	83719740	Q2T251	220786..222480(+)	1695	D-galactarate dehydratase
BTH_I0191	185	151.2	218.8	1.446	0.5	0.22	2.38	0.017	1	0.0266	99	180.8	146.6	126.1	252.6	199.6	204.3	Q2T250	NAD-dependent epimerase/dehydratase domain-containing protein	chromosome I	YP_440749.1	83720416	Q2T250	222417..223352(+)	936	hypothetical protein
BTH_I0192	2356.8	1003.7	3709.9	3.695	1.9	0.2	9.35	9e-21	4.4e-17	0	0	1071.3	1097.7	842.2	4384.1	3770.3	2975.2	Q2T249	Aldehyde dehydrogenase	chromosome I	YP_440750.1	83721109	Q2T249	223526..224944(-)	1419	coniferyl aldehyde dehydrogenase
BTH_I0193	3061.2	1039.2	5083.3	4.89	2.3	0.19	12.18	3.8e-34	2e-30	0	0	1080.2	1097.7	939.7	6039.4	5109.2	4101.2	Q2T248	Acyl-CoA dehydrogenase domain protein	chromosome I	YP_440751.1	83718514	Q2T248	224979..226658(-)	1680	acyl-CoA dehydrogenase domain-containing protein
BTH_I0194	1026.8	651.3	1402.4	2.153	1.1	0.17	6.63	3.4e-11	1.4e-07	0	0	546.8	738	669.1	1386.8	1445.3	1375	Q2T247	Oxidoreductase, GMC family	chromosome I	YP_440752.1	83719292	Q2T247	226893..228539(+)	1647	GMC family oxidoreductase
BTH_I0195	931.4	1737.1	125.6	0.072	-3.8	0.28	-13.31	2e-40	1e-36	0	0	1241.6	2345.2	1624.5	153.9	93.2	129.7	Q2T246	Flagellar hook-length control protein, putative	chromosome I	YP_440753.1	83720030	Q2T246	228576..229973(-)	1398	flagellar hook-length control protein
BTH_I0196	281.1	552.3	9.8	0.018	-5.8	0.42	-13.73	6.3e-43	3.3e-39	0	0	372.8	763.2	521	11.8	7.2	10.4	Q2T245	Flagellar FliJ protein	chromosome I	YP_440754.1	83719553	Q2T245	230008..230460(-)	453	flagellar FliJ protein
BTH_I0197	782.6	1542.5	22.8	0.014	-6.1	0.32	-18.83	4.6e-79	2.5e-75	0	0	1178.1	1885.6	1563.8	25	12	31.3	Q2T244	Flagellum-specific ATP synthase (EC 7.1.2.2)	chromosome I	YP_440755.1	83719073	Q2T244	230466..231995(-)	1530	flagellum-specific ATP synthase FliI
BTH_I0198	490.1	959.6	20.6	0.022	-5.5	0.33	-16.88	6.5e-64	3.6e-60	0	0	694.8	1222.2	961.8	26.3	19.1	16.4	Q2T243	Flagellar assembly protein FliH	chromosome I	YP_440756.3	284159401	Q2T243	231989..232612(-)	624	flagellar assembly protein H
BTH_I0199	1260.3	2423	97.5	0.04	-4.6	0.27	-17.44	4.2e-68	2.3e-64	0	0	1615.1	2945.2	2708.8	85.5	98	108.9	Q2T242	Flagellar motor switch protein FliG	chromosome I	YP_440757.1	83720510	Q2T242	232662..233657(-)	996	flagellar motor switch protein G
BTH_I0200	1240.7	2393.8	87.7	0.037	-4.8	0.3	-15.64	3.8e-55	2.1e-51	0	0	1453.8	3017.9	2709.7	65.8	100.4	96.9	Q2T241	Flagellar M-ring protein FliF	chromosome I	YP_440758.3	284159411	Q2T241	233647..235680(-)	2034	flagellar MS-ring protein
BTH_I0201	786.7	1422.7	150.7	0.106	-3.2	0.27	-11.85	2.2e-32	1.1e-28	0	0	930.1	1788.9	1549.1	175	151.8	125.3	Q2T240	Flagellar hook-basal body complex protein FliE	chromosome I	YP_440759.1	83719579	Q2T240	235681..236025(+)	345	flagellar hook-basal body complex protein
BTH_I0202	1038	1993	83.1	0.042	-4.6	0.3	-15.38	2.1e-53	1.1e-49	0	0	1179.6	2515.8	2283.5	76.3	84.9	88	Q2T239	Flagellar secretion chaperone FliS	chromosome I	YP_440760.1	83718651	Q2T239	236158..236592(+)	435	flagellar protein FliS
BTH_I0203	979.9	1820.4	139.4	0.077	-3.7	0.33	-11.12	9.7e-29	4.9e-25	0	0	1043.6	2398.2	2019.4	175	150.6	92.5	Q2T238	Flagellar protein FliT	chromosome I	YP_440761.1	83720866	Q2T238	236589..236915(+)	327	hypothetical protein
BTH_I0204	630.6	1207.6	53.5	0.044	-4.5	0.33	-13.61	3.6e-42	1.9e-38	0	0	736.6	1673.1	1213.1	63.2	58.6	38.8	Q2T237	Flagellar hook-length control protein-like C-terminal domain-containing protein	chromosome I	YP_440762.1	83720520	Q2T237	237025..238545(+)	1521	hypothetical protein
BTH_I0205	94.4	169	19.8	0.118	-3.1	0.4	-7.72	1.1e-14	5e-11	0	0	109.1	234.1	163.8	18.4	27.5	13.4	Q2T236	Flagellar biosynthetic protein FlhB domain protein	chromosome I	YP_440763.1	83720874	Q2T236	238542..238868(+)	327	flagellar biosynthetic protein FlhB domain-containing protein
BTH_I0206	231.1	289.2	173	0.599	-0.7	0.26	-2.83	0.0047	1	0.0079	27	392.2	226.1	249.4	182.9	184.1	152.1	Q2T235	PepSY-associated TM helix family	chromosome I	YP_440764.1	83720899	Q2T235	239376..240122(+)	747	PepSY-associated TM helix family protein
BTH_I0207	574.3	558.7	590	1.056	0.1	0.16	0.5	0.61	1	0.6657	3497	583.4	568	524.6	639.5	602.5	527.9	Q2T234	Lipoprotein, putative	chromosome I	YP_440765.1	83720167	Q2T234	240190..241551(-)	1362	lipoprotein
BTH_I0208	872.4	1290.1	454.6	0.352	-1.5	0.19	-7.82	5.1e-15	2.3e-11	0	0	1487.4	1028.1	1354.8	476.3	420.8	466.8	Q2T233	Amino acid permease	chromosome I	YP_440766.1	83719187	Q2T233	241416..242819(-)	1404	amino acid permease
BTH_I0209	1624.3	2115	1133.5	0.536	-0.9	0.17	-5.45	5.2e-08	0.00019	0	0	1996.1	2412.3	1936.5	1068.4	1067.5	1264.7	Q2T232	DNA-binding response regulator, LuxR family	chromosome I	YP_440767.1	83721309	Q2T232	243053..243709(-)	657	two-component regulatory system, response regulator RqpR
BTH_I0210	4034.5	4958.3	3110.6	0.627	-0.7	0.16	-4.17	3.1e-05	0.096	0.0001	0	4478.6	5419.7	4976.7	2835.5	2945.5	3550.9	Q2T231	Sensor kinase protein	chromosome I	YP_440768.1	83721311	Q2T231	243706..244548(-)	843	two-component regulatory system, sensor histidine kinase RqpS
BTH_I0211	5141	5352.9	4929	0.921	-0.1	0.18	-0.67	0.5	1	0.559	2855	6360.4	4830.2	4868.1	4471	4817.5	5498.6	Q2T230	ferredoxin--NADP(+) reductase (EC 1.18.1.2)	chromosome I	YP_440769.1	83720598	Q2T230	244962..245777(-)	816	ferredoxin--NADP reductase
BTH_I0212	386.1	456.9	315.2	0.691	-0.5	0.17	-3.19	0.0014	1	0.0026	8	457.2	451.5	462	339.5	334.7	271.4	Q2T229	Threonine efflux protein, putative	chromosome I	YP_440770.1	83719062	Q2T229	245947..246246(-)	300	threonine efflux protein
BTH_I0213	1565.8	1810.5	1321.1	0.73	-0.5	0.14	-3.23	0.0013	1	0.0023	7	1719.7	1718.1	1993.6	1373.7	1274.3	1315.4	Q2T228	Endonuclease/exonuclease/phosphatase domain-containing protein	chromosome I	YP_440771.1	83718570	Q2T228	246319..247011(-)	693	hypothetical protein
BTH_I0214	3005	2925.4	3084.7	1.055	0.1	0.14	0.55	0.58	1	0.6335	3300	2841.8	2701.9	3232.5	2969.7	3121.2	3163.1	Q2T227	Lipoprotein	chromosome I	YP_440772.1	83719931	Q2T227	247138..247746(-)	609	hypothetical protein
BTH_I0215	276.7	179.9	373.5	2.077	1.1	0.17	6.03	1.7e-09	6.5e-06	0	0	200.2	164.5	174.9	375	356.2	389.2	Q2T226	DUF397 domain-containing protein	chromosome I	YP_440773.1	83719978	Q2T226	247787..247978(+)	192	hypothetical protein
BTH_I0216	1082.2	705.4	1459.1	2.067	1	0.16	6.42	1.3e-10	5.5e-07	0	0	613.3	803.3	699.5	1551.3	1410.6	1415.3	Q2T225	ATP-dependent protease domain protein	chromosome I	YP_440774.1	83719045	Q2T225	248079..249059(+)	981	ATP-dependent protease domain-containing protein
BTH_I0217	1839.3	1374.7	2303.9	1.675	0.7	0.14	5.42	6.1e-08	0.00023	0	0	1326.8	1469.2	1328.2	2128.9	2421.9	2360.8	Q2T224	Oxidoreductase, FAD-binding family protein	chromosome I	YP_440775.1	83721063	Q2T224	249129..250250(+)	1122	FAD-binding oxidoreductase family protein
BTH_I0218	4313.4	4548.7	4078.1	0.896	-0.2	0.25	-0.63	0.53	1	0.5857	3016	2928.5	5846	4871.7	3969.7	3857.6	4406.9	Q2T223	High-potential iron-sulfur protein (HiPIP)	chromosome I	YP_440776.1	83720124	Q2T223	250256..250699(+)	444	high potential iron-sulfur protein
BTH_I0219	503	494.3	511.8	1.035	0	0.17	0.29	0.77	1	0.8095	4389	426.6	540.9	515.4	473.7	524.8	536.9	Q2T222	Major facilitator family transporter	chromosome I	YP_440777.1	83719245	Q2T222	250931..252223(+)	1293	major facilitator family transporter
BTH_I0220	3067	2906.7	3227.3	1.11	0.2	0.14	1.06	0.29	1	0.344	1646	2865.7	2938.4	2915.9	3040.7	3005.3	3635.9	Q2T221	Dipeptide ABC transporter, periplasmic didpeptide-binding protein	chromosome I	YP_440778.1	83721240	Q2T221	252601..254229(+)	1629	dipeptide ABC transporter periplasmic didpeptide-binding protein
BTH_I0221	478.2	512.5	443.9	0.866	-0.2	0.15	-1.36	0.18	1	0.2195	997	498.3	489.7	549.5	426.3	432.7	472.8	Q2T220	Dipeptide ABC transporter, permease protein	chromosome I	YP_440779.1	83720330	Q2T220	254341..255351(+)	1011	dipeptide ABC transporter permease
BTH_I0222	400.7	454.7	346.6	0.761	-0.4	0.16	-2.45	0.014	1	0.0224	82	439.3	483	441.8	343.4	319.2	377.3	Q2T219	Dipeptide transport system permease protein	chromosome I	YP_440780.1	83718966	Q2T219	255450..256367(+)	918	dipeptide transport system permease
BTH_I0223	2002.1	2249.6	1754.5	0.78	-0.4	0.15	-2.47	0.014	1	0.0212	77	2374.1	2281.7	2093	1682.9	1940.2	1640.5	Q2T218	Peptide ABC transporter, ATP-binding protein	chromosome I	YP_440781.1	83721251	Q2T218	256369..257361(+)	993	peptide ABC transporter ATP-binding protein
BTH_I0224	1435.2	1784.7	1085.6	0.608	-0.7	0.17	-4.16	3.2e-05	0.1	0.0001	0	1828.8	1896.1	1629.1	1257.9	1075.9	923.1	Q2T217	Dipeptide ABC transporter, ATP-binding protein	chromosome I	YP_440782.1	83720790	Q2T217	257358..258374(+)	1017	dipeptide transporter ATP-binding subunit
BTH_I0225	553	782.8	323.2	0.412	-1.3	0.18	-7.01	2.4e-12	1e-08	0	0	865.1	794	689.4	355.3	277.3	337	Q2T216	GumN family protein	chromosome I	YP_440783.1	83719338	Q2T216	258379..259515(+)	1137	GumN family protein
BTH_I0226	278.1	414.3	142	0.341	-1.6	0.25	-6.25	4.1e-10	1.6e-06	0	0	468.4	438.6	336	122.4	117.2	186.4	Q2T215	Membrane protein, putative	chromosome I	YP_440784.1	83718443	Q2T215	259988..260944(-)	957	hypothetical protein
BTH_I0227	226.7	380.3	73.1	0.192	-2.4	0.23	-10.25	1.2e-24	6.2e-21	0	0	416.1	392.4	332.3	92.1	64.6	62.6	Q2T214	Membrane protein, putative	chromosome I	YP_440785.1	83720576	Q2T214	260941..261684(-)	744	hypothetical protein
BTH_I0228	780.4	1049.8	511	0.487	-1	0.18	-5.78	7.5e-09	2.9e-05	0	0	1228.9	980.7	939.7	543.4	533.2	456.4	Q2T213	5-oxoprolinase subunit A (5-OPase subunit A) (EC 3.5.2.9) (5-oxoprolinase (ATP-hydrolyzing) subunit A)	chromosome I	YP_440786.1	83721264	A0A096YKA8	262145..262909(-)	765	LamB/YcsF family protein
BTH_I0229	1289	1609.3	968.7	0.602	-0.7	0.15	-4.83	1.4e-06	0.0048	0	0	1826.5	1475.4	1526	964.5	976.7	964.9	Q2T212	Urea amidolyase-related protein	chromosome I	YP_440787.1	83719147	Q2T212	262965..264044(-)	1080	urea amidolyase-like protein
BTH_I0230	1998.5	2097.7	1899.3	0.906	-0.1	0.14	-1.04	0.3	1	0.3555	1707	2132.1	1937.4	2223.7	2030.2	1823	1844.8	Q2T211	Carboxyltransferase domain-containing protein	chromosome I	YP_440788.1	83719891	Q2T211	264041..264820(-)	780	hypothetical protein
BTH_I0231	933.8	912.4	955.3	1.047	0.1	0.19	0.35	0.72	1	0.7678	4123	998.1	796.5	942.5	834.2	895.4	1136.4	Q2T210	HTH marR-type domain-containing protein	chromosome I	YP_440789.1	83720152	Q2T210	264847..265359(+)	513	hypothetical protein
BTH_I0232	972.4	774.8	1169.9	1.509	0.6	0.13	4.64	3.4e-06	0.012	0	0	796.4	774.3	753.8	1186.8	1147.6	1175.2	Q2T209	5-formyltetrahydrofolate cyclo-ligase (EC 6.3.3.2)	chromosome I	YP_440790.1	83718949	Q2T209	265424..266020(-)	597	5-formyltetrahydrofolate cyclo-ligase family protein
BTH_I0233	4996.9	6265.8	3728	0.595	-0.7	0.14	-5.43	5.5e-08	0.00021	0	0	6825.1	5797.4	6175	3972.3	3598.2	3613.5	Q2T208	Lytic murein transglycosylase, putative	chromosome I	YP_440791.1	83720217	Q2T208	266042..267997(+)	1956	lytic murein transglycosylase
BTH_I0234	889.6	1176.9	602.4	0.512	-1	0.2	-4.93	8.4e-07	0.0029	0	0	1320.8	1222.2	987.6	689.5	618	499.6	Q2T207	NADH-ubiquinone oxidoreductase, putative	chromosome I	YP_440792.1	83720938	Q2T207	268117..269076(+)	960	NADH-ubiquinone oxidoreductase
BTH_I0235	626.8	718.5	535.1	0.744	-0.4	0.15	-2.85	0.0044	1	0.0074	25	703.7	768.8	682.9	561.8	496.1	547.3	Q2T206	Glutathione S-transferase, N-terminal domain protein	chromosome I	YP_440793.1	83718911	Q2T206	269084..269788(+)	705	glutathione S-transferase domain-containing protein
BTH_I0236	1310.9	1442.7	1179.2	0.817	-0.3	0.19	-1.56	0.12	1	0.1532	670	1447	1592.4	1288.6	1418.4	1090.2	1029	Q2T205	Multifunctional CCA protein [Includes: CCA-adding enzyme (EC 2.7.7.72) (CCA tRNA nucleotidyltransferase) (tRNA CCA-pyrophosphorylase) (tRNA adenylyl-/cytidylyl-transferase) (tRNA nucleotidyltransferase) (tRNA-NT); 2'-nucleotidase (EC 3.1.3.-); 2',3'-cyclic phosphodiesterase (EC 3.1.4.-); Phosphatase]	chromosome I	YP_440794.3	284159408	Q2T205	269728..271026(+)	1299	multifunctional tRNA nucleotidyl transferase/2'3'-cyclic phosphodiesterase/2'nucleotidase/phosphatase
BTH_I0237	952.2	1560.7	343.7	0.22	-2.2	0.24	-9.1	9.3e-20	4.5e-16	0	0	1071.3	1920.1	1690.8	355.3	361	314.7	Q2T204	Flagella synthesis protein FlgN, putative	chromosome I	YP_440795.1	83720459	Q2T204	271136..271576(-)	441	flagella synthesis protein FlgN
BTH_I0238	809.8	1436	183.5	0.128	-3	0.25	-11.9	1.2e-32	6.2e-29	0	0	1002.5	1731.6	1573.9	165.8	168.6	216.2	Q2T203	Negative regulator of flagellin synthesis (Anti-sigma-28 factor)	chromosome I	YP_440796.1	83721336	Q2T203	271656..272000(-)	345	negative regulator of flagellin synthesis FlgM
BTH_I0239	1419.6	2712.4	126.8	0.047	-4.4	0.28	-15.84	1.6e-56	8.6e-53	0	0	1783.2	3629.6	2724.4	106.6	129.1	144.7	Q2T202	FlgA family protein	chromosome I	YP_440797.3	284159417	Q2T202	272104..273720(-)	1617	flagellar basal body P-ring biosynthesis protein FlgA
BTH_I0240	937.4	1791.5	83.2	0.046	-4.4	0.29	-15.32	5.4e-53	2.9e-49	0	0	1117.6	2337.8	1919.1	88.2	76.5	85	Q2T201	Flagellar basal body rod protein FlgB	chromosome I	YP_440798.1	83719578	Q2T201	273979..274470(+)	492	flagellar basal body rod protein FlgB
BTH_I0241	1222.5	2380.1	64.9	0.027	-5.2	0.32	-16.43	1.3e-60	6.9e-57	0	0	1563.6	3047.4	2529.3	42.1	64.6	88	Q2T200	Flagellar basal-body rod protein FlgC	chromosome I	YP_440799.1	83720057	Q2T200	274554..274979(+)	426	flagellar basal body rod protein FlgC
BTH_I0242	2612.2	5153.2	71.2	0.014	-6.2	0.28	-21.92	1.8e-106	1e-102	0	0	3323.6	6708.4	5427.7	72.4	68.1	73.1	Q2T1Z9	Basal-body rod modification protein FlgD	chromosome I	YP_440800.1	83720138	Q2T1Z9	275033..275869(+)	837	flagellar basal body rod modification protein
BTH_I0243	6031.9	11937.9	125.8	0.011	-6.6	0.3	-21.63	8.7e-104	4.9e-100	0	0	6918.5	16751.4	12143.9	121.1	120.7	135.7	Q2T1Z8	Flagellar hook protein FlgE	chromosome I	YP_440801.1	83719411	Q2T1Z8	275896..277137(+)	1242	flagellar hook protein FlgE
BTH_I0244	2535.7	5013.5	57.9	0.011	-6.4	0.35	-18.66	9.7e-78	5.4e-74	0	0	3006.1	6813.8	5220.6	65.8	34.7	73.1	Q2T1Z7	Flagellar basal-body rod protein FlgF	chromosome I	YP_440802.1	83720527	Q2T1Z7	277164..277925(+)	762	flagellar basal body rod protein FlgF
BTH_I0245	2716.2	5366.9	65.5	0.012	-6.4	0.31	-20.78	6.8e-96	3.8e-92	0	0	3222.8	7299.2	5578.6	69.7	65.7	61.1	Q2T1Z6	Flagellar basal-body rod protein FlgF (Distal rod protein) (Flagellar basal-body rod protein FlgG)	chromosome I	YP_440803.1	83721615	Q2T1Z6	277958..278746(+)	789	flagellar basal body rod protein FlgG
BTH_I0246	1039	2053.2	24.9	0.012	-6.4	0.36	-17.9	1.3e-71	7.1e-68	0	0	1393.3	2916.2	1850	21.1	17.9	35.8	Q2T1Z5	Flagellar L-ring protein (Basal body L-ring protein)	chromosome I	YP_440804.1	83718865	Q2T1Z5	278767..279489(+)	723	flagellar basal body L-ring protein
BTH_I0247	1522.4	2987.8	57	0.019	-5.7	0.28	-20.53	1.1e-93	6.4e-90	0	0	2013.3	3797.8	3152.4	52.6	58.6	59.7	Q2T1Z4	Flagellar P-ring protein (Basal body P-ring protein)	chromosome I	YP_440805.3	284159410	Q2T1Z4	279483..280688(+)	1206	flagellar basal body P-ring protein
BTH_I0248	1190.7	2100.4	281.1	0.134	-2.9	0.24	-12.26	1.4e-34	7.3e-31	0	0	1476.9	2672.3	2151.9	281.6	285.7	275.9	Q2T1Z3	Peptidoglycan hydrolase FlgJ (Muramidase FlgJ)	chromosome I	YP_440806.1	83719486	Q2T1Z3	280689..281621(+)	933	flagellar rod assembly protein/muramidase FlgJ
BTH_I0249	1856.8	2165.6	1548	0.715	-0.5	0.22	-2.25	0.025	1	0.0363	140	1553.1	2465.9	2477.8	1427.6	1622.2	1594.2	Q2T1Z2	Flagellar brake protein YcgR (Cyclic di-GMP binding protein YcgR)	chromosome I	YP_440807.1	83720028	Q2T1Z2	281837..282595(+)	759	YcgR protein superfamily protein
BTH_I0250	4359.2	8530.5	187.8	0.022	-5.5	0.29	-19.14	1.2e-81	7e-78	0	0	5056.1	11593.5	8941.8	196	184.1	183.4	Q2T1Z1	Flagellar hook-associated protein 1	chromosome I	YP_440808.1	83720978	Q2T1Z1	282789..284792(+)	2004	flagellar hook-associated protein FlgK
BTH_I0251	2838.7	5486.3	191.1	0.035	-4.8	0.32	-15.03	4.5e-51	2.4e-47	0	0	2943.4	7519.1	5996.5	171	169.7	232.6	Q2T1Z0	Flagellar hook-associated protein 3	chromosome I	YP_440809.1	83720036	Q2T1Z0	284808..286040(+)	1233	flagellar hook-associated protein FlgL
BTH_I0252	497.4	846.9	148	0.175	-2.5	0.24	-10.62	2.4e-26	1.2e-22	0	0	603.6	969.6	967.4	142.1	148.2	153.6	Q2T1Y9	Xanthine/uracil permease family protein	chromosome I	YP_440810.1	83719835	Q2T1Y9	286115..287776(+)	1662	xanthine/uracil permease family protein
BTH_I0253	598.4	711.3	485.5	0.683	-0.6	0.18	-2.99	0.0028	1	0.0049	16	624.5	810.7	698.6	511.8	527.2	417.6	Q2T1Y8	LysR family regulatory protein	chromosome I	YP_440811.1	83718869	Q2T1Y8	287955..288836(-)	882	DNA-binding transcriptional activator GcvA
BTH_I0254	95	125.8	64.1	0.508	-1	0.3	-3.24	0.0012	1	0.0022	7	94.1	125.1	158.3	65.8	49	77.5	Q2T1Y7	Chromate transport protein, putative	chromosome I	YP_440812.1	83721524	Q2T1Y7	288934..289533(+)	600	chromate transport protein
BTH_I0255	152.2	211.7	92.7	0.437	-1.2	0.21	-5.68	1.4e-08	5.2e-05	0	0	227.1	199	208.9	101.3	81.3	95.4	Q2T1Y6	Chromate transporter family	chromosome I	YP_440813.1	83720992	Q2T1Y6	289530..290060(+)	531	chromate transporter
BTH_I0256	167.1	231.5	102.7	0.443	-1.2	0.23	-5.2	2e-07	0.00071	0	0	248.8	199	246.7	97.4	88.5	122.3	Q2T1Y5	Lipoprotein	chromosome I	YP_440814.1	83720090	Q2T1Y5	290357..290809(-)	453	hypothetical protein
BTH_I0257	1106.5	1050.9	1162.2	1.106	0.1	0.13	1.14	0.26	1	0.3075	1452	1031.7	1094.7	1026.3	1147.3	1165.5	1173.7	Q2T1Y4	Alkylphosphonate utilization operon protein PhnA	chromosome I	YP_440815.1	83719550	Q2T1Y4	290808..291152(+)	345	alkylphosphonate utilization operon protein PhnA
BTH_I0258	1553.8	1960.7	1146.9	0.585	-0.8	0.16	-4.96	7.2e-07	0.0025	0	0	2212.8	1712.5	1956.8	1148.7	1175.1	1117	Q2T1Y3	Membrane protein, putative	chromosome I	YP_440816.1	83718647	Q2T1Y3	291170..291910(+)	741	hypothetical protein
BTH_I0259	184.5	203.5	165.6	0.815	-0.3	0.23	-1.31	0.19	1	0.2372	1089	236.8	162	211.7	147.4	179.3	170	Q2T1Y2	Glyoxalase family protein	chromosome I	YP_440817.1	83719502	Q2T1Y2	292043..292222(+)	180	glyoxalase family protein
BTH_I0260	2443.6	1200.9	3686.3	3.07	1.6	0.16	10.08	6.8e-24	3.4e-20	0	0	1281.9	1137.2	1183.7	4248.6	3274.2	3536	Q2T1Y1	Porin	chromosome I	YP_440818.1	83718607	Q2T1Y1	292482..293618(+)	1137	porin
BTH_I0261	451.6	230.2	673.1	2.923	1.5	0.27	5.79	7.2e-09	2.8e-05	0	0	171.1	272.9	246.7	890.8	610.9	517.5	Q2T1Y0	Alpha/beta hydrolase	chromosome I	YP_440819.1	83721390	Q2T1Y0	293803..294636(-)	834	hypothetical protein
BTH_I0262	447	343.3	550.7	1.605	0.7	0.21	3.21	0.0013	1	0.0024	8	262.2	366.5	401.3	619.7	516.4	516	Q2T1X9	Lipoprotein, putative	chromosome I	YP_440820.1	83721413	Q2T1X9	294684..295247(-)	564	lipoprotein
BTH_I0263	152.1	118.6	185.5	1.561	0.6	0.26	2.49	0.013	1	0.0199	72	82.9	147.8	125.2	176.3	193.7	186.4	Q2T1X8	Membrane protein, putative	chromosome I	YP_440821.1	83720813	Q2T1X8	295609..296646(-)	1038	hypothetical protein
BTH_I0264	570.8	394.9	746.8	1.891	0.9	0.18	5.11	3.1e-07	0.0011	0	0	322	439.2	423.4	768.4	759.1	712.9	Q2T1X7	Glycosyl transferase, group 2 family protein	chromosome I	YP_440822.1	83719518	Q2T1X7	296681..297928(-)	1248	group 2 family glycosyl transferase
BTH_I0265	46.6	47.9	45.4	0.953	-0.1	0.37	-0.19	0.85	1	0.8794	4853	33.6	40	70	46.1	39.4	50.7			chromosome I	YP_440823.1	83720222	Q2T864	298461..298868(+)	408	transposase
BTH_I0266	47.5	57.9	37.2	0.647	-0.6	0.51	-1.23	0.22	1	0.268	1248	29.9	33.3	110.4	34.2	37.1	40.3			chromosome I	YP_440824.1	83718446	Q2T863	298838..299218(+)	381	IS4 family transposase
BTH_I0267	946.4	1761.6	131.2	0.074	-3.7	0.69	-5.43	5.7e-08	0.00021	0	0	709	1189.5	3386.2	103.9	143.4	146.2	Q2T1X4	Carbohydrate porin, OprB family	chromosome I	YP_440825.1	83718616	Q2T1X4	299336..300880(-)	1545	carbohydrate porin
BTH_I0268	459.7	889.1	30.3	0.034	-4.9	0.97	-5	5.6e-07	0.002	0	0	241.3	447.2	1978.9	14.5	28.7	47.7	Q2T1X3	Uncharacterized protein	chromosome I	YP_440826.1	83721189	Q2T1X3	300979..301248(-)	270	hypothetical protein
BTH_I0269	423.3	616.1	230.5	0.374	-1.4	0.74	-1.92	0.055	1	0.0765	313	212.2	375.2	1261	213.2	224.7	253.5	Q2T1X2	Manganese/iron transporter, NRAMP family	chromosome I	YP_440827.1	83719615	Q2T1X2	302296..304230(+)	1935	manganese/iron transporter
BTH_I0270	49.1	42.5	55.7	1.324	0.4	0.51	0.8	0.43	1	0.4843	2422	15.7	34.5	77.3	52.6	66.9	47.7	Q2T1X1	Lipoprotein, putative	chromosome I	YP_440828.1	83718983	Q2T1X1	304234..304422(+)	189	lipoprotein
BTH_I0271	556.9	605.2	508.6	0.84	-0.3	0.28	-0.89	0.37	1	0.4297	2115	372.8	764.5	678.3	607.9	455.5	462.3	Q2T1X0	Uncharacterized protein	chromosome I	YP_440829.1	83719015	Q2T1X0	304766..304999(+)	234	hypothetical protein
BTH_I0272	797.1	892.3	701.9	0.787	-0.3	0.19	-1.84	0.066	1	0.0902	376	714.2	990.6	972	757.9	645.5	702.4	Q2T1W9	Glutathione reductase (GRase) (EC 1.8.1.7)	chromosome I	YP_440830.1	83721441	Q2T1W9	305194..306555(+)	1362	glutathione-disulfide reductase
BTH_I0273	80.8	87.4	74.2	0.852	-0.2	0.25	-0.94	0.35	1	0.404	1972	88.2	89.3	84.7	76.3	83.7	62.6	Q2T1W8	DUF4148 domain-containing protein	chromosome I	YP_440831.1	83720065	Q2T1W8	306630..307139(-)	510	hypothetical protein
BTH_I0274	369.5	384.2	354.8	0.925	-0.1	0.19	-0.6	0.55	1	0.6044	3127	387.7	359.1	405.9	292.1	410	362.4	Q2T1W7	DNA-binding response regulator	chromosome I	YP_440832.1	83719535	Q2T1W7	307684..308502(+)	819	DNA-binding response regulator
BTH_I0275	2.2	3.6	0.8	0.246	-2	1.44	-1.4	0.16	1	0.2047	921	3	3.1	4.6	1.3	1.2	0	Q2T1W6	histidine kinase (EC 2.7.13.3)	chromosome I	YP_440833.1	83720967	Q2T1W6	308516..310231(+)	1716	sensor histidine kinase
BTH_I0276	0.6	1.1	0	0.221	-2.2	2.96	-0.74	0.46	1	0.5207	2627	0	0.6	2.8	0	0	0	Q2T1W5	Transcriptional regulator, LysR family	chromosome I	YP_440834.1	83719834	Q2T1W5	308525..310240(-)	1716	LysR family transcriptional regulator
BTH_I0277	65.1	78.3	51.9	0.66	-0.6	0.33	-1.84	0.065	1	0.0894	373	104.6	73.3	57.1	43.4	52.6	59.7	Q2T1W4	Uncharacterized protein	chromosome I	YP_440835.1	83721425	Q2T1W4	310311..310691(-)	381	hypothetical protein
BTH_I0278	87.5	97.2	77.7	0.803	-0.3	0.25	-1.26	0.21	1	0.2569	1190	101.6	79.5	110.4	75	77.7	80.5	Q2T1W3	Uncharacterized protein	chromosome I	YP_440836.1	83720531	Q2T1W3	310887..311261(-)	375	hypothetical protein
BTH_I0279	4051.7	3699.9	4403.5	1.19	0.3	0.16	1.62	0.11	1	0.1399	605	3994.5	3476.8	3628.3	4988.1	4304.7	3917.8	Q2T1W2	Argininosuccinate synthase (EC 6.3.4.5) (Citrulline--aspartate ligase)	chromosome I	YP_440837.1	83719506	A0A096YJZ1	312089..313429(+)	1341	argininosuccinate synthase
BTH_I0280	726.9	627.4	826.4	1.317	0.4	0.17	2.36	0.018	1	0.0275	103	664.1	595.1	623.1	963.1	755.5	760.6	Q2T1W1	Lipoprotein	chromosome I	YP_440838.1	83721022	Q2T1W1	313730..314233(+)	504	hypothetical protein
BTH_I0281	660.6	572.7	748.5	1.308	0.4	0.23	1.68	0.093	1	0.124	532	664.1	553.2	500.7	921	775.8	548.8	Q2T1W0	Uncharacterized protein	chromosome I	YP_440839.1	83719312	Q2T1W0	314280..315020(+)	741	hypothetical protein
BTH_I0282	640.1	615	665.3	1.082	0.1	0.23	0.49	0.62	1	0.6743	3554	570.7	658.5	615.8	840.8	689.8	465.3	Q2T1V9	Heavy-metal-associated domain protein-related protein	chromosome I	YP_440840.1	83721200	Q2T1V9	315073..315540(+)	468	heavy metal-binding domain-containing protein
BTH_I0283	2706.3	2995.9	2416.7	0.807	-0.3	0.3	-1.03	0.31	1	0.3611	1737	2805.9	2888.5	3293.2	3609.1	2227.1	1413.8	Q2T1V8	Copper-translocating P-type ATPase	chromosome I	YP_440841.1	83718643	Q2T1V8	315678..318101(-)	2424	copper-translocating P-type ATPase
BTH_I0284	1077.1	869.8	1284.5	1.478	0.6	0.34	1.68	0.094	1	0.1246	535	930.1	621.6	1057.6	1882.9	1257.6	712.9	Q2T1V7	LemA family protein	chromosome I	YP_440842.1	83720599	Q2T1V7	319091..319759(+)	669	LemA family protein
BTH_I0285	947.9	900.8	995	1.105	0.1	0.33	0.43	0.67	1	0.7136	3790	928.6	646.2	1127.5	1443.4	983.8	557.8	Q2T1V6	Lipoprotein, putative	chromosome I	YP_440843.1	83721304	Q2T1V6	319756..320610(+)	855	lipoprotein
BTH_I0286	974.3	746.9	1201.8	1.61	0.7	0.29	2.35	0.019	1	0.0287	107	716.4	624	900.2	1669.7	1199	736.7	Q2T1V5	TPM domain-containing protein	chromosome I	YP_440844.1	83721598	Q2T1V5	320610..321107(+)	498	hypothetical protein
BTH_I0287	2484.4	861.5	4107.2	4.768	2.3	0.25	9.02	1.9e-19	9e-16	0	0	849.4	845.2	890	5506.5	4085.9	2729.2	Q2T1V4	Streptavidin, putative	chromosome I	YP_440845.1	83719038	Q2T1V4	321417..321800(+)	384	streptavidin
BTH_I0288	4117.3	4060.3	4174.3	1.028	0	0.21	0.19	0.85	1	0.8781	4843	4784.1	3765.7	3631	5213.1	3924.5	3385.4	Q2T1V3	Glutamine--fructose-6-phosphate aminotransferase [isomerizing] (EC 2.6.1.16) (D-fructose-6-phosphate amidotransferase) (GFAT) (Glucosamine-6-phosphate synthase) (Hexosephosphate aminotransferase) (L-glutamine--D-fructose-6-phosphate amidotransferase)	chromosome I	YP_440846.1	83719848	Q2T1V3	321874..323706(-)	1833	glucosamine--fructose-6-phosphate aminotransferase
BTH_I0289	3306.9	3736.8	2876.9	0.77	-0.4	0.2	-1.85	0.064	1	0.0873	363	4584.7	3264.3	3361.3	3315.7	2891.7	2423.4	Q2T1V2	Bifunctional protein GlmU [Includes: UDP-N-acetylglucosamine pyrophosphorylase (EC 2.7.7.23) (N-acetylglucosamine-1-phosphate uridyltransferase); Glucosamine-1-phosphate N-acetyltransferase (EC 2.3.1.157)]	chromosome I	YP_440847.1	83720136	Q2T1V2	323768..325174(-)	1407	UDP-N-acetylglucosamine pyrophosphorylase
BTH_I0290	878.7	1031.2	726.2	0.704	-0.5	0.18	-2.78	0.0054	1	0.009	31	1179.6	978.9	935.1	832.9	631.2	714.4	Q2T1V1	tRNA-cytidine(32) 2-sulfurtransferase (EC 2.8.1.-) (Two-thiocytidine biosynthesis protein A) (tRNA 2-thiocytidine biosynthesis protein TtcA)	chromosome I	YP_440848.1	83718777	A0A096YID3	325365..326360(-)	996	C32 tRNA thiolase
BTH_I0291	308.7	416	201.5	0.485	-1	0.21	-4.99	6.2e-07	0.0022	0	0	507.2	357.9	382.9	185.5	217.6	201.3	Q2T1V0	dihydroneopterin aldolase (EC 4.1.2.25) (7,8-dihydroneopterin aldolase)	chromosome I	YP_440849.1	83719649	Q2T1V0	326357..326776(-)	420	dihydroneopterin aldolase
BTH_I0292	7	10.5	3.4	0.335	-1.6	0.92	-1.71	0.087	1	0.1157	494	9.7	6.2	15.6	7.9	2.4	0	Q2T1U9	Short-chain dehydrogenase	chromosome I	YP_440850.1	83719055	Q2T1U9	326843..327799(-)	957	hypothetical protein
BTH_I0293	0	0	0									0	0	0	0	0	0	Q2T1U8	LigA	chromosome I	YP_440851.1	83721008	Q2T1U8	326873..327841(+)	969	hypothetical protein
BTH_I0294	2625.1	2644.8	2605.3	0.985	0	0.14	-0.15	0.88	1	0.9006	5000	2924.7	2496.1	2513.6	2585.5	2739.9	2490.5	Q2T1U7	Uncharacterized ACR, COG1565 superfamily	chromosome I	YP_440852.1	83719366	Q2T1U7	327771..329003(+)	1233	hypothetical protein
BTH_I0295	298.8	262.2	335.4	1.281	0.4	0.17	2.16	0.031	1	0.0445	174	264.5	254.4	267.8	363.2	335.9	307.2	Q2T1U6	Membrane protein, putative	chromosome I	YP_440853.1	83721144	Q2T1U6	329024..329218(+)	195	hypothetical protein
BTH_I0296	231.2	191.3	271.1	1.418	0.5	0.18	2.79	0.0052	1	0.0088	30	186.8	189.1	197.9	305.3	248.6	259.5	Q2T1U5	Uncharacterized protein	chromosome I	YP_440854.1	83718470	Q2T1U5	329149..329292(-)	144	hypothetical protein
BTH_I0297	461.1	389	533.2	1.372	0.5	0.15	2.95	0.0032	1	0.0055	18	410.1	364.7	392.1	496	566.6	536.9	Q2T1U4	Uncharacterized protein	chromosome I	YP_440855.1	83721182	Q2T1U4	329307..329531(-)	225	hypothetical protein
BTH_I0298	454.9	609.4	300.5	0.492	-1	0.38	-2.66	0.0078	1	0.0127	45	697.7	606.8	523.7	250	139.9	511.5	Q2T1U3	Fructokinase, putative	chromosome I	YP_440856.1	83721369	Q2T1U3	329726..330634(-)	909	fructokinase
BTH_I0299	623.6	967.8	279.5	0.288	-1.8	0.29	-6.25	4.2e-10	1.7e-06	0	0	1157.9	1018.3	727.1	248.7	196	393.7	Q2T1U2	N-acylglucosamine 2-epimerase (GlcNAc 2-epimerase) family	chromosome I	YP_440857.1	83720329	Q2T1U2	330631..332043(-)	1413	N-acylglucosamine 2-epimerase family protein
BTH_I0300	425	556.6	293.3	0.527	-0.9	0.19	-4.8	1.6e-06	0.0054	0	0	670.1	506.4	493.3	302.6	276.1	301.3	Q2T1U1	Transcriptional regulator, LacI family	chromosome I	YP_440858.1	83721164	Q2T1U1	332040..333059(-)	1020	LacI family transcription regulator
BTH_I0301	511.8	218.6	805	3.678	1.9	0.21	8.76	1.9e-18	9e-15	0	0	245	228.5	182.2	950	823.6	641.3	Q2T1U0	Methyl-accepting chemotaxis protein, putative	chromosome I	YP_440859.1	83718421	Q2T1U0	333231..334790(-)	1560	methyl-accepting chemotaxis protein
BTH_I0302	8037.6	1369.7	14705.4	10.734	3.4	0.31	11.15	7.4e-29	3.8e-25	0	0	2036.5	1287.5	785.1	16449.7	14991.7	12674.9	Q2T1T9	Sodium/bile acid symporter family protein	chromosome I	YP_440860.1	83721040	Q2T1T9	335246..336430(-)	1185	sodium/bile acid symporter family protein
BTH_I0303	531.4	249.8	812.9	3.248	1.7	0.24	6.97	3.2e-12	1.4e-08	0	0	190.5	336.3	222.7	773.7	925.3	739.7	Q2T1T8	Related to SH3-domain protein Cyk3	chromosome I	YP_440861.1	83720123	Q2T1T8	336683..337168(+)	486	SH3-domain-containing protein Cyk3
BTH_I0304	77.9	94.6	61.2	0.65	-0.6	0.42	-1.49	0.14	1	0.1768	781	72.5	54.8	156.5	44.7	71.7	67.1	Q2T1T7	Uncharacterized protein	chromosome I	YP_440862.1	83719566	Q2T1T7	337269..337448(+)	180	hypothetical protein
BTH_I0305	520.8	435.9	605.7	1.392	0.5	0.22	2.21	0.027	1	0.0395	153	361.6	383.8	562.4	653.9	584.6	578.6	Q2T1T6	Outer membrane porin	chromosome I	YP_440863.1	83718650	Q2T1T6	337573..338649(+)	1077	outer membrane porin
BTH_I0306	1480	1741.1	1218.9	0.7	-0.5	0.18	-2.87	0.0042	1	0.0071	24	1449.3	2002.1	1771.8	1094.7	1248	1313.9	Q2T1T5	LysR family regulatory protein	chromosome I	YP_440864.1	83719170	Q2T1T5	338809..339771(+)	963	LysR family regulatory protein
BTH_I0307	5714.4	2901	8527.9	2.939	1.6	0.18	8.72	2.7e-18	1.3e-14	0	0	2856.7	3478	2368.2	8322.2	8522.1	8739.3	Q2T1T4	Nitronate monooxygenase domain-containing protein	chromosome I	YP_440865.1	83721565	Q2T1T4	339957..340916(-)	960	hypothetical protein
BTH_I0308	1515.7	643.1	2388.4	3.717	1.9	0.15	12.82	1.3e-37	6.8e-34	0	0	658.9	597.5	672.8	2480.2	2540.3	2144.6	Q2T1T3	Epoxide hydrolase-related protein	chromosome I	YP_440866.1	83721076	Q2T1T3	341156..342106(+)	951	epoxide hydrolase-like protein
BTH_I0309	599	542	656.1	1.21	0.3	0.15	1.86	0.063	1	0.0861	357	498.3	582.8	544.9	673.7	656.3	638.3	Q2T1T2	AsnC family regulatory protein	chromosome I	YP_440867.1	83720362	Q2T1T2	342187..342675(-)	489	transcription regulator AsnC
BTH_I0310	406.8	456.7	357	0.782	-0.4	0.16	-2.24	0.025	1	0.0369	142	422.1	460.2	487.8	336.8	365.8	368.4	Q2T1T1	Integral membrane protein DUF6 domain protein	chromosome I	YP_440868.1	83718485	Q2T1T1	342781..343701(+)	921	integral membrane protein
BTH_I0311	441.9	360.6	523.2	1.45	0.5	0.32	1.66	0.096	1	0.1271	547	520.7	308	253.1	372.4	488.9	708.4	Q2T1T0	DUF1289 domain-containing protein	chromosome I	YP_440869.1	83721205	Q2T1T0	343928..344260(-)	333	hypothetical protein
BTH_I0312	312.1	362.9	261.4	0.72	-0.5	0.29	-1.62	0.11	1	0.1393	603	526.7	284	278	226.3	240.3	317.7	Q2T1S9	YbaK/ebsC protein	chromosome I	YP_440870.1	83719853	Q2T1S9	344257..344763(-)	507	ybaK/ebsC protein
BTH_I0313	922.3	1215.6	628.9	0.517	-1	0.19	-4.97	6.8e-07	0.0024	0	0	1492.6	1068.2	1086.1	584.2	630	672.6	Q2T1S8	hydroxymethylglutaryl-CoA lyase (EC 4.1.3.4)	chromosome I	YP_440871.1	83720769	Q2T1S8	344813..345745(-)	933	hydroxymethylglutaryl-CoA lyase
BTH_I0314	736	1057.2	414.7	0.392	-1.4	0.21	-6.36	2.1e-10	8.4e-07	0	0	1355.9	892.6	923.2	388.2	422	434	Q2T1S7	2-hydroxyacid dehydrogenase	chromosome I	YP_440872.1	83720502	Q2T1S7	345831..346772(-)	942	2-hydroxyacid dehydrogenase
BTH_I0315	737.6	833.5	641.7	0.77	-0.4	0.16	-2.37	0.018	1	0.0272	102	925.6	819.3	755.7	592.1	681.4	651.7	Q2T1S6	Glyoxalase/bleomycin resistance protein/dioxygenase superfamily protein	chromosome I	YP_440873.1	83721621	Q2T1S6	346777..347214(-)	438	glyoxalase/bleomycin resistance protein/dioxygenase superfamily protein
BTH_I0316	168.7	190.2	147.1	0.772	-0.4	0.28	-1.36	0.18	1	0.2195	997	144.2	248.9	177.6	178.9	120.7	141.7	Q2T1S5	Predicted esterase of the alpha/beta hydrolase fold	chromosome I	YP_440874.1	83719026	Q2T1S5	347364..348002(+)	639	alpha/beta hydrolase fold esterase
BTH_I0317	441	423.2	458.9	1.083	0.1	0.15	0.75	0.45	1	0.5116	2572	447.5	433.7	388.4	442.1	466.2	468.3	Q2T1S4	phospholipase C (EC 3.1.4.3)	chromosome I	YP_440875.1	83720180	Q2T1S4	348389..350617(-)	2229	non-hemolytic phospholipase C
BTH_I0318	151.6	168.7	134.4	0.797	-0.3	0.23	-1.43	0.15	1	0.1953	874	186.8	156.5	162.9	103.9	151.8	147.6	Q2T1S3	Lipoprotein	chromosome I	YP_440876.1	83720177	Q2T1S3	350553..351200(-)	648	hypothetical protein
BTH_I0319	182.3	209.8	154.8	0.737	-0.4	0.21	-2.12	0.034	1	0.0488	192	175.6	238.4	215.4	156.6	154.2	153.6	Q2T1S2	AsnC family regulatory protein	chromosome I	YP_440877.1	83721544	Q2T1S2	351216..351674(-)	459	transcription regulator AsnC
BTH_I0320	662.1	1100.9	223.4	0.203	-2.3	0.17	-13.75	5.2e-43	2.8e-39	0	0	999.6	1154.4	1148.7	244.7	203.2	222.2	Q2T1S1	BrancheD-chain amino acid transport protein azlC	chromosome I	YP_440878.1	83719182	Q2T1S1	351799..352527(+)	729	branched chain amino acid ABC transporter
BTH_I0321	235.8	382.6	89.1	0.234	-2.1	0.21	-9.76	1.7e-22	8.5e-19	0	0	374.3	372.1	401.3	107.9	90.9	68.6	Q2T1S0	AzlD family protein	chromosome I	YP_440879.1	83719720	Q2T1S0	352524..352826(+)	303	hypothetical protein
BTH_I0322	613.7	948.8	278.6	0.293	-1.8	0.19	-9.55	1.3e-21	6.6e-18	0	0	1027.9	874.1	944.3	243.4	258.2	334.1	Q2T1R9	Lactonase	chromosome I	YP_440880.1	83718716	Q2T1R9	352823..353656(+)	834	lactonase
BTH_I0323	866.8	1170.6	563.1	0.481	-1.1	0.19	-5.63	1.8e-08	6.7e-05	0	0	1288.7	983.2	1239.8	509.2	528.4	651.7	Q2T1R8	4-hydroxy-tetrahydrodipicolinate synthase (HTPA synthase) (EC 4.3.3.7)	chromosome I	YP_440881.1	83719807	Q2T1R8	353927..354814(-)	888	dihydrodipicolinate synthase
BTH_I0324	159	215	103	0.478	-1.1	0.26	-4.04	5.3e-05	0.16	0.0001	0	233.1	176.2	235.6	78.9	94.4	135.7	Q2T1R7	Sensor histidine kinase	chromosome I	YP_440882.1	83720168	Q2T1R7	354946..355305(-)	360	sensor histidine kinase
BTH_I0325	833.8	1161.3	506.3	0.436	-1.2	0.19	-6.35	2.1e-10	8.5e-07	0	0	1194.5	1036.8	1252.7	442.1	463.8	612.9	Q2T1R6	Sulfate ABC transporter, periplasmic sulfate-binding protein	chromosome I	YP_440883.1	83721080	Q2T1R6	355473..356486(+)	1014	sulfate ABC transporter periplasmic sulfate-binding protein
BTH_I0326	606.2	509.8	702.6	1.378	0.5	0.17	2.73	0.0063	1	0.0105	36	446	526.7	556.8	701.3	638.4	768	Q2T1R5	Serine-type carboxypeptidase family protein	chromosome I	YP_440884.1	83721595	Q2T1R5	357020..358723(+)	1704	serine-type carboxypeptidase family protein
BTH_I0327	542.1	465	619.1	1.33	0.4	0.15	2.69	0.0071	1	0.0116	40	483.3	460.8	451	561.8	622.8	672.6	Q2T1R4	Similar to potassium channel protein	chromosome I	YP_440885.1	83719205	Q2T1R4	358766..360364(+)	1599	potassium channel protein
BTH_I0328	3061.7	1355.9	4767.5	3.516	1.8	0.27	6.68	2.4e-11	1e-07	0	0	1998.4	1079.9	989.4	5232.8	4454.1	4615.7	Q2T1R3	Pyruvate ferredoxin/flavodoxin oxidoreductase family protein	chromosome I	YP_440886.1	83719837	Q2T1R3	360582..364157(+)	3576	2-oxoacid ferredoxin oxidoreductase
BTH_I0329	352.1	372.4	331.7	0.89	-0.2	0.22	-0.78	0.44	1	0.4945	2479	397.4	342.5	377.4	250	345.5	399.7	Q2T1R2	Na+:H+ antiporter	chromosome I	YP_440887.1	83720593	Q2T1R2	364390..366354(-)	1965	Na+:H+ antiporter
BTH_I0330	102.6	56	149.2	2.663	1.4	0.24	5.79	7.1e-09	2.7e-05	0	0	52.3	60.4	55.2	178.9	137.5	131.2	Q2T1R1	EAL domain protein	chromosome I	YP_440888.1	83720164	Q2T1R1	366370..367659(+)	1290	EAL domain-containing protein
BTH_I0331	266.7	192.8	340.5	1.769	0.8	0.24	3.42	0.00062	1	0.0012	4	144.9	182.3	251.3	350	306	365.4	Q2T1R0	DoxX family protein	chromosome I	YP_440889.1	83720592	Q2T1R0	367928..368305(+)	378	hypothetical protein
BTH_I0332	164.5	229.5	99.5	0.434	-1.2	0.27	-4.52	6.1e-06	0.02	0	0	167.3	232.2	289	85.5	104	108.9	Q2T1Q9	Alkaline phosphatase family protein	chromosome I	YP_440890.1	83720832	Q2T1Q9	368389..370062(+)	1674	alkaline phosphatase family protein
BTH_I0333	111.4	155.6	67.2	0.429	-1.2	0.3	-4.11	3.9e-05	0.12	0.0001	0	119.5	172.5	174.9	65.8	47.8	88	Q2T1Q8	Alkaline phosphatase family protein	chromosome I	YP_440891.1	83721540	Q2T1Q8	370094..371494(+)	1401	alkaline phosphatase family protein
BTH_I0334	22.9	28.4	17.5	0.616	-0.7	0.44	-1.57	0.12	1	0.1517	662	26.1	22.2	36.8	18.4	13.1	20.9	Q2T1Q7	Uncharacterized protein	chromosome I	YP_440892.1	83719237	Q2T1Q7	371491..371955(+)	465	hypothetical protein
BTH_I0335	145.7	111.4	180	1.618	0.7	0.27	2.62	0.0089	1	0.0143	51	112.8	94.3	127	127.6	190.1	222.2	Q2T1Q6	Uncharacterized protein	chromosome I	YP_440893.1	83720812	Q2T1Q6	371965..372330(+)	366	hypothetical protein
BTH_I0336	302.3	390.1	214.5	0.551	-0.9	0.19	-4.52	6.3e-06	0.021	0	0	385.5	380.7	404.1	186.8	257	199.8	Q2T1Q5	PF03932 family protein CutC	chromosome I	YP_440894.1	83721083	Q2T1Q5	372554..373438(+)	885	cutC family protein
BTH_I0337	915.9	1210	621.7	0.514	-1	0.18	-5.25	1.5e-07	0.00056	0	0	1463.5	1047.2	1119.2	627.6	639.5	598	Q2T1Q4	Biotin synthase (EC 2.8.1.6)	chromosome I	YP_440895.1	83718411	Q2T1Q4	373545..374564(-)	1020	biotin synthase
BTH_I0338	314.4	382	246.9	0.645	-0.6	0.21	-2.96	0.0031	1	0.0054	18	463.9	331.4	350.7	263.2	210.4	267	Q2T1Q3	ATP-dependent dethiobiotin synthetase BioD (EC 6.3.3.3) (DTB synthetase) (DTBS) (Dethiobiotin synthase)	chromosome I	YP_440896.1	83721594	Q2T1Q3	374614..375336(-)	723	dithiobiotin synthetase
BTH_I0339	611.3	752.5	470	0.625	-0.7	0.21	-3.24	0.0012	1	0.0022	7	935.3	635.7	686.6	535.5	443.5	431	Q2T1Q2	8-amino-7-oxononanoate synthase (AONS) (EC 2.3.1.47) (7-keto-8-amino-pelargonic acid synthase) (7-KAP synthase) (KAPA synthase) (8-amino-7-ketopelargonate synthase)	chromosome I	YP_440897.1	83718450	Q2T1Q2	375333..376517(-)	1185	8-amino-7-oxononanoate synthase
BTH_I0340	897.4	1023.3	771.6	0.754	-0.4	0.23	-1.79	0.073	1	0.0987	415	1355.9	811.9	902	800	700.5	814.3	Q2T1Q1	Adenosylmethionine-8-amino-7-oxononanoate aminotransferase (EC 2.6.1.62) (7,8-diamino-pelargonic acid aminotransferase) (DAPA AT) (DAPA aminotransferase) (7,8-diaminononanoate synthase) (DANS) (Diaminopelargonic acid synthase)	chromosome I	YP_440898.1	83719742	Q2T1Q1	376514..377860(-)	1347	adenosylmethionine--8-amino-7-oxononanoate transaminase
BTH_I0341	1002.5	1008.5	996.5	0.988	0	0.29	-0.06	0.95	1	0.9621	5412	1343.9	823	858.7	713.1	901.3	1375	Q2T1Q0	Xaa-Pro dipeptidyl-peptidase-like domain-containing protein	chromosome I	YP_440899.1	83720690	Q2T1Q0	378374..379645(-)	1272	hypothetical protein
BTH_I0342	968.9	1120.7	817.2	0.729	-0.5	0.23	-1.99	0.047	1	0.0657	265	1409.7	958.5	994	647.4	833.2	970.9	Q2T1P9	COG3012:Uncharacterized BCR	chromosome I	YP_440900.1	83720466	Q2T1P9	379779..380231(-)	453	hypothetical protein
BTH_I0343	2519.9	2405.5	2634.4	1.095	0.1	0.16	0.83	0.41	1	0.4674	2326	2507.1	2481.9	2227.4	2252.6	2784.1	2866.4	Q2T1P8	Oxidoreductase, short chain dehydrogenase/reductase family	chromosome I	YP_440901.1	83719877	Q2T1P8	380264..380941(-)	678	short chain dehydrogenase
BTH_I0344	15449	12053.2	18844.8	1.563	0.6	0.17	3.81	0.00014	0.4	0.0003	1	11421	13138.5	11600	15605	19888.1	21041.4	Q2T1P7	3-ketoacyl-CoA thiolase	chromosome I	YP_440902.1	83720193	Q2T1P7	380974..382167(-)	1194	acetyl-CoA acetyltransferase
BTH_I0345	1995.8	2514.9	1476.6	0.587	-0.8	0.17	-4.46	8.3e-06	0.027	0	0	2967.3	2320.5	2256.9	1507.9	1576.8	1345.2	Q2T1P6	carbonic anhydrase (EC 4.2.1.1)	chromosome I	YP_440903.1	83720993	Q2T1P6	382154..382906(-)	753	beta carbonic anhydrase
BTH_I0346	3655.3	3122.4	4188.2	1.341	0.4	0.18	2.32	0.02	1	0.0309	116	3766.6	2632.3	2968.3	3813.1	4486.4	4265.2	Q2T1P5	Isocitrate dehydrogenase kinase/phosphatase (IDH kinase/phosphatase) (IDHK/P) (EC 2.7.11.5) (EC 3.1.3.-)	chromosome I	YP_440904.1	83718628	A0A096YHZ9	382968..384779(-)	1812	bifunctional isocitrate dehydrogenase kinase/phosphatase protein
BTH_I0347	747	883.8	610.1	0.69	-0.5	0.17	-3.2	0.0014	1	0.0025	8	833.7	938.8	879	531.6	597.7	700.9	Q2T1P4	Metallo-beta-lactamase family protein	chromosome I	YP_440905.1	83721607	Q2T1P4	385167..386147(+)	981	metallo-beta-lactamase family protein
BTH_I0348	642.9	1077.3	208.5	0.193	-2.4	0.19	-12.17	4.3e-34	2.3e-30	0	0	1231.9	920.3	1079.6	189.5	196	240.1	Q2T1P3	Peptide ABC transporter, ATP-binding protein	chromosome I	YP_440906.1	83718821	Q2T1P3	386349..387995(-)	1647	peptide ABC transporter ATP-binding protein
BTH_I0349	1901.7	2639.4	1164	0.441	-1.2	0.13	-9.36	8.3e-21	4e-17	0	0	2684.9	2703.1	2530.2	1118.4	1171.5	1202	Q2T1P2	Peptide ABC transporter, periplasmic peptide-binding protein	chromosome I	YP_440907.1	83719763	Q2T1P2	388228..389814(-)	1587	peptide ABC transporter periplasmic peptide-binding protein
BTH_I0350	606.9	907.7	306.1	0.337	-1.6	0.15	-10.64	2e-26	1e-22	0	0	925.6	927.7	869.8	290.8	320.4	307.2	Q2T1P1	Transcriptional regulator, MarR family	chromosome I	YP_440908.1	83720267	Q2T1P1	390394..390810(-)	417	MarR family transcriptional regulator
BTH_I0351	1215.2	1814.9	615.4	0.339	-1.6	0.15	-10.14	3.6e-24	1.8e-20	0	0	2017.8	1711.3	1715.6	578.9	603.7	663.6	Q2T1P0	Oxidoreductase, short-chain dehydrogenase/reductase family	chromosome I	YP_440909.3	284159398	Q2T1P0	390809..391807(+)	999	short chain dehydrogenase
BTH_I0352	3141.8	3547.8	2735.9	0.771	-0.4	0.19	-2.01	0.045	1	0.0632	254	4300.8	2967.4	3375.2	2467.1	2902.5	2838	Q2T1N9	Oxidoreductase, short-chain dehydrogenase/reductase family	chromosome I	YP_440910.1	83718542	Q2T1N9	391838..392617(-)	780	short chain dehydrogenase
BTH_I0353	5598	5538.7	5657.4	1.021	0	0.2	0.15	0.88	1	0.9027	5015	6258.1	4838.2	5519.7	4331.5	6132.5	6508.2	Q2T1N8	Thiol:disulfide interchange protein	chromosome I	YP_440911.1	83721349	Q2T1N8	392637..393275(-)	639	thiol:disulfide interchange protein DsbA
BTH_I0354	2690.5	3251.2	2129.9	0.655	-0.6	0.14	-4.45	8.5e-06	0.028	0	0	3448.4	2992.6	3312.6	2030.2	2089.6	2269.8	Q2T1N7	Sporulation-related repeat protein	chromosome I	YP_440912.1	83718818	Q2T1N7	393327..394175(-)	849	sporulation repeat-containing protein
BTH_I0355	4030	4495.1	3565	0.793	-0.3	0.14	-2.33	0.02	1	0.03	113	5061.3	4218.5	4205.4	3438.1	3571.9	3685.1	Q2T1N6	Arginine--tRNA ligase (EC 6.1.1.19) (Arginyl-tRNA synthetase) (ArgRS)	chromosome I	YP_440913.1	83721308	A0A096YPB4	394259..396043(-)	1785	arginyl-tRNA synthetase
BTH_I0356	2465.4	2653.3	2277.5	0.858	-0.2	0.15	-1.5	0.13	1	0.174	767	2714	2510.3	2735.5	2018.4	2301.2	2512.9	Q2T1N5	DUF1840 domain-containing protein	chromosome I	YP_440914.1	83719041	Q2T1N5	396246..396569(+)	324	hypothetical protein
BTH_I0357	4383.5	4583.7	4183.2	0.913	-0.1	0.16	-0.82	0.41	1	0.4704	2344	5368.3	4165.5	4217.3	4417	4077.6	4055	Q2T1N4	Methionine synthase (EC 2.1.1.13) (5-methyltetrahydrofolate--homocysteine methyltransferase)	chromosome I	YP_440915.1	83719356	Q2T1N4	396816..399533(-)	2718	5-methyltetrahydrofolate--homocysteine methyltransferase
BTH_I0358	2096.4	2496	1696.8	0.68	-0.6	0.14	-3.88	0.0001	0.31	0.0002	1	2693.1	2238	2556.9	1721	1757.3	1612.1	Q2T1N3	Homocysteine S-methyltransferase, putative	chromosome I	YP_440916.1	83720125	Q2T1N3	399579..400655(-)	1077	homocysteine S-methyltransferase
BTH_I0359	16714.7	12196.9	21232.5	1.741	0.8	0.2	3.94	8.1e-05	0.24	0.0002	0	9885.8	12723.9	13981.1	17094.4	23145.6	23457.4	Q2T1N2	Protein BTH_I0359	chromosome I	YP_440917.1	83718697	Q2T1N2	400848..401105(-)	258	hypothetical protein
BTH_I0360	841.1	1044.3	637.9	0.61	-0.7	0.16	-4.44	8.9e-06	0.029	0	0	1130.3	996.7	1006	600	590.5	723.3	Q2T1N1	DUF3108 domain-containing protein	chromosome I	YP_440918.1	83718925	Q2T1N1	401290..402621(-)	1332	hypothetical protein
BTH_I0361	1088.7	1566.9	610.4	0.39	-1.4	0.16	-8.31	9.5e-17	4.4e-13	0	0	1411.9	1554.8	1734.1	640.8	649.1	541.4	Q2T1N0	Transcriptional regulator, IclR family	chromosome I	YP_440919.1	83720910	Q2T1N0	402698..403720(-)	1023	IclR family transcriptional regulator
BTH_I0362	1725.8	1965.9	1485.8	0.756	-0.4	0.13	-3.01	0.0026	1	0.0045	15	2013.3	2084	1800.3	1511.8	1463.2	1482.4	Q2T1M9	Ureidoglycolate lyase (EC 4.3.2.3) (Ureidoglycolase) (Ureidoglycolatase) (Ureidoglycolate hydrolase)	chromosome I	YP_440920.1	83720212	Q2T1M9	403679..404671(+)	993	fumarylacetoacetate hydrolase family protein
BTH_I0363	1471.7	1466.4	1477	1.007	0	0.13	0.08	0.94	1	0.9522	5346	1497.8	1524.6	1376.9	1485.5	1457.2	1488.4	Q2T1M8	Enoyl-CoA hydratase/isomerase family protein	chromosome I	YP_440921.3	284159414	Q2T1M8	404958..405707(+)	750	enoyl-CoA hydratase
BTH_I0364	2334.4	2070.1	2598.8	1.255	0.3	0.16	2.04	0.041	1	0.0587	235	1994.6	2404.3	1811.4	2642.1	2656.2	2498	Q2T1M7	Transcriptional regulator	chromosome I	YP_440922.1	83721197	Q2T1M7	405796..406635(+)	840	hypothetical protein
BTH_I0365	1598.3	1651	1545.7	0.936	-0.1	0.14	-0.67	0.51	1	0.5622	2877	1820.6	1634.9	1497.5	1590.8	1538.5	1507.7	Q2T1M6	Patatin	chromosome I	YP_440923.1	83720473	Q2T1M6	406672..407904(+)	1233	patatin
BTH_I0366	9097.5	7576.4	10618.6	1.402	0.5	0.14	3.57	0.00036	1	0.0007	2	8452.2	7153.8	7123.1	10784	10599.7	10472.2	Q2T1M5	Ferritin	chromosome I	YP_440924.1	83718753	Q2T1M5	408360..409235(+)	876	hypothetical protein
BTH_I0367	658.6	733.1	584.1	0.797	-0.3	0.19	-1.74	0.081	1	0.1091	464	851.6	648.1	699.5	647.4	603.7	501.1	Q2T1M4	D-glycero-beta-D-manno-heptose 1-phosphate adenylyltransferase (EC 2.7.7.70)	chromosome I	YP_440925.1	83718726	Q2T1M4	409365..409850(+)	486	ADP-D-glycero-D-manno-heptose synthase
BTH_I0368	122.6	174.9	70.3	0.402	-1.3	0.27	-4.96	7e-07	0.0025	0	0	221.9	162	140.8	75	71.7	64.1	Q2T1M3	Uncharacterized protein	chromosome I	YP_440926.1	83720964	Q2T1M3	409902..410303(-)	402	hypothetical protein
BTH_I0369	286.6	382	191.2	0.501	-1	0.22	-4.43	9.2e-06	0.03	0	0	420.6	359.1	366.3	242.1	185.3	146.2	Q2T1M2	Type III pantothenate kinase (EC 2.7.1.33) (PanK-III) (Pantothenic acid kinase)	chromosome I	YP_440927.1	83719519	A0A096YM30	410409..411188(-)	780	pantothenate kinase
BTH_I0370	681	783.4	578.6	0.739	-0.4	0.17	-2.52	0.012	1	0.0185	67	701.5	768.8	879.9	652.6	552.3	530.9	Q2T1M1	biotin--[biotin carboxyl-carrier protein] ligase (EC 6.3.4.15)	chromosome I	YP_440928.1	83721496	Q2T1M1	411185..412147(-)	963	biotin--protein ligase
BTH_I0371	66.7	87.8	45.7	0.522	-0.9	0.33	-2.85	0.0044	1	0.0074	25	91.9	96.1	75.5	64.5	44.2	28.3	Q2T1M0	Sel1 repeat family protein	chromosome I	YP_440929.1	83719450	Q2T1M0	412499..413467(-)	969	hypothetical protein
BTH_I0372	281.2	331.2	231.1	0.697	-0.5	0.18	-2.82	0.0048	1	0.0081	27	310.8	346.8	336	198.7	230.7	264	Q2T1L9	2`,3`-cyclic-nucleotide 2`-phosphodiesterase	chromosome I	YP_440930.1	83720695	Q2T1L9	413464..415581(-)	2118	2`,3`-cyclic-nucleotide 2`-phosphodiesterase
BTH_I0373	1136.7	1592.9	680.5	0.427	-1.2	0.15	-8.32	8.8e-17	4.1e-13	0	0	1759.3	1459.3	1560.1	692.1	688.6	660.7	Q2T1L8	ABC transporter, permease protein	chromosome I	YP_440931.1	83720699	Q2T1L8	415748..416962(+)	1215	ABC transporter permease
BTH_I0374	536.4	746.7	326.1	0.437	-1.2	0.17	-6.9	5e-12	2.1e-08	0	0	830.7	661	748.3	352.6	327.5	298.3	Q2T1L7	ABC transporter, ATP-binding protein	chromosome I	YP_440932.1	83719297	Q2T1L7	416959..417801(+)	843	ABC transporter ATP-binding protein
BTH_I0375	920.7	1128.3	713	0.632	-0.7	0.17	-3.83	0.00013	0.38	0.0003	1	1299.9	1023.8	1061.2	643.4	784.2	711.4	Q2T1L6	ABC transporter, periplasmic substrate-binding protein	chromosome I	YP_440933.1	83719099	Q2T1L6	417827..418756(+)	930	ABC transporter periplasmic substrate-binding protein
BTH_I0376	508.4	712.9	303.8	0.425	-1.2	0.17	-7.44	1e-13	4.4e-10	0	0	774.7	720.7	643.4	302.6	282.1	326.6	Q2T1L5	ABC-type transport auxiliary lipoprotein component domain-containing protein	chromosome I	YP_440934.1	83720907	Q2T1L5	418775..419407(+)	633	hypothetical protein
BTH_I0377	259.2	383.9	134.4	0.351	-1.5	0.21	-7.06	1.7e-12	7.4e-09	0	0	464.7	345.6	341.5	126.3	145.8	131.2	Q2T1L4	Membrane protein, putative	chromosome I	YP_440935.1	83719076	Q2T1L4	419457..420650(+)	1194	hypothetical protein
BTH_I0378	745.3	697.6	792.9	1.136	0.2	0.15	1.25	0.21	1	0.2584	1197	764.2	673.3	655.3	773.7	775.8	829.2	Q2T1L3	Ferredoxin, 2Fe-2S	chromosome I	YP_440936.1	83719806	Q2T1L3	420799..421116(+)	318	ferredoxin, 2Fe-2S
BTH_I0379	772.5	872.9	672.3	0.77	-0.4	0.14	-2.74	0.0061	1	0.0101	35	906.9	852	859.7	685.5	634.8	696.5	Q2T1L2	Alpha/beta hydrolase	chromosome I	YP_440937.1	83721347	Q2T1L2	421163..421807(+)	645	hypothetical protein
BTH_I0380	4755.2	5691.2	3819.2	0.671	-0.6	0.18	-3.2	0.0014	1	0.0024	8	6745.1	4947.9	5380.7	3571	3576.7	4310	Q2T1L1	serine-type D-Ala-D-Ala carboxypeptidase (EC 3.4.16.4)	chromosome I	YP_440938.1	83718804	Q2T1L1	422220..423530(+)	1311	D-alanyl-D-alanine carboxypeptidase family protein
BTH_I0381	2628.9	2993	2264.8	0.757	-0.4	0.16	-2.53	0.012	1	0.0182	66	3402.8	2594.1	2982.1	2188.1	2200.8	2405.5	Q2T1L0	D-amino acid aminotransferase	chromosome I	YP_440939.1	83719495	Q2T1L0	423615..424526(+)	912	D-amino acid aminotransferase
BTH_I0382	1178.9	1011.5	1346.3	1.331	0.4	0.15	2.7	0.007	1	0.0115	40	1108.6	932.7	993.1	1405.2	1216.9	1416.8	Q2T1K9	UPF0250 protein BTH_I0382	chromosome I	YP_440940.1	83720236	Q2T1K9	424560..424868(+)	309	hypothetical protein
BTH_I0383	687.3	688.7	685.9	0.996	0	0.2	-0.03	0.97	1	0.9808	5550	825.5	590.8	649.8	596	674.2	787.4	Q2T1K8	Glycine cleavage system transcriptional activator	chromosome I	YP_440941.1	83718577	Q2T1K8	424902..425864(-)	963	DNA-binding transcriptional activator GcvA
BTH_I0384	682.3	99.2	1265.5	12.716	3.7	0.25	14.49	1.4e-47	7.8e-44	0	0	101.6	114	81.9	897.4	1313.8	1585.3	Q2T1K7	DUF2917 domain-containing protein	chromosome I	YP_440942.1	83719944	Q2T1K7	425967..426293(+)	327	hypothetical protein
BTH_I0385	2452	2368	2535.9	1.071	0.1	0.15	0.66	0.51	1	0.5633	2884	2540.7	2080.9	2482.4	2418.4	2490	2699.3	Q2T1K6	Octanoyltransferase (EC 2.3.1.181) (Lipoate-protein ligase B) (Lipoyl/octanoyl transferase) (Octanoyl-[acyl-carrier-protein]-protein N-octanoyltransferase)	chromosome I	YP_440943.1	83719023	Q2T1K6	426393..427160(+)	768	lipoate-protein ligase B
BTH_I0386	3638.2	4119.7	3156.6	0.766	-0.4	0.14	-2.68	0.0073	1	0.012	42	4562.3	3872.3	3924.6	3019.7	3060.3	3389.8	Q2T1K5	Lipoyl synthase (EC 2.8.1.8) (Lip-syn) (LS) (Lipoate synthase) (Lipoic acid synthase) (Sulfur insertion protein LipA)	chromosome I	YP_440944.1	83720495	A0A096YIR8	427153..428142(+)	990	lipoyl synthase
BTH_I0387	379.7	497.9	261.5	0.525	-0.9	0.21	-4.46	8e-06	0.026	0	0	392.2	596.3	505.3	269.7	252.2	262.5	Q2T1K4	Quinone oxidoreductase	chromosome I	YP_440945.1	83718732	Q2T1K4	428330..429319(-)	990	quinone oxidoreductase
BTH_I0388	151	187.5	114.4	0.608	-0.7	0.23	-3.07	0.0022	1	0.0038	12	215.9	187.3	159.2	126.3	93.2	123.8	Q2T1K3	Transcriptional regulator, LysR family	chromosome I	YP_440946.1	83721094	Q2T1K3	429423..430337(+)	915	LysR family transcriptional regulator
BTH_I0389	303.2	310.4	295.9	0.952	-0.1	0.17	-0.41	0.68	1	0.7264	3865	335.4	297.5	298.2	311.8	270.2	305.7	Q2T1K2	Gamma-glutamyltransferase	chromosome I	YP_440947.1	83720096	Q2T1K2	430438..432327(-)	1890	gamma-glutamyltransferase
BTH_I0390	4.5	5.5	3.4	0.616	-0.7	0.97	-0.72	0.47	1	0.5317	2687	6.7	8	1.8	3.9	4.8	1.5	Q2T1K1	Uncharacterized protein	chromosome I	YP_440948.1	83720060	Q2T1K1	432110..432469(+)	360	hypothetical protein
BTH_I0391	435.8	320.6	550.9	1.722	0.8	0.17	4.72	2.4e-06	0.0081	0	0	310	295.7	356.2	552.6	591.7	508.5	Q2T1K0	Lipoprotein	chromosome I	YP_440949.1	83719854	Q2T1K0	432520..433380(+)	861	hypothetical protein
BTH_I0392	252.2	258.9	245.5	0.949	-0.1	0.18	-0.41	0.68	1	0.7305	3890	283.9	243.3	249.4	221	273.8	241.6	Q2T1J9	Transcriptional regulator, LysR family	chromosome I	YP_440950.1	83718934	Q2T1J9	433478..434380(-)	903	LysR family transcriptional regulator
BTH_I0393	2961	806.2	5115.8	6.346	2.7	0.2	13.59	4.4e-42	2.3e-38	0	0	815	817.5	786	5373.6	6079.9	3893.9	Q2T1J8	Fatty oxidation complex, alpha subunit, putative	chromosome I	YP_440951.1	83721254	Q2T1J8	434539..436665(+)	2127	fatty oxidation complex subunit alpha
BTH_I0394	1561.7	411.2	2712.2	6.597	2.7	0.18	14.79	1.6e-49	8.8e-46	0	0	419.8	413.3	400.4	2852.6	3126	2158	Q2T1J7	Acyl-CoA dehydrogenase domain protein	chromosome I	YP_440952.1	83721306	Q2T1J7	436720..437931(+)	1212	acyl-CoA dehydrogenase domain-containing protein
BTH_I0395	941.7	262.7	1620.6	6.167	2.6	0.23	11.52	1.1e-30	5.6e-27	0	0	266	282.8	239.3	1951.3	1760.8	1149.8	Q2T1J6	Acyl-CoA dehydrogenase domain protein	chromosome I	YP_440953.1	83718417	Q2T1J6	437941..439071(+)	1131	acyl-CoA dehydrogenase domain-containing protein
BTH_I0396	1207.6	268.1	2147.1	7.999	3	0.21	14.61	2.5e-48	1.3e-44	0	0	257	306.2	241.1	2513.1	2241.4	1686.7	Q2T1J5	CAIB/BAIF family protein	chromosome I	YP_440954.1	83719905	Q2T1J5	439097..440302(+)	1206	CAIB/BAIF family protein
BTH_I0397	83	15.9	150.1	9.409	3.2	0.37	8.62	6.4e-18	3e-14	0	0	8.2	20.3	19.3	190.8	150.6	108.9	Q2T1J4	DUF485 domain-containing protein	chromosome I	YP_440955.1	83718460	Q2T1J4	440441..440746(+)	306	hypothetical protein
BTH_I0398	342.9	150	535.7	3.569	1.8	0.23	7.82	5.1e-15	2.3e-11	0	0	190.5	139.8	119.7	538.1	621.6	447.4	Q2T1J3	Sodium:solute symporter family protein	chromosome I	YP_440956.1	83719362	Q2T1J3	440758..442473(+)	1716	acetate permease
BTH_I0399	985.5	1597.7	373.4	0.234	-2.1	0.36	-5.86	4.5e-09	1.8e-05	0	0	1240.1	1054	2498.9	234.2	402.9	483.2	Q2T1J2	C4-dicarboxylate transport protein	chromosome I	YP_440957.1	83720161	Q2T1J2	442791..444125(+)	1335	C4-dicarboxylate transporter DctA
BTH_I0400	1273	1532.4	1013.6	0.662	-0.6	0.15	-3.9	9.7e-05	0.29	0.0002	1	1602.4	1336.1	1658.6	977.6	1046	1017.1	Q2T1J1	histidine kinase (EC 2.7.13.3)	chromosome I	YP_440958.1	83721206	Q2T1J1	444128..446161(+)	2034	C4-dicarboxylate transport sensor protein
BTH_I0401	802.5	991.5	613.6	0.619	-0.7	0.14	-4.93	8.3e-07	0.0029	0	0	1051.9	963.5	959.1	589.5	644.3	607	Q2T1J0	C4-dicarboxylate transport transcriptional regulatory protein	chromosome I	YP_440959.1	83721461	Q2T1J0	446210..447565(+)	1356	C4-dicarboxylate transport transcriptional regulatory protein
BTH_I0402	2142.7	1976	2309.4	1.169	0.2	0.17	1.3	0.19	1	0.2385	1095	2032.7	1804.9	2090.3	2005.2	2198.4	2724.7	Q2T1I9	Thioredoxin domain-containing protein	chromosome I	YP_440960.1	83718532	Q2T1I9	447647..448183(-)	537	hypothetical protein
BTH_I0403	438.8	396.2	481.5	1.218	0.3	0.18	1.54	0.12	1	0.1593	698	418.4	328.3	441.8	480.3	515.2	448.9	Q2T1I8	Lipoprotein	chromosome I	YP_440961.1	83719684	Q2T1I8	448354..449067(+)	714	hypothetical protein
BTH_I0404	1678.3	1660.7	1695.9	1.021	0	0.15	0.2	0.84	1	0.8689	4783	1669.7	1622.6	1689.9	1638.1	1536.1	1913.4	Q2T1I7	Thioesterase domain protein	chromosome I	YP_440962.1	83720311	Q2T1I7	449772..450551(-)	780	thioesterase domain-containing protein
BTH_I0405	1471.9	1640.6	1303.2	0.794	-0.3	0.14	-2.42	0.016	1	0.024	89	1710	1608.4	1603.4	1415.8	1215.7	1278.1	Q2T1I6	Mg chelatase-related protein	chromosome I	YP_440963.1	83719860	Q2T1I6	451026..452606(-)	1581	Mg chelatase-like protein
BTH_I0406	1545	1469	1621.1	1.104	0.1	0.13	1.13	0.26	1	0.3106	1469	1522.5	1397.1	1487.4	1653.9	1621	1588.3	Q2T1I5	Ubiquinone biosynthesis accessory factor UbiK	chromosome I	YP_440964.1	83720710	Q2T1I5	452747..453352(-)	606	hypothetical protein
BTH_I0407	181.3	256	106.5	0.414	-1.3	0.22	-5.8	6.7e-09	2.6e-05	0	0	261.5	274.7	231.9	89.5	100.4	129.7	Q2T1I4	Nitrogen regulatory protein P-II	chromosome I	YP_440965.1	83718613	Q2T1I4	453367..453705(+)	339	nitrogen regulatory protein P-II
BTH_I0408	376.5	420.6	332.4	0.79	-0.3	0.22	-1.57	0.12	1	0.152	663	395.9	503.3	362.6	363.2	367	267	Q2T1I3	Ammonium transporter	chromosome I	YP_440966.1	83719507	Q2T1I3	453804..455213(+)	1410	ammonium transporter
BTH_I0409	2819.1	3840.5	1797.7	0.468	-1.1	0.15	-7.22	5.3e-13	2.3e-09	0	0	4238	3443.5	3840	1955.2	1739.3	1698.6	Q2T1I2	Glutamate--cysteine ligase (EC 6.3.2.2)	chromosome I	YP_440967.1	83721647	Q2T1I2	455543..456832(+)	1290	glutamate--cysteine ligase
BTH_I0410	1670.3	2289.7	1050.9	0.459	-1.1	0.17	-6.51	7.7e-11	3.2e-07	0	0	2476.5	2146.8	2245.8	1248.7	959.9	944	Q2T1I1	Glutathione synthetase (EC 6.3.2.3) (GSH synthetase) (GSH-S) (GSHase) (Glutathione synthase)	chromosome I	YP_440968.1	83720937	Q2T1I1	456860..457816(+)	957	glutathione synthetase
BTH_I0411	1537.5	1576.8	1498.3	0.95	-0.1	0.15	-0.49	0.62	1	0.6718	3538	1740.6	1402.1	1587.7	1448.7	1478.7	1567.4	Q2T1I0	PTS system, fructose-specific IIA component	chromosome I	YP_440969.1	83720530	Q2T1I0	457941..458459(+)	519	PTS system fructose-specific transporter subunit IIA
BTH_I0412	414.7	481.4	348.1	0.723	-0.5	0.2	-2.33	0.02	1	0.03	113	562.5	425.1	456.5	296	345.5	402.7	Q2T1H9	Phosphocarrier protein HPr	chromosome I	YP_440970.1	83718653	Q2T1H9	458536..458805(+)	270	phosphocarrier protein HPr
BTH_I0413	7193.8	6202.9	8184.8	1.32	0.4	0.14	2.8	0.0052	1	0.0086	29	6751.9	5938.4	5918.3	7395.9	8690.7	8467.9	Q2T1H8	Phosphoenolpyruvate-protein phosphotransferase (EC 2.7.3.9) (Phosphotransferase system, enzyme I)	chromosome I	YP_440971.1	83721348	Q2T1H8	459002..460774(+)	1773	phosphoenolpyruvate-protein phosphotransferase
BTH_I0414	1258.2	1341.8	1174.5	0.875	-0.2	0.15	-1.24	0.21	1	0.2621	1216	1522.5	1193.2	1309.7	1165.8	1193	1164.7	Q2T1H7	HesA/MoeB/ThiF family protein	chromosome I	YP_440972.1	83720647	Q2T1H7	460925..461749(-)	825	HesA/MoeB/ThiF family protein
BTH_I0415	9585.2	9310.1	9860.2	1.059	0.1	0.15	0.57	0.57	1	0.6255	3251	10083	8710.5	9136.9	8838	10039.1	10703.4	Q2T1H6	Carboxy-terminal protease	chromosome I	YP_440973.1	83720556	Q2T1H6	461792..463357(-)	1566	carboxy-terminal protease
BTH_I0416	2078.2	2247.1	1909.4	0.849	-0.2	0.15	-1.53	0.13	1	0.1632	716	2441.4	2256.5	2043.3	2043.4	1699.9	1985	Q2T1H5	2,3-bisphosphoglycerate-dependent phosphoglycerate mutase (BPG-dependent PGAM) (PGAM) (Phosphoglyceromutase) (dPGM) (EC 5.4.2.11)	chromosome I	YP_440974.1	83719819	A0A096YMW8	463539..464291(-)	753	phosphoglyceromutase
BTH_I0417	3233.8	2186.5	4281.2	1.958	1	0.14	7.14	9e-13	3.9e-09	0	0	2395.8	2090.8	2072.8	4117	4249.7	4477	Q2T1H4	Rhodanese-like domain protein	chromosome I	YP_440975.1	83720942	Q2T1H4	464425..464832(+)	408	rhodanese-like domain-containing protein
BTH_I0418	3742.4	2002.1	5482.6	2.738	1.5	0.15	9.79	1.2e-22	6.1e-19	0	0	2253.9	1965.1	1787.4	5253.8	5723.6	5470.3	Q2T1H3	Glutaredoxin	chromosome I	YP_440976.1	83720232	Q2T1H3	464853..465104(+)	252	GrxC family glutaredoxin
BTH_I0419	5390.9	5984.2	4797.7	0.802	-0.3	0.14	-2.36	0.018	1	0.028	105	6538.2	5641.5	5772.8	4606.5	4715.9	5070.6	Q2T1H2	Protein-export protein SecB	chromosome I	YP_440977.1	83718724	A0A096YN28	465222..465695(+)	474	preprotein translocase subunit SecB
BTH_I0420	2671.4	3499	1843.7	0.527	-0.9	0.16	-5.83	5.4e-09	2.1e-05	0	0	3957.9	3210.1	3329.1	2036.8	1734.5	1759.8	Q2T1H1	Glycerol-3-phosphate dehydrogenase [NAD(P)+] (EC 1.1.1.94) (NAD(P)(+)-dependent glycerol-3-phosphate dehydrogenase) (NAD(P)H-dependent dihydroxyacetone-phosphate reductase)	chromosome I	YP_440978.1	83721337	Q2T1H1	465712..466719(+)	1008	NAD(P)H-dependent glycerol-3-phosphate dehydrogenase
BTH_I0421	699.6	838.7	560.4	0.668	-0.6	0.16	-3.6	0.00032	0.89	0.0006	2	951	757.1	808.1	565.8	578.6	536.9	Q2T1H0	Appr-1-p processing enzyme family domain protein	chromosome I	YP_440979.1	83720630	Q2T1H0	466863..467396(+)	534	appr-1-p processing domain-containing protein
BTH_I0422	344.5	397.6	291.4	0.734	-0.4	0.18	-2.52	0.012	1	0.0185	67	454.2	354.8	383.8	286.8	301.2	286.3	Q2T1G9	tRNA (cytidine(34)-2'-O)-methyltransferase (EC 2.1.1.207) (tRNA (cytidine/uridine-2'-O-)-methyltransferase TrmL)	chromosome I	YP_440980.1	83719588	Q2T1G9	467409..467879(-)	471	RNA methyltransferase
BTH_I0423	323.7	346.6	300.7	0.869	-0.2	0.22	-0.9	0.37	1	0.424	2081	431.8	285.8	322.1	319.7	327.5	255	Q2T1G8	ComF family protein	chromosome I	YP_440981.1	83721230	Q2T1G8	467931..468698(-)	768	ComF family protein
BTH_I0424	1687.3	1789.9	1584.7	0.885	-0.2	0.21	-0.84	0.4	1	0.4595	2280	2194.8	1517.3	1657.7	1893.4	1438.1	1422.7	Q2T1G7	Malonyl-[acyl-carrier protein] O-methyltransferase (Malonyl-ACP O-methyltransferase) (EC 2.1.1.197) (Biotin synthesis protein BioC)	chromosome I	YP_440982.1	83719358	Q2T1G7	468731..469747(+)	1017	hypothetical protein
BTH_I0425	2512.3	2183.1	2841.5	1.302	0.4	0.19	2.04	0.041	1	0.0586	235	2489.9	2076	1983.5	3368.4	2744.7	2411.5	Q2T1G6	DUF2244 domain-containing protein	chromosome I	YP_440983.1	83718456	Q2T1G6	469944..470459(+)	516	hypothetical protein
BTH_I0426	6954	7312.5	6595.4	0.902	-0.1	0.18	-0.82	0.41	1	0.4704	2344	8001.7	7030	6905.9	7978.8	6203	5604.5	Q2T1G5	Cytochrome c oxidase subunit 2 (EC 7.1.1.9)	chromosome I	YP_440984.1	83718717	Q2T1G5	470509..472086(+)	1578	cytochrome c oxidase subunit II
BTH_I0427	7265.4	7164.8	7366	1.028	0	0.21	0.19	0.85	1	0.8785	4846	7911.3	6747.3	6835.9	9545.9	6695.5	5856.5	Q2T1G4	Cytochrome c oxidase subunit 1 (EC 7.1.1.9)	chromosome I	YP_440985.1	83719643	Q2T1G4	472130..473737(+)	1608	cytochrome c oxidase subunit I
BTH_I0428	3693	2300.2	5085.8	2.211	1.1	0.22	5.13	2.8e-07	0.001	0	0	2533.3	2287.3	2080.1	6547.2	4931.1	3779.1	Q2T1G3	Cytochrome c oxidase assembly protein CtaG	chromosome I	YP_440986.1	83720560	Q2T1G3	473968..474573(+)	606	cytochrome C oxidase assembly protein
BTH_I0429	662.1	505.2	818.9	1.621	0.7	0.24	2.9	0.0038	1	0.0065	21	626.8	475.6	413.3	1030.2	779.4	647.2	Q2T1G2	DUF2970 domain-containing protein	chromosome I	YP_440987.1	83721465	Q2T1G2	474590..474793(+)	204	hypothetical protein
BTH_I0430	2859.8	2787.9	2931.7	1.052	0.1	0.2	0.36	0.72	1	0.7601	4075	3254.9	2658.7	2450.1	3548.6	2776.9	2469.7	Q2T1G1	cytochrome-c oxidase (EC 7.1.1.9) (Cytochrome aa3 subunit 3) (Cytochrome c oxidase polypeptide III)	chromosome I	YP_440988.1	83721463	Q2T1G1	474927..475784(+)	858	cytochrome c oxidase subunit III
BTH_I0431	1440.4	625.8	2255	3.601	1.8	0.14	13.59	4.5e-42	2.4e-38	0	0	643.2	652.4	581.7	2168.4	2222.3	2374.2	Q2T1G0	Twin transmembrane helix small protein	chromosome I	YP_440989.1	83721214	Q2T1G0	475946..476155(-)	210	hypothetical protein
BTH_I0432	819.2	647.6	990.8	1.53	0.6	0.19	3.2	0.0014	1	0.0025	8	741.8	600	601	1188.1	895.4	888.8	Q2T1F9	SURF1-like protein	chromosome I	YP_440990.1	83720414	Q2T1F9	476243..476956(+)	714	hypothetical protein
BTH_I0433	821.2	706.5	935.9	1.325	0.4	0.22	1.81	0.07	1	0.0945	396	791.9	647.4	680.2	1192.1	913.3	702.4	Q2T1F8	Cytochrome C oxidase subunit I	chromosome I	YP_440991.1	83718856	Q2T1F8	476913..477662(+)	750	hypothetical protein
BTH_I0434	841.5	706.6	976.4	1.382	0.5	0.23	2.07	0.038	1	0.0545	217	858.4	630.8	630.5	1231.6	877.4	820.2	Q2T1F7	Cytochrome c assembly family protein	chromosome I	YP_440992.1	83721438	Q2T1F7	477706..478815(+)	1110	cytochrome c assembly family protein
BTH_I0435	1906.7	2046.1	1767.3	0.864	-0.2	0.15	-1.39	0.16	1	0.2068	932	2256.1	1782.8	2099.5	1761.8	1707.1	1832.9	Q2T1F6	Protoheme IX farnesyltransferase (EC 2.5.1.141) (Heme B farnesyltransferase) (Heme O synthase)	chromosome I	YP_440993.1	83721561	A0A096YPK5	478828..479730(+)	903	protoheme IX farnesyltransferase
BTH_I0436	957	1194.7	719.3	0.602	-0.7	0.18	-4.16	3.2e-05	0.1	0.0001	0	1335.7	1020.7	1227.8	678.9	670.6	808.3	Q2T1F5	SCO1/SenC family protein	chromosome I	YP_440994.1	83720830	Q2T1F5	479822..480367(+)	546	SCO1/SenC family protein
BTH_I0437	169.6	142.1	197	1.387	0.5	0.2	2.36	0.018	1	0.028	105	140.4	151.5	134.4	214.5	208	168.5	Q2T1F4	YCII-related domain family	chromosome I	YP_440995.1	83719504	Q2T1F4	480449..480823(-)	375	YCII-related domain-containing protein
BTH_I0438	2382.9	4364.9	400.8	0.092	-3.4	0.31	-11.28	1.7e-29	8.5e-26	0	0	2384.6	6101.7	4608.5	382.9	388.5	431	Q2T1F3	Methyl-accepting chemotaxis protein	chromosome I	YP_440996.1	83718995	Q2T1F3	481033..482571(+)	1539	methyl-accepting chemotaxis protein
BTH_I0439	3455.5	3729.3	3181.8	0.853	-0.2	0.26	-0.9	0.37	1	0.4278	2102	2448.8	4379.9	4359.1	2582.8	3478.7	3483.8	Q2T1F2	Lipoprotein	chromosome I	YP_440997.1	83718403	Q2T1F2	482721..483539(+)	819	D-methionine ABC transporter periplasmic D-methionine-binding protein
BTH_I0440	1958.2	1589.9	2326.4	1.463	0.5	0.15	3.77	0.00016	0.47	0.0003	1	1782.5	1472.3	1515	2221	2400.4	2357.8	Q2T1F1	ABC transporter, periplasmic substrate-binding protein, putative	chromosome I	YP_440998.1	83720050	Q2T1F1	483789..484760(+)	972	ABC transporter periplasmic substrate-binding protein
BTH_I0441	367.9	396.5	339.3	0.855	-0.2	0.18	-1.23	0.22	1	0.269	1254	444.5	385	359.9	293.4	350.3	374.3	Q2T1F0	ABC transporter, permease protein	chromosome I	YP_440999.1	83719882	Q2T1F0	484896..485915(+)	1020	ABC transporter permease
BTH_I0442	216	171.4	260.5	1.516	0.6	0.19	3.16	0.0016	1	0.0028	9	189	179.9	145.4	264.5	254.6	262.5	Q2T1E9	ABC transporter, ATP-binding protein	chromosome I	YP_441000.1	83718671	Q2T1E9	485916..486710(+)	795	ABC transporter ATP-binding protein
BTH_I0443	203	194.6	211.5	1.083	0.1	0.25	0.46	0.65	1	0.6946	3679	191.2	252.6	139.9	205.3	218.8	210.3	Q2T1E8	Translesion DNA synthesis-associated protein ImuA	chromosome I	YP_441001.1	83720061	Q2T1E8	486800..487675(+)	876	hypothetical protein
BTH_I0444	266.2	311.3	221.1	0.711	-0.5	0.25	-1.95	0.052	1	0.0722	294	280.9	362.2	290.9	247.4	265.4	150.6	Q2T1E7	UmuC domain-containing protein	chromosome I	YP_441002.1	83719517	Q2T1E7	487608..489083(+)	1476	hypothetical protein
BTH_I0445	448	474.3	421.8	0.89	-0.2	0.21	-0.8	0.42	1	0.4809	2401	407.1	516.8	498.9	490.8	443.5	331.1	Q2T1E6	Error-prone DNA polymerase (EC 2.7.7.7)	chromosome I	YP_441003.3	284159407	Q2T1E6	489053..492307(+)	3255	error-prone DNA polymerase
BTH_I0446	457.1	367.1	547.1	1.49	0.6	0.36	1.6	0.11	1	0.1444	627	292.8	386.9	421.5	273.7	505.7	862	Q2T1E5	Transcriptional regulator, GntR family	chromosome I	YP_441004.1	83720980	Q2T1E5	492603..493337(+)	735	GntR family transcriptional regulator
BTH_I0447	509.7	454.5	564.9	1.242	0.3	0.24	1.32	0.19	1	0.2307	1057	445.2	425.1	493.3	403.9	557.1	733.7	Q2T1E4	N-acetylglucosamine-6-phosphate deacetylase (EC 3.5.1.25)	chromosome I	YP_441005.1	83721439	Q2T1E4	493437..494540(+)	1104	N-acetylglucosamine-6-phosphate deacetylase
BTH_I0448	363.9	393.1	334.7	0.851	-0.2	0.17	-1.34	0.18	1	0.2245	1023	368.3	380.1	430.8	327.6	303.6	372.8	Q2T1E3	SIS domain protein	chromosome I	YP_441006.1	83720543	Q2T1E3	494533..495540(+)	1008	SIS domain-containing protein
BTH_I0449	628.5	768.5	488.5	0.635	-0.7	0.18	-3.72	0.0002	0.58	0.0004	1	721.7	840.9	742.8	552.6	414.8	498.1	Q2T1E2	phosphoenolpyruvate--protein phosphotransferase (EC 2.7.3.9)	chromosome I	YP_441007.1	83719492	Q2T1E2	495574..498174(+)	2601	PTS system, glucose-specific EIIA/HPr/phosphoenolpyruvate-protein phosphotransferase components
BTH_I0450	603.2	535	671.4	1.255	0.3	0.24	1.35	0.18	1	0.2218	1009	443.8	608	553.2	892.1	534.4	587.6	Q2T1E1	PTS system, N-acetylglucosamine-specific IIABC component	chromosome I	YP_441008.1	83721414	Q2T1E1	498280..500049(+)	1770	PTS system N-acetylglucosamine-specific transporter subunit IIABC
BTH_I0451	209.3	290	128.7	0.443	-1.2	0.19	-6.05	1.4e-09	5.6e-06	0	0	304.8	266.1	299.1	138.2	113.6	134.2	Q2T1E0	beta-N-acetylhexosaminidase (EC 3.2.1.52) (Beta-N-acetylhexosaminidase) (N-acetyl-beta-glucosaminidase)	chromosome I	YP_441009.1	83719059	Q2T1E0	500405..502915(-)	2511	beta-N-acetylhexosaminidase
BTH_I0452	439.1	816.3	61.8	0.075	-3.7	0.24	-15.42	1.3e-53	6.8e-50	0	0	866.6	683.2	899.2	44.7	64.6	76.1	Q2T1D9	Cyd operon protein YbgT	chromosome I	YP_441010.1	83719936	Q2T1D9	504001..504099(-)	99	cyd operon protein YbgT
BTH_I0453	4074.2	7399	749.4	0.101	-3.3	0.19	-17.4	8.2e-68	4.5e-64	0	0	7550.5	6400.4	8246	655.3	902.5	690.5	Q2T1D8	Cytochrome d ubiquinol oxidase, subunit II (EC 1.10.3.-)	chromosome I	YP_441011.1	83719224	Q2T1D8	504180..505316(-)	1137	cytochrome d ubiquinol oxidase subunit II
BTH_I0454	5621.3	9975.8	1266.8	0.127	-3	0.26	-11.37	5.9e-30	3e-26	0	0	11698.1	6741.7	11487.7	956.6	1495.5	1348.2	Q2T1D7	Cytochrome d ubiquinol oxidase, subunit I	chromosome I	YP_441012.1	83720310	Q2T1D7	505354..506949(-)	1596	cytochrome d ubiquinol oxidase subunit I
BTH_I0455	684.1	1093.1	275.1	0.252	-2	0.34	-5.93	3.1e-09	1.2e-05	0	0	1540.4	556.3	1182.7	228.9	314.4	281.9	Q2T1D6	Uncharacterized protein	chromosome I	YP_441013.1	83721213	Q2T1D6	506939..507283(-)	345	hypothetical protein
BTH_I0456	24350.4	12980.9	35719.8	2.752	1.5	0.17	8.38	5.1e-17	2.4e-13	0	0	15112.9	12160.8	11669	30812.6	38017.8	38329.1	Q2T1D5	RNA polymerase sigma factor RpoH (RNA polymerase sigma-32 factor)	chromosome I	YP_441014.1	83718896	Q2T1D5	507559..508494(-)	936	RNA polymerase factor sigma-32
BTH_I0457	993	1219.1	766.8	0.629	-0.7	0.16	-4.24	2.2e-05	0.071	0.0001	0	1254.3	1324.4	1078.7	703.9	810.5	785.9	Q2T1D4	Lipid A deacylase (EC 3.1.1.77) (LPS 3-O-deacylase) (Outer membrane enzyme)	chromosome I	YP_441015.1	83719687	Q2T1D4	508858..509427(+)	570	hypothetical protein
BTH_I0458	2469.3	1972.8	2965.8	1.503	0.6	0.13	4.6	4.2e-06	0.014	0	0	1847.5	2086.5	1984.4	2871	3012.4	3014	Q2T1D3	DUF4440 domain-containing protein	chromosome I	YP_441016.1	83719396	Q2T1D3	509448..509855(+)	408	hypothetical protein
BTH_I0459	2266	3909.9	622.1	0.159	-2.7	0.22	-12.11	9.8e-34	5.1e-30	0	0	3488.7	3886.5	4354.5	514.5	534.4	817.3	Q2T1D2	2-isopropylmalate synthase (EC 2.3.3.13) (Alpha-IPM synthase) (Alpha-isopropylmalate synthase)	chromosome I	YP_441017.1	83720826	Q2T1D2	510108..511748(-)	1641	2-isopropylmalate synthase
BTH_I0460	1571.1	2178.7	963.4	0.442	-1.2	0.13	-8.74	2.4e-18	1.1e-14	0	0	2329.3	2098.2	2108.7	952.6	926.4	1011.1	Q2T1D1	Acetyltransferase, GNAT family	chromosome I	YP_441018.1	83720132	Q2T1D1	512169..513272(-)	1104	acetyltransferase
BTH_I0461	845.2	998.2	692.2	0.694	-0.5	0.16	-3.33	0.00087	1	0.0016	5	1001.1	967.2	1026.3	771	707.7	598	Q2T1D0	Glycosyl transferase family, helical bundle domain protein	chromosome I	YP_441019.1	83720080	Q2T1D0	513546..514610(-)	1065	glycosyl transferase family protein
BTH_I0462	62.4	84.9	40	0.469	-1.1	0.32	-3.46	0.00053	1	0.001	3	68	101	85.6	48.7	31.1	40.3	Q2T1C9	Molybdopterin oxidoreductase family protein	chromosome I	YP_441020.1	83721497	Q2T1C9	514523..517378(-)	2856	molybdopterin oxidoreductase family protein
BTH_I0463	7.6	11.8	3.5	0.298	-1.7	0.77	-2.27	0.023	1	0.0344	131	15.7	10.5	9.2	3.9	3.6	3	Q2T1C8	Nitrite reductase [NAD(P)H], small subunit	chromosome I	YP_441021.1	83718936	Q2T1C8	517375..517770(-)	396	nitrite reductase [NAD(P)H] small subunit
BTH_I0464	203.4	254.8	152.1	0.597	-0.7	0.23	-3.3	0.00095	1	0.0018	5	304.1	242.1	218.1	126.3	167.4	162.6	Q2T1C7	Nitrite reductase [NAD(P)H], large subunit (EC 1.7.1.4)	chromosome I	YP_441022.1	83719776	Q2T1C7	517846..520290(-)	2445	nitrite reductase [NAD(P)H] large subunit
BTH_I0465	686.9	722.3	651.6	0.902	-0.1	0.14	-1.03	0.31	1	0.3611	1737	759	671.5	736.3	642.1	625.2	687.5	Q2T1C6	Maleylacetoacetate isomerase (EC 5.2.1.2)	chromosome I	YP_441023.1	83721103	Q2T1C6	520683..521327(+)	645	maleylacetoacetate isomerase
BTH_I0466	1686.9	2099.3	1274.5	0.607	-0.7	0.16	-4.57	4.9e-06	0.016	0	0	2401.8	1853.6	2042.4	1227.6	1309	1287	Q2T1C5	Signal recognition particle receptor FtsY (SRP receptor) (EC 3.6.5.4)	chromosome I	YP_441024.1	83718719	Q2T1C5	521485..522786(-)	1302	signal recognition particle-docking protein FtsY
BTH_I0467	22	20	24.1	1.195	0.3	0.43	0.61	0.54	1	0.6005	3103	23.2	22.2	14.7	21.1	28.7	22.4	Q2T1C4	Uncharacterized protein	chromosome I	YP_441025.1	83719191	Q2T1C4	522761..522964(+)	204	hypothetical protein
BTH_I0468	382.7	485.2	280.1	0.577	-0.8	0.23	-3.47	0.00052	1	0.001	3	456.4	451.5	547.6	206.6	283.3	350.5	Q2T1C3	Methyltransferase, putative	chromosome I	YP_441026.1	83720763	Q2T1C3	522981..523670(+)	690	methyltransferase
BTH_I0469	1094	1124.1	1063.8	0.947	-0.1	0.14	-0.55	0.58	1	0.6362	3317	1105.6	1034.3	1232.4	1050	1036.4	1105.1	Q2T1C2	Phosphopantetheine adenylyltransferase (EC 2.7.7.3) (Dephospho-CoA pyrophosphorylase) (Pantetheine-phosphate adenylyltransferase) (PPAT)	chromosome I	YP_441027.1	83721501	A0A096YLV8	523779..524279(+)	501	phosphopantetheine adenylyltransferase
BTH_I0470	705.6	783.8	627.3	0.8	-0.3	0.17	-1.9	0.057	1	0.079	324	809.1	701	841.3	575	594.1	712.9	Q2T1C1	Ferredoxin	chromosome I	YP_441028.1	83721382	Q2T1C1	524344..524607(+)	264	ferredoxin
BTH_I0471	1137.4	1385	889.8	0.643	-0.6	0.15	-4.34	1.4e-05	0.045	0	0	1459.7	1251.1	1444.1	946	846.4	876.9	Q2T1C0	Histidinol-phosphate aminotransferase (EC 2.6.1.9) (Imidazole acetol-phosphate transaminase)	chromosome I	YP_441029.1	83719412	Q2T1C0	524741..525808(-)	1068	histidinol-phosphate aminotransferase
BTH_I0472	459.1	746.6	171.6	0.23	-2.1	0.18	-11.55	7.1e-31	3.7e-27	0	0	783.7	637	819.2	171	170.9	173	Q2T1B9	Peptidyl-tRNA hydrolase (PTH) (EC 3.1.1.29)	chromosome I	YP_441030.1	83719915	A0A096YHB2	525882..526487(-)	606	peptidyl-tRNA hydrolase
BTH_I0473	11602.5	19981.3	3223.7	0.161	-2.6	0.2	-13.2	8.7e-40	4.6e-36	0	0	24732	16401.5	18810.5	3605.2	2871.4	3194.5	Q2T1B8	Large ribosomal subunit protein bL25 (50S ribosomal protein L25) (General stress protein CTC)	chromosome I	YP_441031.3	284159402	Q2T1B8	526601..527272(-)	672	50S ribosomal protein L25/general stress protein Ctc
BTH_I0474	8123.7	12532.9	3714.5	0.296	-1.8	0.22	-8.06	7.9e-16	3.6e-12	0	0	16147.6	9682.6	11768.4	4031.5	3283.8	3828.3	Q2T1B7	Ribose-phosphate pyrophosphokinase (RPPK) (EC 2.7.6.1) (5-phospho-D-ribosyl alpha-1-diphosphate synthase) (Phosphoribosyl diphosphate synthase) (Phosphoribosyl pyrophosphate synthase) (P-Rib-PP synthase) (PRPP synthase) (PRPPase)	chromosome I	YP_441032.1	83720895	Q2T1B7	527379..528335(-)	957	ribose-phosphate pyrophosphokinase
BTH_I0475	642.3	990.2	294.2	0.297	-1.8	0.27	-6.58	4.7e-11	1.9e-07	0	0	1397.7	728.1	844.9	273.7	280.9	328.1			chromosome I				528382..528458(-)	77	tRNA-Gln
BTH_I0476	6172.3	7584	4760.6	0.628	-0.7	0.21	-3.2	0.0014	1	0.0025	8	9808.1	5895.3	7048.5	4628.9	4743.4	4909.5	Q2T1B6	4-diphosphocytidyl-2-C-methyl-D-erythritol kinase (CMK) (EC 2.7.1.148) (4-(cytidine-5'-diphospho)-2-C-methyl-D-erythritol kinase)	chromosome I	YP_441033.1	83719126	Q2T1B6	528512..529393(-)	882	4-diphosphocytidyl-2-C-methyl-D-erythritol kinase
BTH_I0477	1729.3	2004.3	1454.3	0.725	-0.5	0.18	-2.52	0.012	1	0.0187	68	2454.8	1812.9	1745.1	1367.1	1465.6	1530.1	Q2T1B5	Outer-membrane lipoprotein LolB	chromosome I	YP_441034.1	83719560	Q2T1B5	529427..530056(-)	630	outer membrane lipoprotein LolB
BTH_I0478	8105.7	8198.6	8012.8	0.977	0	0.12	-0.27	0.79	1	0.8225	4480	8720.4	7947.9	7927.5	7773.5	8234	8030.9	Q2T1B4	TPR domain protein	chromosome I	YP_441035.1	83720331	Q2T1B4	530056..531876(-)	1821	TPR domain-containing protein
BTH_I0479	452	497.9	406.1	0.816	-0.3	0.16	-1.87	0.061	1	0.0838	346	485.6	504.5	503.5	444.7	405.2	368.4	Q2T1B3	Formamidopyrimidine-DNA glycosylase (Fapy-DNA glycosylase) (EC 3.2.2.23) (DNA-(apurinic or apyrimidinic site) lyase MutM) (AP lyase MutM) (EC 4.2.99.18)	chromosome I	YP_441036.1	83720571	A0A096YIK9	531965..532795(+)	831	formamidopyrimidine-DNA glycosylase
BTH_I0480	615.1	739.9	490.3	0.663	-0.6	0.15	-4.04	5.3e-05	0.16	0.0001	0	785.2	684.4	750.1	480.3	486.5	504.1	Q2T1B2	Adenine DNA glycosylase (EC 3.2.2.31)	chromosome I	YP_441037.1	83721272	Q2T1B2	532800..533906(+)	1107	A/G-specific adenine glycosylase
BTH_I0481	1004.5	788.5	1220.5	1.548	0.6	0.23	2.8	0.0051	1	0.0086	29	905.4	742.3	717.9	1565.8	1160.7	935.1	Q2T1B1	ATP-dependent protease La domain protein	chromosome I	YP_441038.1	83718707	Q2T1B1	534265..534897(-)	633	ATP-dependent protease La
BTH_I0482	2969.9	2381.4	3558.3	1.494	0.6	0.15	3.96	7.6e-05	0.23	0.0002	0	2681.2	2265.1	2197.9	3701.2	3601.8	3371.9	Q2T1B0	Nucleotide-binding protein BTH_I0482	chromosome I	YP_441039.1	83719398	A0A096YM38	534924..535817(-)	894	hypothetical protein
BTH_I0483	2382.4	2581.9	2182.9	0.846	-0.2	0.15	-1.6	0.11	1	0.1433	621	2844	2496.7	2405	2364.4	2212.7	1971.6	Q2T1A9	HPr kinase/phosphorylase (HPrK/P) (EC 2.7.11.-) (EC 2.7.4.-) (HPr(Ser) kinase/phosphorylase)	chromosome I	YP_441040.1	83720779	A0A096YMX6	535894..536862(-)	969	HPr kinase/phosphorylase
BTH_I0484	1604.5	1610.8	1598.2	0.992	0	0.14	-0.08	0.94	1	0.951	5339	1730.2	1502.5	1599.7	1732.9	1518.2	1543.5	Q2T1A8	PTS IIA-like nitrogen-regulatory protein PtsN	chromosome I	YP_441041.1	83721433	Q2T1A8	536991..537446(-)	456	PTS IIA-like nitrogen-regulatory protein PtsN
BTH_I0485	17512.3	10115.9	24908.6	2.462	1.3	0.16	8.18	2.9e-16	1.4e-12	0	0	9264.2	11424.7	9658.8	22019.3	26045.7	26660.8	Q2T1A7	Ribosome hibernation promoting factor	chromosome I	YP_441042.1	83721047	Q2T1A7	537733..538092(-)	360	ribosomal subunit interface protein
BTH_I0486	12855.5	7444.7	18266.2	2.454	1.3	0.12	11.01	3.3e-28	1.7e-24	0	0	7661	7417.5	7255.6	18774.6	18606.6	17417.4	Q2T1A6	RNA polymerase sigma-54 factor	chromosome I	YP_441043.1	83718503	Q2T1A6	538242..539783(-)	1542	RNA polymerase factor sigma-54
BTH_I0487	1685.2	2290.7	1079.7	0.471	-1.1	0.15	-7.34	2.1e-13	9.2e-10	0	0	2553.4	2089.5	2229.2	1055.2	1052	1131.9	Q2T1A5	Lipopolysaccharide export system ATP-binding protein LptB	chromosome I	YP_441044.1	83720803	Q2T1A5	539921..540697(-)	777	ABC transporter ATP-binding protein
BTH_I0488	2182.9	3032.2	1333.7	0.44	-1.2	0.17	-6.82	9e-12	3.8e-08	0	0	3505.9	2656.3	2934.3	1203.9	1310.2	1486.9	Q2T1A4	Lipopolysaccharide export system protein LptA	chromosome I	YP_441045.1	83721552	Q2T1A4	540694..541359(-)	666	OstA-like protein
BTH_I0489	960.6	1351.6	569.6	0.421	-1.2	0.19	-6.65	2.9e-11	1.2e-07	0	0	1619.6	1153.2	1282.1	515.8	590.5	602.5	Q2T1A3	LPS export ABC transporter periplasmic protein LptC	chromosome I	YP_441046.1	83721373	Q2T1A3	541378..541992(-)	615	hypothetical protein
BTH_I0490	1248.7	1636.3	861.2	0.526	-0.9	0.15	-6.24	4.5e-10	1.8e-06	0	0	1810.9	1542.5	1555.5	914.5	854.7	814.3	Q2T1A2	3-deoxy-D-manno-octulosonate 8-phosphate phosphatase KdsC (EC 3.1.3.45) (KDO 8-P phosphatase)	chromosome I	YP_441047.1	83719006	Q2T1A2	541997..542536(-)	540	YrbI family phosphatase
BTH_I0491	2180.7	3086.5	1275	0.413	-1.3	0.15	-8.54	1.3e-17	6.2e-14	0	0	3501.4	2958.1	2799.9	1277.6	1270.7	1276.6	Q2T1A1	Carbohydrate isomerase, KpsF/GutQ family	chromosome I	YP_441048.1	83720870	Q2T1A1	542536..543519(-)	984	carbohydrate isomerase KpsF/GutQ family protein
BTH_I0492	1118.7	1551.6	685.9	0.442	-1.2	0.14	-8.36	6.5e-17	3e-13	0	0	1577	1440.3	1637.4	656.6	677.8	723.3	Q2T1A0	Potassium efflux system protein	chromosome I	YP_441049.1	83720313	Q2T1A0	543665..545656(+)	1992	potassium efflux system protein
BTH_I0493	542	708.5	375.5	0.53	-0.9	0.17	-5.29	1.2e-07	0.00046	0	0	748.5	637	740	342.1	355	429.5	Q2T199	Adenine phosphoribosyltransferase (APRT) (EC 2.4.2.7)	chromosome I	YP_441050.1	83719836	A0A096YHV0	545741..546307(+)	567	adenine phosphoribosyltransferase
BTH_I0494	371.9	531	212.9	0.4	-1.3	0.2	-6.75	1.5e-11	6.3e-08	0	0	596.9	506.4	489.7	211.8	179.3	247.6	Q2T198	LysE family protein	chromosome I	YP_441051.1	83719075	Q2T198	546419..547033(+)	615	LysE family protein
BTH_I0495	1192.4	1313.1	1071.7	0.816	-0.3	0.16	-1.88	0.06	1	0.0828	341	1411.2	1161.2	1366.8	992.1	1068.7	1154.3	Q2T197	Thiamin pyrophosphokinase-related protein	chromosome I	YP_441052.1	83721295	Q2T197	547044..547895(+)	852	thiamin pyrophosphokinase-like protein
BTH_I0496	1089.9	1453.9	725.9	0.499	-1	0.16	-6.17	6.7e-10	2.7e-06	0	0	1678.6	1359.6	1323.6	694.7	726.8	756.1	Q2T196	Formyltetrahydrofolate deformylase (EC 3.5.1.10) (Formyl-FH(4) hydrolase)	chromosome I	YP_441053.1	83720563	Q2T196	547950..548831(+)	882	formyltetrahydrofolate deformylase
BTH_I0497	1461.8	1413.2	1510.4	1.069	0.1	0.14	0.71	0.48	1	0.5375	2722	1449.3	1325.1	1465.3	1411.8	1586.3	1533.1	Q2T195	Membrane protein, putative	chromosome I	YP_441054.1	83718800	Q2T195	549071..550105(-)	1035	hypothetical protein
BTH_I0498	4806.7	5853.9	3759.5	0.642	-0.6	0.15	-4.13	3.7e-05	0.11	0.0001	0	6663.7	5503.5	5394.5	4060.4	3716.5	3501.7	Q2T194	UvrABC system protein A (UvrA protein) (Excinuclease ABC subunit A)	chromosome I	YP_441055.1	83720186	Q2T194	550335..553280(-)	2946	excinuclease ABC, subunit A
BTH_I0499	2217.8	2982.2	1453.3	0.487	-1	0.16	-6.69	2.2e-11	9.4e-08	0	0	3421.5	2660	2865.2	1450	1487.1	1422.7	Q2T193	Major facilitator family transporter	chromosome I	YP_441056.1	83719859	Q2T193	553165..554601(+)	1437	major facilitator family transporter
BTH_I0500	2235.7	3130.9	1340.4	0.428	-1.2	0.16	-7.76	8.8e-15	4e-11	0	0	3584.4	2984.6	2823.8	1306.6	1281.5	1433.2	Q2T192	Single-stranded DNA-binding protein (SSB)	chromosome I	YP_441057.1	83718627	Q2T192	554715..555275(+)	561	single-stranded DNA-binding protein
BTH_I0501	419.2	354.5	483.9	1.367	0.5	0.17	2.65	0.008	1	0.0129	45	323.5	335.1	405	511.8	474.6	465.3	Q2T191	Dienelactone hydrolase family protein	chromosome I	YP_441058.1	83721457	Q2T191	555387..556115(-)	729	dienelactone hydrolase family protein
BTH_I0502	2471.2	1858.7	3083.6	1.659	0.7	0.17	4.36	1.3e-05	0.041	0	0	1668.2	2131.4	1776.4	3013.1	3435.6	2802.2	Q2T190	Hydrolase	chromosome I	YP_441059.1	83721220	Q2T190	556428..558008(+)	1581	hypothetical protein
BTH_I0503	1826.1	511.1	3141.1	6.146	2.6	0.19	13.54	9.3e-42	4.9e-38	0	0	387.7	576	569.7	3101.3	3300.5	3021.5	Q2T189	Transcriptional regulator	chromosome I	YP_441060.1	83720244	Q2T189	558171..558422(-)	252	hypothetical protein
BTH_I0504	3949.7	1338.3	6561.1	4.902	2.3	0.26	8.83	1e-18	4.9e-15	0	0	829.2	1715	1470.8	6334.1	7119.9	6229.3	Q2T188	Uncharacterized protein	chromosome I	YP_441061.1	83719410	Q2T188	558595..558912(-)	318	hypothetical protein
BTH_I0505	927.3	1025.5	829.1	0.809	-0.3	0.15	-2.02	0.043	1	0.0616	247	964.4	983.8	1128.4	850	873.8	763.6	Q2T187	Transposase	chromosome I	YP_441062.1	83718803	Q2T187	559553..561472(-)	1920	transposase
BTH_I0506	957	1344	570.1	0.425	-1.2	0.2	-6.29	3.1e-10	1.2e-06	0	0	1255.8	1359.6	1416.5	684.2	584.6	441.4	Q2T186	Carboxymuconolactone decarboxylase family protein	chromosome I	YP_441063.1	83719404	Q2T186	562366..562977(-)	612	carboxymuconolactone decarboxylase family protein
BTH_I0507	590	233.4	946.5	4.061	2	0.21	9.83	8.7e-23	4.3e-19	0	0	227.1	221.8	251.3	1138.1	964.7	736.7	Q2T185	FG-GAP/YD repeat domain protein	chromosome I	YP_441064.1	83718715	Q2T185	562981..569079(-)	6099	FG-GAP/YD repeat-containing protein
BTH_I0508	570.2	238.8	901.6	3.773	1.9	0.18	10.93	8.2e-28	4.1e-24	0	0	204.7	272.3	239.3	913.1	955.1	836.6	Q2T184	Tc toxin complex TcA C-terminal TcB-binding domain-containing protein	chromosome I	YP_441065.1	83720818	Q2T184	569101..572766(-)	3666	hypothetical protein
BTH_I0509	570.1	18.4	1121.7	62.791	6	0.25	23.52	2.6e-122	1.5e-118	0	0	15.7	12.9	26.7	1121	1079.5	1164.7	Q2T183	Lipoprotein	chromosome I	YP_441066.1	83719947	Q2T183	573372..573773(-)	402	hypothetical protein
BTH_I0510	517.3	23.6	1010.9	42.166	5.4	0.24	22.69	5.5e-114	3.1e-110	0	0	23.9	27.7	19.3	1118.4	864.3	1049.9	Q2T182	Uncharacterized protein	chromosome I	YP_441067.1	83721015	Q2T182	573770..574147(-)	378	hypothetical protein
BTH_I0511	1780.8	54.9	3506.7	63.894	6	0.22	27.12	5.6e-162	3.2e-158	0	0	45.6	58.5	60.7	4286.8	3050.7	3182.5	Q2T181	Uncharacterized protein	chromosome I	YP_441068.1	83720706	Q2T181	574438..574812(-)	375	hypothetical protein
BTH_I0512	968.3	145.1	1791.5	12.367	3.6	0.22	16.37	3.1e-60	1.7e-56	0	0	100.1	160.2	174.9	1852.6	1815.8	1706.1	Q2T180	Uncharacterized protein	chromosome I	YP_441069.1	83719985	Q2T180	575282..575635(-)	354	hypothetical protein
BTH_I0513	3622.1	619.5	6624.8	10.692	3.4	0.23	15.03	4.8e-51	2.6e-47	0	0	463.2	747.2	648	7890.6	6485.1	5498.6	Q2T179	FHA domain protein	chromosome I	YP_441070.1	83718867	Q2T179	575895..576902(+)	1008	FHA domain-containing protein
BTH_I0514	5883.7	728.2	11039.1	15.153	3.9	0.24	16.21	4.3e-59	2.3e-55	0	0	552.8	925.9	706	13719.5	10332	9065.9	Q2T178	Protein kinase domain protein	chromosome I	YP_441071.1	83718931	Q2T178	576913..580974(+)	4062	protein kinase domain-containing protein
BTH_I0515	2929.1	65.9	5792.3	87.568	6.5	0.36	17.98	2.8e-72	1.5e-68	0	0	29.9	106	61.7	7036.7	5135.5	5204.8	Q2T177	ABC transporter ATPase	chromosome I	YP_441072.1	83720379	Q2T177	580971..581333(+)	363	hypothetical protein
BTH_I0516	5875.5	127.5	11623.6	90.962	6.5	0.3	21.87	5.2e-106	2.9e-102	0	0	74	184.2	124.3	13847.1	10336.8	10687	Q2T176	Ribosomal natural product, two-chain TOMM family	chromosome I	YP_441073.1	83719198	Q2T176	581335..581697(+)	363	hypothetical protein
BTH_I0517	2982.5	233.3	5731.6	24.536	4.6	0.26	17.63	1.4e-69	7.5e-66	0	0	166.6	310.5	222.7	7176.2	5265.8	4752.9	Q2T175	Uncharacterized domain protein	chromosome I	YP_441074.1	83718548	Q2T175	581786..584056(+)	2271	hypothetical protein
BTH_I0518	494.9	48.4	941.4	19.417	4.3	0.22	19.78	4.7e-87	2.6e-83	0	0	44.1	52.4	48.8	1125	877.4	821.7	Q2T174	Aldolase, class II	chromosome I	YP_441075.1	83718603	Q2T174	584140..584916(+)	777	aldolase II superfamily protein
BTH_I0519	134	65	203.1	3.126	1.6	0.33	4.93	8.2e-07	0.0029	0	0	41.8	79.5	73.6	284.2	168.6	156.6	Q2T173	EAL/GGDEF domain protein	chromosome I	YP_441076.1	83721534	Q2T173	585303..587639(+)	2337	EAL/GGDEF domain-containing protein
BTH_I0520	33.9	19.3	48.5	2.466	1.3	0.4	3.26	0.0011	1	0.002	6	16.4	27.7	13.8	39.5	47.8	58.2	Q2T172	Polysaccharide biosynthesis family protein	chromosome I	YP_441077.1	83721089	Q2T172	587724..588992(-)	1269	polysaccharide biosynthesis family protein
BTH_I0521	45	31.8	58.2	1.84	0.9	0.43	2.06	0.04	1	0.0565	226	36.6	26.5	32.2	27.6	87.3	59.7	Q2T171	Glycosyl transferase, group 1 family protein	chromosome I	YP_441078.1	83720347	Q2T171	589069..590265(-)	1197	group 1 family glycosyl transferase
BTH_I0522	105	53.9	156	2.891	1.5	0.48	3.17	0.0015	1	0.0028	9	45.6	64.7	51.5	44.7	235.5	187.9	Q2T170	mannose-1-phosphate guanylyltransferase (EC 2.7.7.13)	chromosome I	YP_441079.1	83720188	Q2T170	590299..591891(-)	1593	mannose-1-phosphate guanylyltransferase/mannose-6-phosphate isomerase
BTH_I0523	55.6	31.4	79.8	2.553	1.4	0.6	2.26	0.024	1	0.0353	135	32.1	16	46	18.4	89.7	131.2	Q2T169	ElaA family protein	chromosome I	YP_441080.1	83719861	Q2T169	591888..592769(-)	882	ElaA family protein
BTH_I0524	195.1	199.8	190.4	0.953	-0.1	0.42	-0.17	0.87	1	0.8928	4944	175.6	183.6	240.2	67.1	234.3	269.9	Q2T168	Glycosyl transferase, group 1 family protein	chromosome I	YP_441081.1	83719105	Q2T168	592905..594149(+)	1245	group 1 family glycosyl transferase
BTH_I0525	88.7	98.4	79	0.801	-0.3	0.34	-0.94	0.35	1	0.4042	1974	91.9	119.5	83.8	43.4	96.8	96.9	Q2T167	PAP2 family protein	chromosome I	YP_441082.1	83721259	Q2T167	594177..594890(+)	714	PAP2 family protein
BTH_I0526	1074.5	1112.2	1036.8	0.932	-0.1	0.18	-0.58	0.56	1	0.6181	3206	969.7	1310.3	1056.6	944.7	1071.1	1094.6	Q2T166	Sigma-54 dependent transcriptional regulator	chromosome I	YP_441083.1	83719739	Q2T166	595648..597036(+)	1389	sigma-54 dependent transcriptional regulator
BTH_I0527	296.6	338.1	255.1	0.754	-0.4	0.22	-1.86	0.063	1	0.0866	359	307	407.2	300.1	219.7	302.4	243.1	Q2T165	Alpha/beta hydrolase	chromosome I	YP_441084.1	83718828	Q2T165	597086..599209(-)	2124	hypothetical protein
BTH_I0528	248.5	227.9	269.1	1.179	0.2	0.28	0.85	0.39	1	0.4525	2241	159.9	293.8	230.1	202.6	304.8	299.8	Q2T164	beta-mannosidase (EC 3.2.1.25)	chromosome I	YP_441085.1	83718765	Q2T164	599005..601524(-)	2520	beta-mannosidase-like protein
BTH_I0529	238.7	182.6	294.7	1.611	0.7	0.26	2.66	0.0079	1	0.0128	45	133.7	248.3	165.7	271	306	307.2	Q2T163	DUF1839 domain-containing protein	chromosome I	YP_441086.1	83721107	Q2T163	601521..602609(-)	1089	hypothetical protein
BTH_I0530	360.3	261.1	459.5	1.757	0.8	0.23	3.53	0.00042	1	0.0008	2	195	335.1	253.1	438.1	448.3	492.1	Q2T162	Amino acid--[acyl-carrier-protein] ligase	chromosome I	YP_441087.1	83719103	Q2T162	602606..603580(-)	975	hypothetical protein
BTH_I0531	569.3	425.8	712.8	1.673	0.7	0.26	2.9	0.0037	1	0.0064	21	292.1	578.4	406.8	652.6	732.8	753.1	Q2T161	Acyl-CoA dehydrogenase domain protein	chromosome I	YP_441088.1	83719849	Q2T161	603577..604800(-)	1224	acyl-CoA dehydrogenase domain-containing protein
BTH_I0532	237.5	155.7	319.3	2.046	1	0.24	4.3	1.7e-05	0.054	0	0	115.8	197.7	153.7	286.8	325.2	346	Q2T160	Acyl carrier protein, putative	chromosome I	YP_441089.1	83721056	Q2T160	604797..605048(-)	252	acyl carrier protein
BTH_I0533	998.4	525	1471.9	2.803	1.5	0.31	4.81	1.5e-06	0.0052	0	0	344.4	689.3	541.2	2068.4	1151.2	1196.1	Q2T159	Cyclic nucleotide-binding domain protein	chromosome I	YP_441090.1	83720652	Q2T159	605279..606118(-)	840	cyclic nucleotide-binding domain-containing protein
BTH_I0534	148.3	124.5	172	1.382	0.5	0.28	1.64	0.1	1	0.134	578	83.7	150.9	139	142.1	206.8	167	Q2T158	HTH crp-type domain-containing protein	chromosome I	YP_441091.1	83721346	Q2T158	606769..607803(+)	1035	hypothetical protein
BTH_I0535	103.3	88.5	118.1	1.337	0.4	0.32	1.32	0.19	1	0.2329	1067	63.5	88.7	113.2	80.3	127.9	146.2	Q2T157	Polysaccharide biosynthesis glycosyltransferase, putative	chromosome I	YP_441092.1	83719142	Q2T157	607836..609221(+)	1386	polysaccharide biosynthesis glycosyltransferase
BTH_I0536	151.2	149.8	152.6	1.019	0	0.36	0.07	0.94	1	0.9541	5361	153.1	145.4	150.9	67.1	211.6	179	Q2T156	Capsular polysaccharide biosynthesis/export periplasmic protein	chromosome I	YP_441093.1	83719778	Q2T156	609293..610582(+)	1290	capsular polysaccharide biosynthesis/export periplasmic protein
BTH_I0537	31.6	25.5	37.8	1.484	0.6	0.43	1.33	0.18	1	0.2268	1036	23.9	25.9	26.7	18.4	50.2	44.7	Q2T155	Glycosyl transferase, group 1 family protein	chromosome I	YP_441094.1	83719256	Q2T155	610909..612003(+)	1095	group 1 family glycosyl transferase
BTH_I0538	1914.4	1025.6	2803.1	2.732	1.4	0.2	7.35	1.9e-13	8.4e-10	0	0	823.3	1280.7	972.9	2649.9	2940.7	2818.6	Q2T154	CHRD domain superfamily	chromosome I	YP_441095.1	83720842	Q2T154	613019..613453(+)	435	CHRD domain-containing superfamily
BTH_I0539	1648.9	1054	2243.9	2.13	1.1	0.16	7.01	2.4e-12	1e-08	0	0	917.4	1090.4	1154.2	2109.2	2394.4	2228.1	Q2T153	Esterase, putative	chromosome I	YP_441096.1	83719676	Q2T153	613544..614509(+)	966	esterase
BTH_I0540	1366.4	909.1	1823.7	2.005	1	0.18	5.67	1.4e-08	5.5e-05	0	0	989.8	989.3	748.3	1776.3	2009.5	1685.2	Q2T152	Peptidase	chromosome I	YP_441097.1	83720221	Q2T152	614479..615417(-)	939	hypothetical protein
BTH_I0541	1472.3	1934	1010.5	0.522	-0.9	0.26	-3.61	0.0003	0.85	0.0006	2	2566.9	1920.7	1314.3	1198.7	927.6	905.2	Q2T151	Drug resistance transporter, EmrB/QacA family	chromosome I	YP_441098.1	83718792	Q2T151	615470..617119(+)	1650	EmrB/QacA family drug resistance transporter
BTH_I0542	688	666.6	709.4	1.064	0.1	0.22	0.4	0.69	1	0.7349	3918	783.7	640	576.2	880.2	699.3	548.8	Q2T150	Transcriptional regulator, MarR family	chromosome I	YP_441099.1	83721601	Q2T150	617169..617603(+)	435	MarR family transcriptional regulator
BTH_I0543	1563.4	981.3	2145.4	2.185	1.1	0.19	6.05	1.4e-09	5.6e-06	0	0	874.1	1211.1	858.7	2017.1	2179.2	2240	Q2T149	Intracellular protease, PfpI family	chromosome I	YP_441100.1	83720628	Q2T149	617689..618270(-)	582	PfpI family intracellular peptidase
BTH_I0544	1196.1	1167.3	1225	1.049	0.1	0.13	0.53	0.59	1	0.6456	3378	1185.6	1209.9	1106.3	1227.6	1199	1248.3	Q2T148	D-serine deaminase	chromosome I	YP_441101.1	83720707	Q2T148	618707..619987(-)	1281	D-serine deaminase
BTH_I0545	439.5	505.1	373.8	0.74	-0.4	0.19	-2.3	0.021	1	0.0322	122	571.5	447.8	496.1	431.6	333.5	356.4	Q2T147	Transcriptional regulator, putative	chromosome I	YP_441102.1	83719395	Q2T147	620125..621018(+)	894	transcriptional regulator
BTH_I0546	813.1	903.9	722.2	0.8	-0.3	0.2	-1.61	0.11	1	0.14	606	930.8	888.9	891.9	868.4	749.5	548.8	Q2T146	N-acyl-D-amino-acid deacylase family protein	chromosome I	YP_441103.1	83719564	Q2T146	621020..622501(+)	1482	N-acyl-D-amino-acid deacylase family protein
BTH_I0547	1235.2	740.3	1730.2	2.337	1.2	0.22	5.64	1.7e-08	6.6e-05	0	0	728.4	744.2	748.3	1223.7	1946.1	2020.8	Q2T145	Endoribonuclease L-PSP, putative	chromosome I	YP_441104.1	83718538	Q2T145	622620..623006(+)	387	endoribonuclease L-PSP
BTH_I0548	961.3	1016.4	906	0.892	-0.2	0.17	-0.97	0.33	1	0.3883	1887	1151.2	936.3	961.8	794.7	995.8	927.6	Q2T144	NADPH-dependent 7-cyano-7-deazaguanine reductase (EC 1.7.1.13) (7-cyano-7-carbaguanine reductase) (NADPH-dependent nitrile oxidoreductase) (PreQ(0) reductase)	chromosome I	YP_441105.1	83720941	Q2T144	623202..624026(-)	825	7-cyano-7-deazaguanine reductase
BTH_I0549	741.8	973.2	510.5	0.525	-0.9	0.17	-5.53	3.2e-08	0.00012	0	0	963	845.8	1110.9	505.3	493.7	532.4	Q2T143	L-threonine dehydratase (EC 4.3.1.19) (Threonine deaminase)	chromosome I	YP_441106.1	83720819	Q2T143	624046..625569(-)	1524	threonine dehydratase
BTH_I0550	7711.3	8184.5	7238	0.884	-0.2	0.15	-1.16	0.25	1	0.2997	1411	9459.2	7692.2	7402	7498.5	7240.6	6975	Q2T142	Oxidoreductase, FAD-binding	chromosome I	YP_441107.1	83719826	Q2T142	626025..630104(+)	4080	FAD-binding oxidoreductase
BTH_I0551	707.2	758.5	655.9	0.865	-0.2	0.14	-1.52	0.13	1	0.1649	725	771.7	728.8	775	657.9	679	630.8	Q2T141	HIT domain protein	chromosome I	YP_441108.1	83718902	Q2T141	630124..630582(+)	459	HIT domain-containing protein
BTH_I0552	803.2	918.4	687.9	0.749	-0.4	0.15	-2.73	0.0063	1	0.0104	36	967.4	813.1	974.7	693.4	663.5	706.9	Q2T140	Gamma-butyrobetaine hydroxylase-like N-terminal domain-containing protein	chromosome I	YP_441109.1	83721354	Q2T140	630579..630992(+)	414	hypothetical protein
BTH_I0553	1459.1	1369.7	1548.4	1.131	0.2	0.14	1.24	0.21	1	0.2624	1218	1408.9	1343.5	1356.7	1406.6	1707.1	1531.6	Q2T139	Ubiquinone/menaquinone biosynthesis C-methyltransferase UbiE (EC 2.1.1.163) (EC 2.1.1.201) (2-methoxy-6-polyprenyl-1,4-benzoquinol methylase) (Demethylmenaquinone methyltransferase)	chromosome I	YP_441110.1	83721165	A0A096YN87	631041..631772(+)	732	ubiquinone/menaquinone biosynthesis methyltransferase
BTH_I0554	45120.5	26893.8	63347.2	2.355	1.2	0.13	9.51	1.9e-21	9.1e-18	0	0	25432	29556	25693.3	63083	64422.1	62536.6	Q2T138	Tim44-like domain family	chromosome I	YP_441111.1	83718851	Q2T138	631815..632837(+)	1023	Tim44-like domain-contain protein
BTH_I0555	1991.2	2482.3	1500.1	0.604	-0.7	0.14	-5.17	2.3e-07	0.00085	0	0	2714.8	2395.1	2336.9	1460.5	1444.1	1595.7	Q2T137	Ubiquinone biosynthesis accessory factor UbiJ	chromosome I	YP_441112.1	83721316	Q2T137	632945..633592(+)	648	hypothetical protein
BTH_I0556	2853.4	3957.9	1748.9	0.442	-1.2	0.13	-8.99	2.5e-19	1.2e-15	0	0	4262.7	3881.5	3729.5	1800	1752.5	1694.2	Q2T136	Probable protein kinase UbiB (EC 2.7.-.-) (Ubiquinone biosynthesis protein UbiB)	chromosome I	YP_441113.1	83718588	Q2T136	633605..635182(+)	1578	ubiquinone biosynthesis protein UbiB
BTH_I0557	1514.1	1708.5	1319.7	0.772	-0.4	0.15	-2.51	0.012	1	0.0189	69	1845.2	1779.1	1501.2	1365.8	1313.8	1279.6	Q2T135	Thiopurine S-methyltransferase family protein	chromosome I	YP_441114.1	83719252	Q2T135	635323..636060(+)	738	thiopurine S-methyltransferase family protein
BTH_I0558	1144.7	1201.4	1088	0.905	-0.1	0.15	-0.96	0.33	1	0.3919	1906	1274.5	1141.5	1188.3	1134.2	969.5	1160.3	Q2T134	Putative regulatory protein FmdB Zinc ribbon domain-containing protein	chromosome I	YP_441115.1	83718516	Q2T134	636151..636489(+)	339	hypothetical protein
BTH_I0559	1327.2	1616	1038.5	0.642	-0.6	0.16	-4.04	5.4e-05	0.17	0.0001	0	1807.1	1453.2	1587.7	1071	946.8	1097.6	Q2T133	DUF502 domain-containing protein	chromosome I	YP_441116.1	83719228	Q2T133	636557..637207(+)	651	hypothetical protein
BTH_I0560	6134.6	7165.1	5104.1	0.712	-0.5	0.14	-3.4	0.00067	1	0.0013	4	7303.9	7056.5	7135	5789.4	4822.3	4700.7	Q2T132	Aspartate--tRNA(Asp/Asn) ligase (EC 6.1.1.23) (Aspartyl-tRNA synthetase) (AspRS) (Non-discriminating aspartyl-tRNA synthetase) (ND-AspRS)	chromosome I	YP_441117.1	83720369	A0A096YHP3	637264..639066(+)	1803	aspartyl-tRNA synthetase
BTH_I0561	701.4	746.3	656.5	0.881	-0.2	0.16	-1.16	0.25	1	0.2984	1404	740.3	673.9	824.7	614.5	701.7	653.2	Q2T131	dATP pyrophosphohydrolase	chromosome I	YP_441118.1	83721114	Q2T131	639275..639751(+)	477	dATP pyrophosphohydrolase
BTH_I0562	879.4	742.8	1016	1.368	0.5	0.14	3.3	0.00096	1	0.0018	5	766.5	755.9	706	1017.1	1067.5	963.4	Q2T130	Cardiolipin synthase B (CL synthase) (EC 2.7.8.-)	chromosome I	YP_441119.1	83719800	Q2T130	639748..641022(+)	1275	cardiolipin synthetase II
BTH_I0563	5249.4	5916	4582.7	0.775	-0.4	0.18	-2.09	0.036	1	0.0522	207	5023.2	7145.2	5579.5	4727.5	4652.6	4368.1	Q2T129	Transcriptional regulator, TetR family	chromosome I	YP_441120.1	83720788	Q2T129	641211..641810(+)	600	TetR family transcriptional regulator
BTH_I0564	10098.8	12501.8	7695.7	0.616	-0.7	0.18	-3.91	9.1e-05	0.27	0.0002	1	11565.9	15316.1	10623.4	7701.2	7513.2	7872.8	Q2T128	Acyl-CoA dehydrogenase domain protein	chromosome I	YP_441121.1	83721478	Q2T128	641868..643655(+)	1788	acyl-CoA dehydrogenase domain-containing protein
BTH_I0565	9842	13616.2	6067.8	0.446	-1.2	0.19	-6.03	1.6e-09	6.5e-06	0	0	13830.2	16526.6	10491.8	6126.2	5986.6	6090.7	Q2T127	3-hydroxyacyl-CoA dehydrogenase/enoyl-CoA hydratase/isomerase family protein	chromosome I	YP_441122.1	83718546	Q2T127	643769..646204(+)	2436	3-hydroxyacyl-CoA dehydrogenase/enoyl-CoA hydratase/isomerase family protein
BTH_I0566	4433.5	5603.5	3263.4	0.582	-0.8	0.19	-4.21	2.5e-05	0.079	0.0001	0	5440.8	6836.6	4533	3286.8	3230	3273.5	Q2T126	acetyl-CoA C-acyltransferase (EC 2.3.1.16)	chromosome I	YP_441123.1	83721513	Q2T126	646332..647531(+)	1200	acetyl-CoA acetyltransferase
BTH_I0567	697.5	653.8	741.2	1.132	0.2	0.17	1.06	0.29	1	0.3439	1645	608.1	766.9	586.3	740.8	734	748.7	Q2T125	Enoyl-CoA hydratase/isomerase family protein	chromosome I	YP_441124.1	83719344	Q2T125	647610..648389(+)	780	enoyl-CoA hydratase
BTH_I0568	86	80.4	91.6	1.134	0.2	0.26	0.69	0.49	1	0.5492	2790	70.2	101	70	94.7	92	88	Q2T124	Uncharacterized protein	chromosome I	YP_441125.1	83720731	Q2T124	648396..648521(+)	126	hypothetical protein
BTH_I0569	976	794.8	1157.2	1.456	0.5	0.17	3.26	0.0011	1	0.0021	6	671.6	892.6	820.1	1115.8	1213.3	1142.4	Q2T123	Sulfur carrier protein FdhD	chromosome I	YP_441126.1	83719690	Q2T123	648506..649330(-)	825	formate dehydrogenase family accessory protein FdhD
BTH_I0570	1182	668.1	1695.8	2.538	1.3	0.16	8.52	1.6e-17	7.7e-14	0	0	589.4	723.8	691.2	1821	1715.4	1551	Q2T122	Nitrate reductase associated protein	chromosome I	YP_441127.1	83720555	Q2T122	649426..649935(+)	510	hypothetical protein
BTH_I0571	717.9	688.1	747.6	1.087	0.1	0.16	0.75	0.45	1	0.5129	2579	678.3	612.9	773.1	707.9	745.9	788.9	Q2T121	Thioesterase domain protein	chromosome I	YP_441128.1	83719871	Q2T121	650014..650700(-)	687	thioesterase domain-containing protein
BTH_I0572	810.7	1041.9	579.5	0.556	-0.8	0.16	-5.16	2.4e-07	0.00087	0	0	1183.3	973.3	969.2	542.1	625.2	571.2	Q2T120	ABC transporter, ATP-binding/permease protein	chromosome I	YP_441129.1	83721236	Q2T120	650652..652607(+)	1956	ABC transporter ATP-binding/permease
BTH_I0573	835	1208.7	461.2	0.382	-1.4	0.22	-6.43	1.3e-10	5.2e-07	0	0	1451.5	1073.7	1100.8	553.9	461.4	368.4	Q2T119	Nucleotidyltransferase family protein	chromosome I	YP_441130.1	83721342	Q2T119	652857..653576(-)	720	nucleotidyltransferase family protein
BTH_I0574	1631.6	2289.5	973.7	0.426	-1.2	0.16	-7.68	1.6e-14	7.4e-11	0	0	2544.5	2023	2301	1026.3	1014.9	879.9	Q2T118	Aminoglycoside phosphotransferase domain-containing protein	chromosome I	YP_441131.1	83719266	Q2T118	653586..654791(-)	1206	hypothetical protein
BTH_I0575	5363.1	7301.7	3424.4	0.469	-1.1	0.17	-6.54	6.1e-11	2.5e-07	0	0	8572.4	6408.4	6924.3	3305.2	3269.5	3698.5	Q2T117	LPS-assembly protein LptD	chromosome I	YP_441132.1	83721035	A0A096YKU7	654833..657196(+)	2364	organic solvent tolerance protein
BTH_I0576	3263	4671.9	1854	0.397	-1.3	0.13	-10.11	4.8e-24	2.4e-20	0	0	4862.6	4460	4693.2	1936.8	1711.8	1913.4	Q2T116	Chaperone SurA (Peptidyl-prolyl cis-trans isomerase SurA) (PPIase SurA) (EC 5.2.1.8) (Rotamase SurA)	chromosome I	YP_441133.1	83720338	A0A096YMT3	657263..658609(+)	1347	survival protein SurA
BTH_I0577	1327.7	1887.8	767.6	0.407	-1.3	0.16	-8.01	1.2e-15	5.4e-12	0	0	2136.6	1628.8	1897.9	763.1	744.7	794.9	Q2T115	4-hydroxythreonine-4-phosphate dehydrogenase (EC 1.1.1.262) (4-(phosphohydroxy)-L-threonine dehydrogenase)	chromosome I	YP_441134.1	83719957	Q2T115	658632..659681(+)	1050	4-hydroxythreonine-4-phosphate dehydrogenase
BTH_I0578	784.3	1196.6	372.1	0.311	-1.7	0.18	-9.37	7.3e-21	3.6e-17	0	0	1373.1	1085.4	1131.2	422.4	353.8	340	Q2T114	Ribosomal RNA small subunit methyltransferase A (EC 2.1.1.182) (16S rRNA (adenine(1518)-N(6)/adenine(1519)-N(6))-dimethyltransferase) (16S rRNA dimethyladenosine transferase) (16S rRNA dimethylase) (S-adenosylmethionine-6-N', N'-adenosyl(rRNA) dimethyltransferase)	chromosome I	YP_441135.1	83719203	A0A096YJ31	659713..660540(+)	828	dimethyladenosine transferase
BTH_I0579	567	815.3	318.6	0.391	-1.4	0.18	-7.37	1.7e-13	7.6e-10	0	0	952.5	693.6	799.8	330.3	322.8	302.7	Q2T113	Integral membrane protein	chromosome I	YP_441136.1	83721280	Q2T113	660796..662076(-)	1281	integral membrane protein
BTH_I0580	1029.8	1339.1	720.5	0.538	-0.9	0.17	-5.23	1.7e-07	0.00062	0	0	1261	1332.4	1423.9	614.5	708.9	838.1	Q2T112	lactoylglutathione lyase (EC 4.4.1.5) (Aldoketomutase) (Glyoxalase I) (Ketone-aldehyde mutase) (Methylglyoxalase) (S-D-lactoylglutathione methylglyoxal lyase)	chromosome I	YP_441137.1	83720549	Q2T112	662089..662478(+)	390	lactoylglutathione lyase
BTH_I0581	940.3	1369.6	511.1	0.373	-1.4	0.17	-8.16	3.3e-16	1.5e-12	0	0	1580	1163.7	1365	536.8	505.7	490.7	Q2T111	YgjP-like metallopeptidase domain-containing protein	chromosome I	YP_441138.1	83718890	Q2T111	662648..663535(-)	888	hypothetical protein
BTH_I0582	737.9	1051.5	424.3	0.404	-1.3	0.15	-8.5	1.8e-17	8.7e-14	0	0	1163.2	962.2	1029	418.4	428	426.5	Q2T110	1-acyl-sn-glycerol-3-phosphate acyltransferase, putative	chromosome I	YP_441139.1	83721584	Q2T110	663583..664362(-)	780	1-acyl-sn-glycerol-3-phosphate acyltransferase
BTH_I0583	558.8	715	402.6	0.563	-0.8	0.18	-4.49	7.2e-06	0.024	0	0	846.4	674.5	624	369.7	416	422.1	Q2T109	D,D-heptose 1,7-bisphosphate phosphatase (EC 3.1.3.-)	chromosome I	YP_441140.1	83720323	Q2T109	664405..664968(-)	564	D,D-heptose 1,7-bisphosphate phosphatase
BTH_I0584	5185.6	6016	4355.1	0.724	-0.5	0.14	-3.36	0.00077	1	0.0014	4	6554.7	6014.2	5479.2	4547.3	4123	4395	Q2T108	Glycine--tRNA ligase beta subunit (EC 6.1.1.14) (Glycyl-tRNA synthetase beta subunit) (GlyRS)	chromosome I	YP_441141.1	83719744	Q2T108	664986..667085(-)	2100	glycyl-tRNA synthetase subunit beta
BTH_I0585	3782	4132.3	3431.7	0.83	-0.3	0.15	-1.81	0.07	1	0.0953	400	4596.6	3949.3	3851	3377.6	3196.5	3720.9	Q2T107	Glycine--tRNA ligase alpha subunit (EC 6.1.1.14) (Glycyl-tRNA synthetase alpha subunit) (GlyRS)	chromosome I	YP_441142.1	83719677	Q2T107	667102..668274(-)	1173	glycyl-tRNA synthetase subunit alpha
BTH_I0586	1217.5	1882.1	552.9	0.294	-1.8	0.19	-9.38	6.4e-21	3.1e-17	0	0	2198.6	1732.2	1715.6	625	468.6	565.2	Q2T106	Apolipoprotein N-acyltransferase (ALP N-acyltransferase) (EC 2.3.1.269)	chromosome I	YP_441143.1	83718933	Q2T106	668405..670120(-)	1716	apolipoprotein N-acyltransferase
BTH_I0587	2242.6	2924.7	1560.6	0.534	-0.9	0.16	-5.69	1.2e-08	4.7e-05	0	0	3087.6	2570	3116.5	1735.5	1490.7	1455.6	Q2T105	Magnesium and cobalt efflux protein CorC	chromosome I	YP_441144.1	83721472	Q2T105	670162..671049(-)	888	magnesium and cobalt efflux protein CorC
BTH_I0588	416.6	635.9	197.3	0.31	-1.7	0.2	-8.64	5.4e-18	2.6e-14	0	0	724.6	535.9	647.1	215.8	179.3	196.9	Q2T104	Gamma-glutamylcyclotransferase (EC 4.3.2.7)	chromosome I	YP_441145.1	83718525	Q2T104	671490..672122(-)	633	ChaC-like protein
BTH_I0589	2031.4	2462.7	1600.1	0.65	-0.6	0.15	-4.21	2.6e-05	0.081	0.0001	0	2658	2244.2	2486	1648.7	1456	1695.7	Q2T103	Endoribonuclease YbeY (EC 3.1.-.-)	chromosome I	YP_441146.3	284159397	Q2T103	672161..673474(-)	1314	hypothetical protein
BTH_I0590	1686.9	1872.2	1501.7	0.802	-0.3	0.16	-1.98	0.047	1	0.0665	269	2052.9	1873.9	1689.9	1665.8	1338.9	1500.3	Q2T102	PhoH-like protein	chromosome I	YP_441147.1	83720402	Q2T102	673540..674616(-)	1077	PhoH family protein
BTH_I0591	2918.8	3326.6	2511	0.755	-0.4	0.15	-2.66	0.0077	1	0.0126	44	3740.5	3245.2	2994.1	2621	2321.5	2590.5	Q2T101	tRNA-2-methylthio-N(6)-dimethylallyladenosine synthase (EC 2.8.4.3) ((Dimethylallyl)adenosine tRNA methylthiotransferase MiaB) (tRNA-i(6)A37 methylthiotransferase)	chromosome I	YP_441148.1	83719624	A0A096YJB6	674640..676013(-)	1374	(dimethylallyl)adenosine tRNA methylthiotransferase
BTH_I0592	371.5	404.2	338.7	0.838	-0.3	0.18	-1.39	0.16	1	0.2079	938	348.9	434.9	428.9	380.3	316.8	319.1	Q2T100	Transcriptional regulator, LysR family	chromosome I	YP_441149.1	83718916	Q2T100	676191..677123(-)	933	LysR family transcriptional regulator
BTH_I0593	304.4	399.8	209.1	0.523	-0.9	0.34	-2.76	0.0059	1	0.0097	33	196.5	522.4	480.5	228.9	210.4	187.9	Q2T0Z9	Major facilitator family transporter	chromosome I	YP_441150.1	83721494	Q2T0Z9	677269..678441(+)	1173	major facilitator family transporter
BTH_I0594	1043.8	895.4	1192.2	1.331	0.4	0.19	2.13	0.034	1	0.0484	191	714.9	1056.5	914.9	1221	1286.3	1069.3	Q2T0Z8	DNA-binding protein	chromosome I	YP_441151.1	83720918	Q2T0Z8	678575..679234(+)	660	DNA-binding protein
BTH_I0595	1360.3	1610.2	1110.5	0.69	-0.5	0.19	-2.88	0.0039	1	0.0068	22	1602.4	1474.8	1753.4	890.8	1159.6	1281.1	Q2T0Z7	3,4-dihydroxy-2-butanone 4-phosphate synthase (DHBP synthase) (EC 4.1.99.12)	chromosome I	YP_441152.1	83718467	Q2T0Z7	679358..680365(+)	1008	3,4-dihydroxy-2-butanone 4-phosphate synthase
BTH_I0596	628.7	908.8	348.5	0.384	-1.4	0.16	-8.79	1.5e-18	7.2e-15	0	0	948	845.2	933.3	384.2	328.7	332.6	Q2T0Z6	HAD-superfamily hydrolase	chromosome I	YP_441153.1	83720439	Q2T0Z6	680436..681158(-)	723	HAD-superfamily hydrolase
BTH_I0597	144.4	270	18.8	0.07	-3.8	0.3	-12.83	1.1e-37	5.6e-34	0	0	269.7	253.2	287.2	13.2	23.9	19.4	Q2T0Z5	Uncharacterized protein	chromosome I	YP_441154.1	83721343	Q2T0Z5	681203..681427(-)	225	hypothetical protein
BTH_I0598	887.8	1602.6	172.9	0.108	-3.2	0.17	-18.41	1.1e-75	6.3e-72	0	0	1541.2	1601.7	1665	146	199.6	173	Q2T0Z4	Glycerol uptake facilitator protein	chromosome I	YP_441155.1	83719155	Q2T0Z4	681551..682267(-)	717	glycerol uptake facilitator protein
BTH_I0599	2298.3	4061.1	535.6	0.132	-2.9	0.13	-21.7	2.2e-104	1.2e-100	0	0	3935.5	4084.8	4163	548.7	497.3	560.7	Q2T0Z3	Glycerol kinase (EC 2.7.1.30) (ATP:glycerol 3-phosphotransferase) (Glycerokinase) (GK)	chromosome I	YP_441156.1	83719921	Q2T0Z3	682381..683883(-)	1503	glycerol kinase
BTH_I0600	2275.2	3975.2	575.2	0.145	-2.8	0.18	-15.71	1.3e-55	6.9e-52	0	0	4456.2	3980.1	3489.3	653.9	575	496.6	Q2T0Z2	Glycerol-3-phosphate dehydrogenase (EC 1.1.5.3)	chromosome I	YP_441157.1	83720139	Q2T0Z2	683989..685521(-)	1533	glycerol-3-phosphate dehydrogenase
BTH_I0601	957.4	546.9	1367.8	2.501	1.3	0.19	7.13	9.8e-13	4.3e-09	0	0	466.9	612.3	561.5	1577.6	1326.9	1199	Q2T0Z1	Hypothetical exported protein	chromosome I	YP_441158.1	83721562	Q2T0Z1	685689..686060(+)	372	hypothetical protein
BTH_I0602	7843.2	687	14999.3	21.84	4.4	0.19	23.64	1.3e-123	7.5e-120	0	0	587.2	701.6	772.2	17627.3	14603.2	12767.4	Q2T0Z0	Phage tail assembly chaperone	chromosome I	YP_441159.1	83718761	Q2T0Z0	686127..686336(-)	210	hypothetical protein
BTH_I0603	843.2	929.7	756.7	0.814	-0.3	0.13	-2.2	0.028	1	0.0406	158	886	932	971	743.4	779.4	747.2	Q2T0Y9	Glycerol-3-phosphate regulon repressor	chromosome I	YP_441160.1	83719343	Q2T0Y9	686644..687480(-)	837	glycerol-3-phosphate regulon repressor
BTH_I0604	2681.5	2750.5	2612.5	0.95	-0.1	0.21	-0.35	0.73	1	0.7718	4149	2560.9	3175	2515.5	3285.5	2498.4	2053.6	Q2T0Y8	Gamma-glutamyltransferase	chromosome I	YP_441161.1	83718790	Q2T0Y8	687422..689326(+)	1905	gamma-glutamyltransferase
BTH_I0605	4681.5	2488.1	6874.9	2.763	1.5	0.14	10.54	5.7e-26	2.9e-22	0	0	2540.7	2517.7	2406	6122.3	7384.1	7118.2	Q2T0Y7	Ferritin	chromosome I	YP_441162.1	83719367	Q2T0Y7	689632..690465(+)	834	hypothetical protein
BTH_I0606	1186.4	992.9	1379.9	1.391	0.5	0.13	3.56	0.00038	1	0.0007	2	1007	949.9	1021.7	1339.4	1471.6	1328.8	Q2T0Y6	Vanillate decarboxylase VdcD protein	chromosome I	YP_441163.1	83721372	Q2T0Y6	690535..691035(+)	501	hypothetical protein
BTH_I0607	1721.3	2289.5	1153.1	0.504	-1	0.24	-4.04	5.3e-05	0.16	0.0001	0	2767.8	2039	2061.7	1550	992.2	917.2	Q2T0Y5	ATP-dependent RNA helicase RhlE (EC 3.6.4.13)	chromosome I	YP_441164.1	83719171	Q2T0Y5	691140..692588(-)	1449	ATP-dependent RNA helicase RhlE
BTH_I0608	4773.4	5405.1	4141.6	0.766	-0.4	0.17	-2.24	0.025	1	0.0367	141	6014.5	5111.7	5089	4860.4	3691.4	3873	Q2T0Y4	Cytochrome c family protein	chromosome I	YP_441165.1	83718736	Q2T0Y4	692715..694013(-)	1299	cytochrome c family protein
BTH_I0609	3895	4551.4	3238.6	0.712	-0.5	0.15	-3.33	0.00087	1	0.0016	5	5080	4139.6	4434.5	3384.1	3013.6	3318.2	Q2T0Y3	Cytochrome c4, putative	chromosome I	YP_441166.1	83719783	Q2T0Y3	694033..694794(-)	762	cytochrome c4
BTH_I0610	453.4	467.8	439.1	0.939	-0.1	0.19	-0.49	0.63	1	0.6751	3561	472.9	489.7	440.9	522.4	428	366.9	Q2T0Y2	Copper resistance protein, putative	chromosome I	YP_441167.1	83720149	Q2T0Y2	695218..696144(+)	927	copper resistance protein
BTH_I0611	686.1	481.8	890.5	1.85	0.9	0.16	5.69	1.3e-08	4.9e-05	0	0	423.6	493.4	528.3	871	920.5	879.9	Q2T0Y1	DgoA protein	chromosome I	YP_441168.3	284159399	Q2T0Y1	696474..697982(-)	1509	galactonate dehydratase
BTH_I0612	371.6	317.7	425.5	1.337	0.4	0.18	2.38	0.017	1	0.0263	98	280.1	355.4	317.5	440.8	389.7	445.9	Q2T0Y0	CENP-V/GFA domain-containing protein	chromosome I	YP_441169.1	83721606	Q2T0Y0	697993..698307(+)	315	hypothetical protein
BTH_I0613	406.7	389.5	423.8	1.088	0.1	0.2	0.59	0.55	1	0.607	3143	338.4	449.1	381.1	506.6	386.1	378.8	Q2T0X9	Ser/Thr protein phosphatase family protein	chromosome I	YP_441170.1	83718428	Q2T0X9	698467..700149(+)	1683	Ser/Thr protein phosphatase family protein
BTH_I0614	232.9	305.4	160.4	0.525	-0.9	0.32	-2.87	0.0041	1	0.007	23	176.3	421.4	318.5	185.5	167.4	128.3	Q2T0X8	histidine kinase (EC 2.7.13.3)	chromosome I	YP_441171.1	83718882	Q2T0X8	700127..702007(-)	1881	sensor histidine kinase
BTH_I0615	291.8	410.4	173.2	0.422	-1.2	0.46	-2.73	0.0063	1	0.0104	36	121.8	647.4	462	171	169.7	179	Q2T0X7	Response regulator	chromosome I	YP_441172.1	83720806	Q2T0X7	702036..703490(-)	1455	response regulator
BTH_I0616	14.2	5.8	22.5	3.801	1.9	0.59	3.28	0.0011	1	0.0019	6	6	8.6	2.8	27.6	25.1	14.9	Q2T0X6	Uncharacterized protein	chromosome I	YP_441173.1	83721541	Q2T0X6	703583..703720(-)	138	hypothetical protein
BTH_I0617	6634.1	103.8	13164.5	126.712	7	0.27	25.61	1.1e-144	6.2e-141	0	0	79.9	122	109.5	17886.5	12204	9402.9	Q2T0X5	DUF4142 domain-containing protein	chromosome I	YP_441174.1	83718985	Q2T0X5	704005..704598(+)	594	hypothetical protein
BTH_I0618	401	96.8	705.1	7.272	2.9	0.32	8.85	8.6e-19	4.1e-15	0	0	67.2	125.7	97.6	1014.5	619.2	481.7	Q2T0X4	Methyl-accepting chemotaxis protein	chromosome I	YP_441175.1	83718725	Q2T0X4	704767..706518(-)	1752	methyl-accepting chemotaxis protein
BTH_I0619	1548.8	155.5	2942.1	18.926	4.2	0.26	16.62	5.2e-62	2.8e-58	0	0	135.2	162	169.4	3999.9	2716	2110.3	Q2T0X3	Cholesterol oxidase	chromosome I	YP_441176.1	83718521	Q2T0X3	707132..709069(-)	1938	cholesterol oxidase
BTH_I0620	1505.6	1806.8	1204.5	0.667	-0.6	0.15	-4.01	6.1e-05	0.19	0.0001	0	1935.6	1622	1862.9	1209.2	1138	1266.2	Q2T0X2	YbbB	chromosome I	YP_441177.1	83720839	Q2T0X2	709442..710521(+)	1080	tRNA 2-selenouridine synthase
BTH_I0621	260.5	309.8	211.3	0.684	-0.5	0.26	-2.12	0.034	1	0.0489	193	344.4	240.9	344.2	267.1	211.6	155.1	Q2T0X1	ABC transporter, ATP-binding protein	chromosome I	YP_441178.1	83719906	Q2T0X1	711405..712769(-)	1365	ABC transporter ATP-binding protein
BTH_I0622	425	514.8	335.2	0.652	-0.6	0.17	-3.62	0.00029	0.82	0.0006	2	516.2	454	574.3	338.2	346.7	320.6	Q2T0X0	ABC transporter, permease protein	chromosome I	YP_441179.1	83721275	Q2T0X0	712778..714511(-)	1734	ABC transporter permease
BTH_I0623	747.8	631.7	863.8	1.369	0.5	0.19	2.4	0.016	1	0.0251	93	612.6	561.8	720.7	1010.5	836.8	744.2	Q2T0W9	Erythromycin esterase family	chromosome I	YP_441180.1	83720516	Q2T0W9	714884..716212(+)	1329	erythromycin esterase family protein
BTH_I0624	184.2	167.1	201.3	1.203	0.3	0.21	1.28	0.2	1	0.247	1138	149.4	199	152.8	206.6	208	189.4	Q2T0W8	KANL3/Tex30 alpha/beta hydrolase-like domain-containing protein	chromosome I	YP_441181.1	83719604	Q2T0W8	716238..716915(+)	678	hypothetical protein
BTH_I0625	436.7	344.3	529.1	1.537	0.6	0.2	3.09	0.002	1	0.0035	11	345.9	360.4	326.7	646	516.4	425	Q2T0W7	Nicotinate phosphoribosyltransferase (EC 6.3.4.21)	chromosome I	YP_441182.1	83719586	Q2T0W7	716912..718273(+)	1362	nicotinate phosphoribosyltransferase
BTH_I0626	414.1	189.8	638.5	3.365	1.8	0.18	9.47	2.8e-21	1.4e-17	0	0	192.7	195.3	181.3	715.8	671.8	527.9	Q2T0W6	Phosphoribosyl transferase domain protein	chromosome I	YP_441183.1	83718680	Q2T0W6	718400..719098(+)	699	phosphoribosyl transferase domain-containing protein
BTH_I0627	7326.3	1216.8	13435.9	11.042	3.5	0.2	17.05	3.7e-65	2e-61	0	0	1007	1369.4	1273.9	15248.4	14427.5	10631.8	Q2T0W5	peptidoglycan glycosyltransferase (EC 2.4.1.129)	chromosome I	YP_441184.1	83720873	Q2T0W5	719153..722245(-)	3093	hypothetical protein
BTH_I0628	558	531.7	584.3	1.1	0.1	0.17	0.83	0.41	1	0.468	2329	494.5	503.3	597.3	634.2	589.3	529.4	Q2T0W4	Type VI secretion system baseplate subunit TssF	chromosome I	YP_441185.1	83720002	Q2T0W4	722822..724762(-)	1941	hypothetical protein
BTH_I0629	271.5	204.2	338.9	1.661	0.7	0.25	2.9	0.0038	1	0.0065	21	147.2	209.4	255.9	280.3	344.3	392.2	Q2T0W3	Uncharacterized protein	chromosome I	YP_441186.1	83720014	Q2T0W3	724793..724918(-)	126	hypothetical protein
BTH_I0630	26.5	27.2	25.8	0.947	-0.1	0.43	-0.19	0.85	1	0.8794	4852	20.2	35.7	25.8	18.4	32.3	26.8	Q2T0W2	Uncharacterized protein	chromosome I	YP_441187.1	83719087	Q2T0W2	725423..725572(+)	150	hypothetical protein
BTH_I0631	373.8	366.6	380.9	1.04	0.1	0.26	0.22	0.82	1	0.8554	4693	285.4	417.7	396.7	476.3	392.1	274.4	Q2T0W1	Penicillin amidase, putative	chromosome I	YP_441188.1	83721064	Q2T0W1	725619..728012(+)	2394	penicillin amidase
BTH_I0632	2055.4	1969.1	2141.8	1.088	0.1	0.2	0.59	0.55	1	0.6076	3148	1555.4	2292.8	2059	2507.8	2025	1892.5	Q2T0W0	Transcriptional regulator, LysR family	chromosome I	YP_441189.1	83720634	Q2T0W0	728287..729261(+)	975	LysR family transcriptional regulator
BTH_I0633	1222.2	1084.8	1359.6	1.253	0.3	0.14	2.3	0.022	1	0.0326	124	1065.3	1158.1	1030.9	1251.3	1392.7	1434.7	Q2T0V9	Sensor histidine kinase AtsR (EC 2.7.13.3) (Global regulator AtsR)	chromosome I	YP_441190.1	83720834	Q2T0V9	729378..731186(-)	1809	MmoS
BTH_I0634	521.4	374.5	668.3	1.784	0.8	0.19	4.38	1.2e-05	0.038	0	0	300.3	429.4	393.9	622.4	705.3	677.1	Q2T0V8	Uncharacterized protein conserved in bacteria	chromosome I	YP_441191.1	83721666	Q2T0V8	731183..731683(-)	501	hypothetical protein
BTH_I0635	1233	905.6	1560.4	1.722	0.8	0.18	4.33	1.5e-05	0.048	0	0	854.6	1061.4	800.8	1396	1759.7	1525.6	Q2T0V7	Response regulator receiver domain protein	chromosome I	YP_441192.1	83719454	Q2T0V7	731708..732583(-)	876	response regulator receiver domain-containing protein
BTH_I0636	1038.9	714.4	1363.4	1.907	0.9	0.25	3.69	0.00023	0.65	0.0005	1	733.6	872.9	536.6	986.8	1567.2	1536.1	Q2T0V6	Uncharacterized protein	chromosome I	YP_441193.1	83721291	Q2T0V6	733112..733678(+)	567	hypothetical protein
BTH_I0637	177.6	152.9	202.3	1.322	0.4	0.26	1.54	0.12	1	0.1607	705	189	149.1	120.6	153.9	242.7	210.3	Q2T0V5	Uncharacterized protein	chromosome I	YP_441194.1	83720467	Q2T0V5	733702..734019(+)	318	hypothetical protein
BTH_I0638	1739.1	2115.8	1362.4	0.644	-0.6	0.13	-4.78	1.7e-06	0.0059	0	0	2259.8	1985.4	2102.2	1335.5	1336.5	1415.3	Q2T0V4	Phage integrase family domain protein	chromosome I	YP_441195.1	83720150	Q2T0V4	733970..736033(-)	2064	phage integrase family protein
BTH_I0639	17.6	8.6	26.7	3.082	1.6	0.49	3.34	0.00085	1	0.0016	5	10.5	8	7.4	19.7	27.5	32.8			chromosome I				736134..736210(-)	77	tRNA-Met
BTH_I0640	320	102.2	537.8	5.244	2.4	0.21	11.5	1.2e-30	6.4e-27	0	0	86.7	125.1	94.8	588.1	533.2	492.1	Q2T0V3	Major facilitator family transporter	chromosome I	YP_441196.1	83721118	Q2T0V3	736464..738122(-)	1659	major facilitator family transporter
BTH_I0641	473.6	304.5	642.7	2.11	1.1	0.16	6.72	1.8e-11	7.7e-08	0	0	281.6	332.7	299.1	630.3	690.9	607	Q2T0V2	histidine kinase (EC 2.7.13.3)	chromosome I	YP_441197.1	83719031	Q2T0V2	738345..739898(-)	1554	sensor histidine kinase
BTH_I0642	1970.4	1289	2651.9	2.057	1	0.12	8.8	1.3e-18	6.3e-15	0	0	1287.2	1287.5	1292.3	2660.5	2604.8	2690.4	Q2T0V1	DNA-binding response regulator	chromosome I	YP_441198.1	83719681	Q2T0V1	739928..740803(-)	876	DNA-binding response regulator
BTH_I0643	8328.7	9486.3	7171.1	0.756	-0.4	0.13	-3.19	0.0014	1	0.0026	8	9406.9	10079.9	8972.2	6869.6	7119.9	7523.8	Q2T0V0	Protein RecA (Recombinase A)	chromosome I	YP_441199.1	83721519	Q2T0V0	740877..741947(+)	1071	recombinase A
BTH_I0644	1455	1571.4	1338.5	0.852	-0.2	0.13	-1.78	0.075	1	0.1009	425	1513.5	1658.9	1541.7	1359.2	1372.3	1284	Q2T0U9	Regulatory protein RecX	chromosome I	YP_441200.1	83720795	Q2T0U9	741947..742924(+)	978	recombination regulator RecX
BTH_I0645	3750.4	4880.8	2620.1	0.537	-0.9	0.2	-4.44	8.9e-06	0.029	0	0	6182.6	3879.7	4580	2761.8	2514	2584.5	Q2T0U8	DUF2889 domain-containing protein	chromosome I	YP_441201.1	83719184	Q2T0U8	743209..743820(+)	612	hypothetical protein
BTH_I0646	10326	15477.5	5174.6	0.334	-1.6	0.2	-8.07	7.1e-16	3.3e-12	0	0	19402.5	13349.8	13680.1	5740.7	4849.8	4933.4	Q2T0U7	Succinate--CoA ligase [ADP-forming] subunit beta (EC 6.2.1.5) (Succinyl-CoA synthetase subunit beta) (SCS-beta)	chromosome I	YP_441202.1	83721087	A0A096YI33	743899..745065(+)	1167	succinyl-CoA synthetase subunit beta
BTH_I0647	7429	11626.9	3231.2	0.278	-1.8	0.19	-9.72	2.4e-22	1.2e-18	0	0	14392.7	9837.8	10650.1	3517	3020.8	3155.7	Q2T0U6	Succinate--CoA ligase [ADP-forming] subunit alpha (EC 6.2.1.5) (Succinyl-CoA synthetase subunit alpha) (SCS-alpha)	chromosome I	YP_441203.1	83720356	Q2T0U6	745212..746093(+)	882	succinyl-CoA synthetase subunit alpha
BTH_I0648	541.1	795.1	287.1	0.361	-1.5	0.19	-7.66	1.8e-14	8.1e-11	0	0	858.4	681.9	844.9	244.7	286.9	329.6	Q2T0U5	Integral membrane protein, TerC family	chromosome I	YP_441204.1	83719287	Q2T0U5	746245..746958(+)	714	TerC family integral membrane protein
BTH_I0649	210.7	178.4	243	1.368	0.5	0.23	1.95	0.051	1	0.0714	290	168.1	160.8	206.2	215.8	306	207.3	Q2T0U4	Pilin (Bacterial filament) subfamily	chromosome I	YP_441205.1	83718835	Q2T0U4	747073..747696(+)	624	pilin family protein
BTH_I0650	520.1	617	423.2	0.686	-0.5	0.17	-3.23	0.0012	1	0.0023	7	587.9	565.5	697.7	446	389.7	434	Q2T0U3	O-antigen polymerase family protein	chromosome I	YP_441206.1	83721181	Q2T0U3	747937..749724(+)	1788	O-antigen polymerase family protein
BTH_I0651	824.5	700.8	948.3	1.353	0.4	0.21	2.09	0.036	1	0.0521	207	553.6	833.5	715.2	806.6	1049.6	988.8	Q2T0U2	DUF2501 domain-containing protein	chromosome I	YP_441207.1	83720919	Q2T0U2	750247..750717(+)	471	hypothetical protein
BTH_I0652	426.6	357.1	496	1.387	0.5	0.22	2.13	0.033	1	0.0475	187	273.4	454.6	343.3	472.4	499.7	516	Q2T0U1	TonB domain protein	chromosome I	YP_441208.1	83719829	Q2T0U1	750892..751323(+)	432	TonB domain-containing protein
BTH_I0653	419.9	446	393.8	0.883	-0.2	0.15	-1.18	0.24	1	0.2888	1353	425.1	443.5	469.4	382.9	382.5	416.1	Q2T0U0	Cyclic pyranopterin monophosphate synthase (EC 4.6.1.17) (Molybdenum cofactor biosynthesis protein C)	chromosome I	YP_441209.1	83719838	Q2T0U0	751504..751998(-)	495	molybdenum cofactor biosynthesis protein MoaC
BTH_I0654	1654.4	1521.7	1787.2	1.175	0.2	0.13	1.83	0.068	1	0.092	385	1525.5	1455.7	1584	1748.7	1750.1	1862.7	Q2T0T9	Peptidase family M48 family (EC 3.4.-.-)	chromosome I	YP_441210.1	83719332	Q2T0T9	752086..753855(+)	1770	M48 family peptidase
BTH_I0655	585.6	623.9	547.3	0.878	-0.2	0.15	-1.29	0.2	1	0.2445	1126	648.4	607.4	615.8	585.5	546.3	510	Q2T0T8	DUF2946 domain-containing protein	chromosome I	YP_441211.1	83721322	Q2T0T8	754098..754715(-)	618	hypothetical protein
BTH_I0656	846.6	1122.1	571.1	0.509	-1	0.16	-6.18	6.5e-10	2.6e-06	0	0	1263.3	1017.7	1085.2	544.7	581	587.6	Q2T0T7	Hydrolase, alpha/beta fold family	chromosome I	YP_441212.1	83721045	Q2T0T7	754708..755742(-)	1035	alpha/beta fold family hydrolase
BTH_I0657	1365.2	1421.2	1309.1	0.921	-0.1	0.14	-0.84	0.4	1	0.4584	2274	1493.4	1455	1315.3	1286.8	1231.3	1409.3	Q2T0T6	SnoaL-like domain-containing protein	chromosome I	YP_441213.1	83719593	Q2T0T6	755762..756208(-)	447	hypothetical protein
BTH_I0658	1370.5	1959.5	781.4	0.399	-1.3	0.17	-7.91	2.5e-15	1.2e-11	0	0	2301.7	1778.4	1798.5	819.7	763.9	760.6	Q2T0T5	lipopolysaccharide heptosyltransferase II (EC 2.4.99.24)	chromosome I	YP_441214.1	83720447	Q2T0T5	756340..757380(-)	1041	lipopolysaccharide heptosyltransferase II
BTH_I0659	810.2	937.5	682.9	0.729	-0.5	0.18	-2.55	0.011	1	0.0171	61	1039.9	937	835.7	788.1	667	593.6	Q2T0T4	Zinc finger CHCC-type domain-containing protein	chromosome I	YP_441215.1	83721399	Q2T0T4	757508..757705(-)	198	hypothetical protein
BTH_I0660	6156.3	7221.7	5090.8	0.705	-0.5	0.13	-3.9	9.5e-05	0.28	0.0002	1	7475	7487.7	6702.4	5376.2	4977.7	4918.5	Q2T0T3	Branched-chain-amino-acid aminotransferase (BCAT) (EC 2.6.1.42)	chromosome I	YP_441216.1	83719372	Q2T0T3	757771..758694(-)	924	branched-chain amino acid aminotransferase
BTH_I0661	1088.3	1374.9	801.8	0.583	-0.8	0.14	-5.61	2.1e-08	7.8e-05	0	0	1394	1352.8	1377.9	792.1	742.4	870.9	Q2T0T2	AzlC family protein	chromosome I	YP_441217.1	83718464	Q2T0T2	758917..759678(+)	762	AzlC family protein
BTH_I0662	205.3	316.3	94.3	0.298	-1.7	0.22	-7.83	4.8e-15	2.2e-11	0	0	370.5	271	307.4	84.2	94.4	104.4	Q2T0T1	Membrane protein, putative	chromosome I	YP_441218.1	83719146	Q2T0T1	759675..759998(+)	324	hypothetical protein
BTH_I0663	4233.6	5263.6	3203.7	0.609	-0.7	0.15	-4.72	2.4e-06	0.0082	0	0	5685.1	5240.5	4865.3	2831.5	3277.8	3501.7	Q2T0T0	Phosphoglycerate kinase (EC 2.7.2.3)	chromosome I	YP_441219.1	83721516	Q2T0T0	760275..761468(+)	1194	phosphoglycerate kinase
BTH_I0664	3959.6	4396	3523.2	0.801	-0.3	0.14	-2.27	0.023	1	0.0342	131	4724.4	4350.3	4113.3	3223.6	3574.3	3771.6	Q2T0S9	Pyruvate kinase (EC 2.7.1.40)	chromosome I	YP_441220.3	284159404	Q2T0S9	761540..763234(+)	1695	pyruvate kinase
BTH_I0665	7184.2	5707.6	8660.8	1.517	0.6	0.13	4.5	6.9e-06	0.023	0	0	5966	5801.7	5355	8873.5	9155.7	7953.3	Q2T0S8	Fructose-1,6-bisphosphate aldolase (FBP aldolase) (EC 4.1.2.13)	chromosome I	YP_441221.1	83719899	Q2T0S8	763518..764582(+)	1065	fructose-1,6-bisphosphate aldolase
BTH_I0666	2075.3	2615.8	1534.7	0.587	-0.8	0.16	-4.81	1.5e-06	0.0051	0	0	2888.1	2300.2	2659.1	1402.6	1525.3	1676.3	Q2T0S7	Phosphoribosylaminoimidazole-succinocarboxamide synthase (EC 6.3.2.6) (SAICAR synthetase)	chromosome I	YP_441222.1	83721421	Q2T0S7	764770..765660(+)	891	phosphoribosylaminoimidazole-succinocarboxamide synthase
BTH_I0667	706.2	864.4	547.9	0.634	-0.7	0.18	-3.59	0.00033	0.92	0.0006	2	1032.4	743.5	817.3	567.1	560.6	516	Q2T0S6	N5-carboxyaminoimidazole ribonucleotide mutase (N5-CAIR mutase) (EC 5.4.99.18) (5-(carboxyamino)imidazole ribonucleotide mutase)	chromosome I	YP_441223.1	83719452	Q2T0S6	765696..766214(+)	519	phosphoribosylaminoimidazole carboxylase, catalytic subunit
BTH_I0668	856.4	1213.4	499.4	0.411	-1.3	0.18	-7.01	2.4e-12	1e-08	0	0	1425.4	1109.5	1105.4	547.4	442.3	508.5	Q2T0S5	N5-carboxyaminoimidazole ribonucleotide synthase (N5-CAIR synthase) (EC 6.3.4.18) (5-(carboxyamino)imidazole ribonucleotide synthetase)	chromosome I	YP_441224.1	83720003	Q2T0S5	766293..767489(+)	1197	phosphoribosylaminoimidazole carboxylase ATPase subunit
BTH_I0669	631	825.4	436.5	0.529	-0.9	0.2	-4.49	7e-06	0.023	0	0	962.2	709.7	804.4	521	417.2	371.3	Q2T0S4	Threonylcarbamoyl-AMP synthase (TC-AMP synthase) (EC 2.7.7.87) (L-threonylcarbamoyladenylate synthase)	chromosome I	YP_441225.1	83719082	Q2T0S4	767501..768526(+)	1026	Sua5/YciO/YrdC/YwlC family protein
BTH_I0670	1873.9	2132	1615.8	0.758	-0.4	0.16	-2.55	0.011	1	0.0173	62	1893.8	2435.1	2067.2	1600	1702.3	1545	Q2T0S3	Acylhydrolase	chromosome I	YP_441226.1	83719737	Q2T0S3	768835..769974(-)	1140	hypothetical protein
BTH_I0671	534	412.8	655.2	1.586	0.7	0.16	4.25	2.1e-05	0.068	0	0	428.1	425.7	384.7	598.7	713.7	653.2	Q2T0S2	Sterol desaturase family protein	chromosome I	YP_441227.1	83720106	Q2T0S2	770065..770976(-)	912	sterol desaturase family protein
BTH_I0672	653.8	850.9	456.6	0.537	-0.9	0.18	-5.09	3.6e-07	0.0013	0	0	818	786.7	948	523.7	443.5	402.7	Q2T0S1	D-alanyl-D-alanine carboxypeptidase/D-alanyl-D-alanine-endopeptidase	chromosome I	YP_441228.1	83719526	Q2T0S1	771287..772894(-)	1608	D-alanyl-D-alanine carboxypeptidase/D-alanyl-D-alanine-endopeptidase
BTH_I0673	932.2	881.8	982.7	1.115	0.2	0.15	1.02	0.31	1	0.3618	1741	806.1	839.6	999.6	961.8	1012.5	973.8	Q2T0S0	DNA-binding response regulator	chromosome I	YP_441229.1	83718618	Q2T0S0	772946..773671(+)	726	DNA-binding response regulator
BTH_I0674	1159.7	1363.1	956.3	0.702	-0.5	0.15	-3.32	0.00091	1	0.0017	5	1348.4	1259.1	1481.9	1017.1	995.8	856	Q2T0R9	histidine kinase (EC 2.7.13.3)	chromosome I	YP_441230.1	83721403	Q2T0R9	773675..774991(+)	1317	sensor histidine kinase
BTH_I0675	8378.1	5406.9	11349.3	2.099	1.1	0.22	4.75	2e-06	0.0068	0	0	3973.6	7023.9	5223.3	11774.8	10224.4	12048.6	Q2T0R8	Serine protease	chromosome I	YP_441231.1	83720454	Q2T0R8	775210..776697(+)	1488	serine protease
BTH_I0676	1153.9	580.9	1726.9	2.97	1.6	0.2	7.96	1.7e-15	7.7e-12	0	0	475.1	712.7	555	1593.4	1678.4	1908.9	Q2T0R7	Carboxypeptidase regulatory-like domain-containing protein	chromosome I	YP_441232.1	83718734	Q2T0R7	776863..777285(+)	423	hypothetical protein
BTH_I0677	1416.8	522.6	2310.9	4.423	2.1	0.14	14.85	7.5e-50	4e-46	0	0	486.3	536.6	544.9	2106.5	2420.7	2405.5	Q2T0R6	DUF427 domain-containing protein	chromosome I	YP_441233.1	83720900	Q2T0R6	777416..777775(+)	360	hypothetical protein
BTH_I0678	2307.6	1028.9	3586.2	3.484	1.8	0.17	10.63	2.2e-26	1.1e-22	0	0	1212.5	1010.9	863.3	3526.2	3629.3	3603.1	Q2T0R5	Carbon monoxide dehydrogenase	chromosome I	YP_441234.1	83720183	Q2T0R5	777803..778531(+)	729	hypothetical protein
BTH_I0679	4114.2	1998.5	6229.9	3.116	1.6	0.16	10.33	5.2e-25	2.6e-21	0	0	2232.9	2077.2	1685.3	6461.7	5998.6	6229.3	Q2T0R4	Transcriptional regulator, TetR family	chromosome I	YP_441235.1	83718398	Q2T0R4	778719..779354(-)	636	TetR family transcriptional regulator
BTH_I0680	4183.6	6062.9	2304.3	0.38	-1.4	0.13	-11	3.8e-28	2e-24	0	0	6236.4	6274.2	5678	2335.5	2203.2	2374.2	Q2T0R3	Efflux transporter, RND family, MFP subunit subfamily	chromosome I	YP_441236.1	83720836	Q2T0R3	779764..781026(+)	1263	RND family efflux transporter MFP subunit
BTH_I0681	6889.1	10437.6	3340.6	0.32	-1.6	0.13	-12.3	9.3e-35	4.9e-31	0	0	10165.2	10631.9	10515.7	3507.8	3006.5	3507.6	Q2T0R2	Efflux pump membrane transporter	chromosome I	YP_441237.1	83721001	Q2T0R2	781042..784242(+)	3201	hydrophobe/amphiphile efflux family protein
BTH_I0682	552.4	885.8	219.1	0.247	-2	0.19	-10.84	2.3e-27	1.2e-23	0	0	1004.8	893.2	759.3	239.5	216.4	201.3	Q2T0R1	RND efflux system, outer membrane lipoprotein, NodT family	chromosome I	YP_441238.1	83718989	Q2T0R1	784246..785805(+)	1560	RND efflux system outer membrane lipoprotein
BTH_I0683	400	259.8	540.2	2.082	1.1	0.17	6.41	1.4e-10	5.9e-07	0	0	280.9	229.8	268.8	564.5	529.6	526.4	Q2T0R0	Xanthine/uracil permease family protein	chromosome I	YP_441239.1	83719943	Q2T0R0	786276..787649(-)	1374	xanthine/uracil permease family protein
BTH_I0684	259.4	330.8	188	0.567	-0.8	0.2	-4.14	3.4e-05	0.11	0.0001	0	319.7	316.6	356.2	176.3	162.6	225.2	Q2T0Q9	Xylulokinase	chromosome I	YP_441240.1	83720840	Q2T0Q9	787900..789474(+)	1575	xylulokinase
BTH_I0685	397	432.2	361.7	0.837	-0.3	0.19	-1.39	0.16	1	0.2076	936	368.3	442.3	486	342.1	341.9	401.2	Q2T0Q8	Transcriptional regulator, AraC family	chromosome I	YP_441241.1	83721509	Q2T0Q8	789696..790730(-)	1035	AraC family transcriptional regulator
BTH_I0686	1465.8	1770.4	1161.2	0.656	-0.6	0.14	-4.23	2.3e-05	0.074	0.0001	0	1884.8	1756.9	1669.6	1060.5	1170.3	1252.7	Q2T0Q7	S-(hydroxymethyl)glutathione dehydrogenase (EC 1.1.1.284)	chromosome I	YP_441242.1	83721078	Q2T0Q7	791154..792260(+)	1107	glutathione-dependent formaldehyde dehydrogenase
BTH_I0687	697.7	894.9	500.5	0.559	-0.8	0.17	-4.94	7.9e-07	0.0028	0	0	1030.2	811.3	843.1	527.6	463.8	510	Q2T0Q6	S-formylglutathione hydrolase (EC 3.1.2.12)	chromosome I	YP_441243.1	83719731	Q2T0Q6	792286..793134(+)	849	esterase
BTH_I0688	245	320.2	169.9	0.53	-0.9	0.27	-3.38	0.00073	1	0.0014	4	401.2	281.5	278	115.8	192.5	201.3	Q2T0Q5	Cation ABC transporter, permease protein, putative	chromosome I	YP_441244.1	83719371	Q2T0Q5	793277..794068(-)	792	cation ABC transporter permease
BTH_I0689	144	186.3	101.7	0.545	-0.9	0.27	-3.19	0.0014	1	0.0025	8	236.1	147.8	174.9	117.1	77.7	110.4	Q2T0Q4	Cation ABC transporter, ATP-binding protein, putative	chromosome I	YP_441245.1	83720767	Q2T0Q4	794061..794969(-)	909	cation ABC transporter ATP-binding protein
BTH_I0690	174.9	207.5	142.2	0.683	-0.5	0.23	-2.37	0.018	1	0.0273	102	231.6	186.7	204.3	157.9	107.6	161.1	Q2T0Q3	Possible solute binding protein of ABC transporter system	chromosome I	YP_441246.1	83719628	Q2T0Q3	795006..796007(-)	1002	ABC transporter solute-binding protein
BTH_I0691	143.8	148.7	138.8	0.934	-0.1	0.22	-0.45	0.65	1	0.7006	3713	151.7	130.6	163.8	148.7	117.2	150.6	Q2T0Q2	Transcriptional regulator, putative	chromosome I	YP_441247.1	83718670	Q2T0Q2	796074..796724(-)	651	transcriptional regulator
BTH_I0692	177.5	168.9	186	1.101	0.1	0.3	0.46	0.65	1	0.6946	3676	103.8	205.1	197.9	228.9	170.9	158.1	Q2T0Q1	Oxidoreductase, short-chain dehydrogenase/reductase family	chromosome I	YP_441248.1	83721212	Q2T0Q1	796814..797590(+)	777	sorbitol dehydrogenase
BTH_I0693	57.3	55	59.5	1.082	0.1	0.38	0.3	0.76	1	0.8041	4355	31.4	68.4	65.3	77.6	50.2	50.7	Q2T0Q0	Carbohydrate kinase, PfkB family	chromosome I	YP_441249.1	83719361	Q2T0Q0	797736..798551(+)	816	carbohydrate kinase
BTH_I0694	129.2	100.4	158	1.583	0.7	0.27	2.44	0.015	1	0.0229	84	91.9	85	124.3	194.7	161.4	117.8	Q2T0P9	D-tagatose-bisphosphate aldolase, class II, non-catalytic subunit	chromosome I	YP_441250.1	83721556	Q2T0P9	798539..799972(+)	1434	hypothetical protein
BTH_I0695	345.9	139.8	552	3.948	2	0.22	9.08	1.1e-19	5.2e-16	0	0	118	155.9	145.4	677.6	493.7	484.7	Q2T0P8	Mannitol ABC transporter, periplasmic mannitol-binding protein	chromosome I	YP_441251.1	83720816	Q2T0P8	800023..801348(+)	1326	mannitol ABC transporter periplasmic mannitol-binding protein
BTH_I0696	132.6	63.1	202.1	3.214	1.7	0.21	7.89	2.9e-15	1.3e-11	0	0	56.8	63.4	69	213.2	206.8	186.4	Q2T0P7	Mannitol ABC transporter, permease protein	chromosome I	YP_441252.1	83718626	Q2T0P7	801290..802399(+)	1110	mannitol ABC transporter permease
BTH_I0697	87	38.6	135.4	3.529	1.8	0.26	6.95	3.6e-12	1.5e-08	0	0	33.6	37	45.1	155.3	118.3	132.7	Q2T0P6	Mannitol ABC transporter, permease protein	chromosome I	YP_441253.1	83720775	Q2T0P6	802396..803253(+)	858	mannitol ABC transporter permease
BTH_I0698	57.6	23.4	91.7	3.882	2	0.44	4.44	8.8e-06	0.029	0	0	25.4	30.2	14.7	147.4	74.1	53.7	Q2T0P5	HAD-superfamily hydrolase	chromosome I	YP_441254.1	83719663	Q2T0P5	803250..803948(+)	699	HAD-superfamily hydrolase
BTH_I0699	170	81.2	258.9	3.191	1.7	0.28	5.89	3.8e-09	1.5e-05	0	0	85.2	83.8	74.6	347.4	259.4	170	Q2T0P4	Maltose/mannitol ABC transporter, ATP-binding protein, putative	chromosome I	YP_441255.1	83718962	Q2T0P4	804009..805121(+)	1113	maltose/mannitol ABC transporter ATP-binding protein
BTH_I0700	205.2	205	205.5	1.002	0	0.21	0.02	0.99	1	0.9901	5620	198	207	209.9	250	169.7	196.9	Q2T0P3	Tat (Twin-arginine translocation) pathway signal sequence domain protein	chromosome I	YP_441256.1	83718659	Q2T0P3	805299..806729(-)	1431	Tat pathway signal sequence domain-containing protein
BTH_I0701	403.9	403	404.8	1.005	0	0.17	0.04	0.97	1	0.9752	5501	398.2	357.9	452.8	411.8	373	429.5	Q2T0P2	Transcriptional regulator, putative	chromosome I	YP_441257.1	83720901	Q2T0P2	806910..807929(-)	1020	transcriptional regulator
BTH_I0702	259.9	277.3	242.5	0.874	-0.2	0.21	-0.93	0.35	1	0.4127	2020	266.7	258.7	306.5	275	190.1	262.5	Q2T0P1	Xylulose kinase (Xylulokinase) (EC 2.7.1.17)	chromosome I	YP_441258.1	83720348	Q2T0P1	807946..809427(-)	1482	xylulokinase
BTH_I0703	218.2	252	184.3	0.731	-0.5	0.33	-1.35	0.18	1	0.2213	1007	154.6	343.7	257.7	248.7	168.6	135.7	Q2T0P0	Mannitol dehydrogenase family protein	chromosome I	YP_441259.1	83719407	Q2T0P0	809523..810914(-)	1392	mannitol dehydrogenase family protein
BTH_I0704	167.3	173.4	161.2	0.927	-0.1	0.22	-0.5	0.61	1	0.6657	3498	177.1	171.9	171.2	130.3	157.8	195.4	Q2T0N9	Transcriptional regulator, LysR family	chromosome I	YP_441260.1	83718942	Q2T0N9	811090..812106(-)	1017	LysR family transcriptional regulator
BTH_I0705	612.3	537.5	687.1	1.278	0.4	0.14	2.61	0.009	1	0.0145	51	537.9	531.6	543	707.9	671.8	681.5	Q2T0N8	Benzoylformate decarboxylase	chromosome I	YP_441261.1	83719574	Q2T0N8	812105..813724(+)	1620	benzoylformate decarboxylase
BTH_I0706	398.9	347.4	450.5	1.295	0.4	0.16	2.29	0.022	1	0.0333	127	353.4	373.9	314.8	484.2	436.3	431	Q2T0N7	Aldehyde dehydrogenase family protein	chromosome I	YP_441262.1	83720754	Q2T0N7	813818..815269(+)	1452	aldehyde dehydrogenase family protein
BTH_I0707	252.6	204.2	301.1	1.472	0.6	0.21	2.66	0.0078	1	0.0127	45	221.9	230.4	160.2	323.7	303.6	275.9	Q2T0N6	2-dehydropantoate 2-reductase (EC 1.1.1.169) (Ketopantoate reductase)	chromosome I	YP_441263.1	83721267	Q2T0N6	815282..816214(+)	933	2-dehydropantoate 2-reductase
BTH_I0708	495.2	464.7	525.6	1.131	0.2	0.26	0.67	0.5	1	0.5587	2853	426.6	523	444.6	744.7	445.9	386.3	Q2T0N5	4-hydroxybenzoate transporter, putative	chromosome I	YP_441264.1	83719097	Q2T0N5	816876..818270(+)	1395	4-hydroxybenzoate transporter
BTH_I0709	855.7	822.6	888.8	1.08	0.1	0.28	0.4	0.69	1	0.7349	3919	737.3	908.6	821.9	1314.4	677.8	674.1	Q2T0N4	Tryptophan 2,3-dioxygenase (TDO) (EC 1.13.11.11) (Tryptamin 2,3-dioxygenase) (Tryptophan oxygenase) (TO) (TRPO) (Tryptophan pyrrolase) (Tryptophanase)	chromosome I	YP_441265.1	83719842	Q2T0N4	818322..819272(-)	951	tryptophan 2,3-dioxygenase family protein
BTH_I0710	1306.5	1778.8	834.2	0.469	-1.1	0.15	-7.32	2.4e-13	1.1e-09	0	0	1651.7	1888.1	1796.6	902.6	754.3	845.6	Q2T0N3	Kynureninase (EC 3.7.1.3) (L-kynurenine hydrolase)	chromosome I	YP_441266.1	83719525	Q2T0N3	819349..820599(-)	1251	kynureninase
BTH_I0711	1046.3	1270.5	822.1	0.647	-0.6	0.16	-3.91	9.3e-05	0.28	0.0002	1	1119.8	1277	1414.7	811.8	768.7	885.9	Q2T0N2	Kynurenine formamidase (KFA) (KFase) (EC 3.5.1.9) (Arylformamidase) (N-formylkynurenine formamidase) (FKF)	chromosome I	YP_441267.1	83720049	Q2T0N2	820645..821412(-)	768	cyclase
BTH_I0712	416.6	528.9	304.2	0.575	-0.8	0.18	-4.35	1.3e-05	0.043	0	0	449.7	576.6	560.5	330.3	304.8	277.4	Q2T0N1	Transcriptional regulator, AsnC family	chromosome I	YP_441268.1	83718642	Q2T0N1	821415..821918(+)	504	AsnC family transcriptional regulator
BTH_I0713	614.3	655.7	572.9	0.874	-0.2	0.14	-1.35	0.18	1	0.2205	1003	629.8	633.3	704.1	564.5	566.6	587.6	Q2T0N0	Flavin reductase domain protein	chromosome I	YP_441269.1	83721388	Q2T0N0	821905..822420(-)	516	flavin reductase domain-containing protein
BTH_I0714	1318.8	1342.5	1295.1	0.965	-0.1	0.16	-0.33	0.74	1	0.7816	4213	1162.4	1440.3	1424.8	1231.6	1365.2	1288.5	Q2T0M9	Peptide methionine sulfoxide reductase MsrA (Protein-methionine-S-oxide reductase) (EC 1.8.4.11) (Peptide-methionine (S)-S-oxide reductase) (Peptide Met(O) reductase)	chromosome I	YP_441270.1	83720505	Q2T0M9	822489..823322(+)	834	peptide methionine sulfoxide reductase
BTH_I0715	1571.5	1708.3	1434.6	0.84	-0.3	0.15	-1.71	0.087	1	0.1157	494	1610.6	1750.7	1763.5	1605.2	1352	1346.7	Q2T0M8	DUF72 domain-containing protein	chromosome I	YP_441271.1	83721443	Q2T0M8	823548..825065(-)	1518	hypothetical protein
BTH_I0716	3551	2378.7	4723.4	1.985	1	0.21	4.71	2.5e-06	0.0085	0	0	1831.8	2954.4	2349.8	5315.7	4559.3	4295.1	Q2T0M7	Cyclopropane fatty acid synthase family protein	chromosome I	YP_441272.1	83718840	Q2T0M7	825092..826312(-)	1221	cyclopropane fatty acid synthase family protein
BTH_I0717	3204.3	3698.3	2710.3	0.733	-0.4	0.2	-2.28	0.023	1	0.0338	129	2803.7	4179.7	4111.5	2928.9	2577.3	2624.8	Q2T0M6	Pyridoxine/pyridoxamine 5'-phosphate oxidase (EC 1.4.3.5) (PNP/PMP oxidase) (PNPOx) (Pyridoxal 5'-phosphate synthase)	chromosome I	YP_441273.3	284159415	Q2T0M6	826440..827237(-)	798	pyridoxamine 5'-phosphate oxidase
BTH_I0718	1210.3	1214.4	1206.1	0.993	0	0.16	-0.06	0.95	1	0.9641	5427	1208	1188.9	1246.2	1414.4	1103.4	1100.6	Q2T0M5	HesA/MoeB/ThiF family protein	chromosome I	YP_441274.1	83720758	Q2T0M5	827218..828084(+)	867	HesA/MoeB/ThiF family protein
BTH_I0719	3431.1	5121	1741.2	0.34	-1.6	0.2	-7.95	1.8e-15	8.4e-12	0	0	3990.8	5173.3	6199	1638.1	1848.1	1737.4	Q2T0M4	Thioredoxin	chromosome I	YP_441275.1	83721456	Q2T0M4	828347..829195(-)	849	thioredoxin
BTH_I0720	534.5	564.3	504.6	0.894	-0.2	0.17	-0.96	0.34	1	0.3966	1932	535.6	636.3	521	534.2	524.8	454.9	Q2T0M3	Uncharacterized BCR, YhhW family COG1741 family	chromosome I	YP_441276.1	83721669	Q2T0M3	829249..830271(-)	1023	hypothetical protein
BTH_I0721	846.9	917.6	776.3	0.846	-0.2	0.14	-1.67	0.094	1	0.1252	537	943.5	846.4	962.8	772.4	736.4	820.2	Q2T0M2	Membrane protein, putative	chromosome I	YP_441277.1	83718434	Q2T0M2	830330..831214(+)	885	hypothetical protein
BTH_I0722	3262.2	2948.9	3575.5	1.213	0.3	0.14	1.96	0.05	1	0.0702	285	3199.6	2690.8	2956.4	3811.8	3563.5	3351.1	Q2T0M1	N-acetylmuramoyl-L-alanine amidase (EC 3.5.1.28)	chromosome I	YP_441278.1	83719750	Q2T0M1	831305..832849(-)	1545	N-acetylmuramoyl-L-alanine amidase
BTH_I0723	1159.6	1051.9	1267.4	1.206	0.3	0.17	1.63	0.1	1	0.1353	584	1063.1	895.1	1197.5	1215.8	1323.3	1263.2	Q2T0M0	tRNA threonylcarbamoyladenosine biosynthesis protein TsaE (t(6)A37 threonylcarbamoyladenosine biosynthesis protein TsaE)	chromosome I	YP_441279.1	83720658	Q2T0M0	832843..833397(-)	555	hypothetical protein
BTH_I0724	2765.7	1683.3	3848.1	2.287	1.2	0.13	8.93	4.2e-19	2e-15	0	0	1754.8	1570.2	1724.9	3588.1	4025	3931.2	Q2T0L9	Epoxyqueuosine reductase (EC 1.17.99.6) (Queuosine biosynthesis protein QueG)	chromosome I	YP_441280.1	83719067	Q2T0L9	833415..834644(+)	1230	iron-sulfur cluster binding protein
BTH_I0725	895.6	648.1	1143.1	1.764	0.8	0.13	6.24	4.3e-10	1.7e-06	0	0	622.3	658.5	663.6	1122.3	1175.1	1131.9	Q2T0L8	Methylated-DNA-protein-cysteine methyltransferase	chromosome I	YP_441281.1	83721435	Q2T0L8	834715..835182(+)	468	methylated-DNA-protein-cysteine methyltransferase
BTH_I0726	1471	1594.9	1347.2	0.845	-0.2	0.15	-1.66	0.097	1	0.1284	552	1631.6	1438.4	1714.7	1256.6	1413	1372	Q2T0L7	Tyrosine recombinase XerD	chromosome I	YP_441282.1	83720485	Q2T0L7	835182..836183(+)	1002	site-specific tyrosine recombinase XerD
BTH_I0727	2803.4	5053.9	553	0.11	-3.2	0.2	-16.15	1.2e-58	6.6e-55	0	0	4578.7	4496.3	6086.7	510.5	650.3	498.1	Q2T0L6	AMP-binding enzyme domain protein	chromosome I	YP_441283.1	83718731	Q2T0L6	836340..837902(-)	1563	AMP-binding domain-containing protein
BTH_I0728	651.4	1063.1	239.7	0.226	-2.1	0.27	-8.09	6.1e-16	2.8e-12	0	0	1126.6	787.9	1274.8	182.9	315.6	220.7	Q2T0L5	Cys-tRNA(Pro)/Cys-tRNA(Cys) deacylase (EC 4.2.-.-)	chromosome I	YP_441284.1	83720025	Q2T0L5	838044..838535(+)	492	ybaK/ebsC protein
BTH_I0729	1249	1915.6	582.3	0.304	-1.7	0.2	-8.79	1.5e-18	7.2e-15	0	0	1902.7	1537.6	2306.6	602.6	534.4	610	Q2T0L4	Glycerol-3-phosphate acyltransferase (Acyl-PO4 G3P acyltransferase) (Acyl-phosphate--glycerol-3-phosphate acyltransferase) (G3P acyltransferase) (GPAT) (EC 2.3.1.275) (Lysophosphatidic acid synthase) (LPA synthase)	chromosome I	YP_441285.1	83719932	Q2T0L4	838645..839253(+)	609	glycerol-3-phosphate acyltransferase PlsY
BTH_I0730	2757.1	2427.3	3086.9	1.272	0.3	0.14	2.43	0.015	1	0.0235	87	2467.5	2424	2390.3	3422.3	3085.4	2753	Q2T0L3	UPF0234 protein BTH_I0730	chromosome I	YP_441286.1	83718842	A0A096YH87	839770..840255(-)	486	nucleotide-binding protein
BTH_I0731	770.2	1107.1	433.3	0.392	-1.4	0.17	-8.19	2.6e-16	1.2e-12	0	0	1234.1	974.5	1112.8	461.8	428	410.1	Q2T0L2	UDP-N-acetylenolpyruvoylglucosamine reductase (EC 1.3.1.98) (UDP-N-acetylmuramate dehydrogenase)	chromosome I	YP_441287.1	83721636	Q2T0L2	840249..841442(+)	1194	UDP-N-acetylenolpyruvoylglucosamine reductase
BTH_I0732	3813.5	3407.5	4219.3	1.238	0.3	0.13	2.46	0.014	1	0.0216	79	3639.6	3335.7	3247.2	4342	4137.3	4178.7	Q2T0L1	Ornithine carbamoyltransferase (OTCase) (EC 2.1.3.3)	chromosome I	YP_441288.1	83721357	Q2T0L1	841613..842542(-)	930	ornithine carbamoyltransferase
BTH_I0733	5140.3	4520.5	5760	1.274	0.3	0.19	1.83	0.067	1	0.0909	380	4974.6	4365.1	4221.9	4653.9	5649.5	6976.5	Q2T0L0	DUF3579 domain-containing protein	chromosome I	YP_441289.1	83720604	Q2T0L0	842829..843296(+)	468	hypothetical protein
BTH_I0734	295.1	369.3	220.8	0.597	-0.7	0.18	-4.14	3.5e-05	0.11	0.0001	0	417.6	338.8	351.6	218.4	212.8	231.2			chromosome I	YP_441290.1	83721582	Q2T0K9	843438..844598(+)	1161	ISBma1, transposase
BTH_I0735	7856.3	9062.1	6650.4	0.734	-0.4	0.21	-2.08	0.037	1	0.0535	213	11063.1	6956.7	9166.4	5981.5	6167.1	7802.7	Q2T0K8	Small ribosomal subunit protein bS20 (30S ribosomal protein S20)	chromosome I	YP_441291.1	83719209	A0A096YMM4	844833..845111(-)	279	30S ribosomal protein S20
BTH_I0736	744.2	1032.6	455.8	0.442	-1.2	0.19	-6.31	2.7e-10	1.1e-06	0	0	1236.4	865.5	995.9	440.8	474.6	451.9	Q2T0K7	Probable lipid II flippase MurJ	chromosome I	YP_441292.1	83719259	Q2T0K7	845447..847066(+)	1620	integral membrane protein MviN
BTH_I0737	1108.1	1021.9	1194.3	1.169	0.2	0.21	1.09	0.28	1	0.3303	1575	1246.8	893.8	925	1381.6	1205	996.2	Q2T0K6	Protein SirB1 N-terminal domain-containing protein	chromosome I	YP_441293.1	83718572	Q2T0K6	847076..847918(+)	843	hypothetical protein
BTH_I0738	2440.8	1087.2	3794.4	3.491	1.8	0.21	8.46	2.7e-17	1.3e-13	0	0	990.6	1120.5	1150.5	4485.4	4143.3	2754.5	Q2T0K5	3-hydroxyacyl-CoA dehydrogenase	chromosome I	YP_441294.1	83721117	Q2T0K5	848169..848927(-)	759	3-hydroxyacyl-CoA dehydrogenase
BTH_I0739	6025.7	5377.5	6673.7	1.241	0.3	0.16	1.97	0.049	1	0.069	280	5504.3	5179.5	5448.8	5803.8	6480.3	7737.1	Q2T0K4	Adenylate kinase (AK) (EC 2.7.4.3) (ATP-AMP transphosphorylase) (ATP:AMP phosphotransferase) (Adenylate monophosphate kinase)	chromosome I	YP_441295.1	83719561	A0A096YLA2	849118..849780(-)	663	adenylate kinase
BTH_I0740	780.8	1097.1	464.5	0.423	-1.2	0.17	-7.27	3.7e-13	1.6e-09	0	0	1219.9	986.2	1085.2	477.6	408.8	507.1	Q2T0K3	3-deoxy-manno-octulosonate cytidylyltransferase (EC 2.7.7.38) (CMP-2-keto-3-deoxyoctulosonic acid synthase) (CKS) (CMP-KDO synthase)	chromosome I	YP_441296.1	83719573	A0A096YM75	849989..850780(-)	792	3-deoxy-manno-octulosonate cytidylyltransferase
BTH_I0741	1425.3	1043.9	1806.8	1.731	0.8	0.15	5.38	7.4e-08	0.00027	0	0	1079.5	1006.6	1045.6	2027.6	1668.8	1724	Q2T0K2	UPF0434 protein BTH_I0741	chromosome I	YP_441297.1	83718675	A0A096YL81	850951..851157(-)	207	hypothetical protein
BTH_I0742	369.9	435.4	304.5	0.699	-0.5	0.21	-2.43	0.015	1	0.0231	85	452	376.4	477.7	367.1	245.1	301.3	Q2T0K1	Tetraacyldisaccharide 4'-kinase (EC 2.7.1.130) (Lipid A 4'-kinase)	chromosome I	YP_441298.1	83721049	Q2T0K1	851138..852178(-)	1041	tetraacyldisaccharide 4'-kinase
BTH_I0743	558.1	647.3	468.9	0.725	-0.5	0.19	-2.47	0.013	1	0.0209	76	620.1	604.9	717	560.5	437.5	408.6	Q2T0K0	Exodeoxyribonuclease 7 large subunit (EC 3.1.11.6) (Exodeoxyribonuclease VII large subunit) (Exonuclease VII large subunit)	chromosome I	YP_441299.1	83719967	Q2T0K0	852318..854003(+)	1686	exodeoxyribonuclease VII large subunit
BTH_I0744	5862.7	6902.3	4823.1	0.699	-0.5	0.13	-3.9	9.7e-05	0.29	0.0002	1	7493.7	6905.6	6307.6	4726.2	4872.5	4870.7	Q2T0J9	Superoxide dismutase (EC 1.15.1.1)	chromosome I	YP_441300.1	83719621	Q2T0J9	854109..854774(+)	666	superoxide dismutase
BTH_I0745	619.5	299.2	939.8	3.144	1.7	0.19	8.83	1e-18	5e-15	0	0	271.2	302.5	324	1111.8	903.7	803.8	Q2T0J8	Lipoprotein, putative	chromosome I	YP_441301.1	83721177	Q2T0J8	855221..856504(+)	1284	lipoprotein
BTH_I0746	207.9	242.8	173	0.716	-0.5	0.23	-2.14	0.032	1	0.0468	184	215.2	224.2	289	181.6	197.2	140.2	Q2T0J7	Chromate transport protein	chromosome I	YP_441302.1	83721468	Q2T0J7	856904..858115(-)	1212	chromate transport protein
BTH_I0747	374.6	307.3	441.8	1.44	0.5	0.23	2.26	0.024	1	0.0355	136	230.1	296.9	394.9	405.3	487.7	432.5	Q2T0J6	Transcriptional regulator, putative	chromosome I	YP_441303.1	83718901	Q2T0J6	858412..859212(-)	801	transcriptional regulator
BTH_I0748	173.9	151.5	196.2	1.292	0.4	0.26	1.42	0.16	1	0.1972	883	112.8	200.8	140.8	177.6	200.8	210.3	Q2T0J5	Membrane protein, putative	chromosome I	YP_441304.1	83719227	Q2T0J5	859297..859824(+)	528	hypothetical protein
BTH_I0749	222.2	180.8	263.6	1.458	0.5	0.24	2.23	0.026	1	0.0378	146	129.2	218.1	195.1	271	285.7	234.1	Q2T0J4	2-dehydropantoate 2-reductase (EC 1.1.1.169) (Ketopantoate reductase)	chromosome I	YP_441305.1	83720776	Q2T0J4	859834..860856(+)	1023	2-dehydropantoate 2-reductase
BTH_I0750	372.5	349.7	395.4	1.129	0.2	0.17	1.03	0.3	1	0.3611	1736	326.5	385.6	336.9	418.4	356.2	411.6	Q2T0J3	Methyltransferase domain-containing protein	chromosome I	YP_441306.1	83721120	Q2T0J3	861317..861922(+)	606	hypothetical protein
BTH_I0751	2138.7	1299.1	2978.3	2.293	1.2	0.13	9.02	1.9e-19	8.9e-16	0	0	1296.1	1285	1316.2	3226.3	2940.7	2767.9	Q2T0J2	EAL domain protein	chromosome I	YP_441307.1	83718540	Q2T0J2	861981..863255(-)	1275	EAL domain-containing protein
BTH_I0752	390.7	506	275.4	0.545	-0.9	0.18	-4.77	1.8e-06	0.0062	0	0	466.2	460.8	590.9	293.4	263	269.9	Q2T0J1	Drug resistance transporter, EmrB/QacA family	chromosome I	YP_441308.1	83720903	Q2T0J1	863771..865297(-)	1527	EmrB/QacA family drug resistance transporter
BTH_I0753	388.4	438.8	338	0.771	-0.4	0.15	-2.48	0.013	1	0.0205	75	455.7	422.6	438.1	336.8	349.1	328.1	Q2T0J0	Citrate synthase family protein	chromosome I	YP_441309.1	83718775	Q2T0J0	865601..866584(-)	984	citrate synthase family protein
BTH_I0754	456.9	580.9	333	0.572	-0.8	0.18	-4.41	1e-05	0.033	0	0	644	519.9	578.9	342.1	286.9	369.9	Q2T0I9	Transcriptional regulator, GntR family	chromosome I	YP_441310.1	83720263	Q2T0I9	866688..867434(-)	747	GntR family transcriptional regulator
BTH_I0755	605.3	622	588.6	0.947	-0.1	0.16	-0.5	0.62	1	0.6691	3521	590.9	665.9	609.3	625	620.4	520.5	Q2T0I8	Oxidoreductase, aldo/keto reductase family	chromosome I	YP_441311.1	83719990	Q2T0I8	867602..868447(+)	846	aldo/keto reductase family oxidoreductase
BTH_I0756	9706.9	12046.7	7367.1	0.612	-0.7	0.16	-4.39	1.2e-05	0.037	0	0	10097.9	13236.4	12805.7	7869.6	7200	7031.7	Q2T0I7	Elongation factor G 1 (EF-G 1)	chromosome I	YP_441312.1	83719255	Q2T0I7	868800..870914(-)	2115	elongation factor G
BTH_I0757	687.8	629	746.5	1.187	0.2	0.17	1.46	0.14	1	0.1849	822	625.3	564.9	696.8	664.5	745.9	829.2	Q2T0I6	Uncharacterized ACR, COG1430, putative	chromosome I	YP_441313.1	83721389	Q2T0I6	871178..871693(-)	516	hypothetical protein
BTH_I0758	203.3	263.2	143.3	0.545	-0.9	0.22	-4	6.3e-05	0.19	0.0001	0	294.3	215.6	279.8	163.2	133.9	132.7	Q2T0I5	Pseudouridine synthase (EC 5.4.99.-)	chromosome I	YP_441314.1	83720677	Q2T0I5	872365..872943(-)	579	pseudouridine synthase family protein
BTH_I0759	8261.4	12471.7	4051	0.325	-1.6	0.18	-9.15	5.7e-20	2.8e-16	0	0	15155.5	11175.2	11084.5	4332.8	3905.4	3914.8	Q2T0I4	Isocitrate dehydrogenase [NADP] (EC 1.1.1.42)	chromosome I	YP_441315.1	83721398	Q2T0I4	873208..874467(+)	1260	isocitrate dehydrogenase
BTH_I0760	1201.5	1474.3	928.7	0.63	-0.7	0.14	-4.71	2.4e-06	0.0082	0	0	1603.2	1453.8	1365.9	939.5	890.6	956	Q2T0I3	Mulitcopper oxidase domain protein	chromosome I	YP_441316.1	83720936	Q2T0I3	874485..876224(+)	1740	mulitcopper oxidase domain-containing protein
BTH_I0761	12708.5	12876.1	12540.8	0.974	0	0.21	-0.18	0.85	1	0.8802	4859	11760.1	16275.2	10593	10889.3	13672	13061.2	Q2T0I2	Cold-shock domain family protein-related protein	chromosome I	YP_441317.1	83720401	Q2T0I2	876336..876581(-)	246	cold-shock domain-contain protein
BTH_I0762	1937.6	1451.3	2423.9	1.67	0.7	0.13	5.61	2.1e-08	7.9e-05	0	0	1454.5	1495.7	1403.6	2259.2	2590.5	2421.9	Q2T0I1	ATP-dependent Clp protease adapter protein ClpS	chromosome I	YP_441318.1	83721401	A0A096YHT6	877070..877384(+)	315	ATP-dependent Clp protease adaptor protein ClpS
BTH_I0763	48497.8	25422.5	71573.2	2.815	1.5	0.12	12.24	2e-34	1e-30	0	0	23918.4	27108.5	25240.5	72123.6	72480.4	70115.6	Q2T0I0	ATP-dependent Clp protease, ATP-binding subunit ClpA	chromosome I	YP_441319.1	83720277	Q2T0I0	877381..879681(+)	2301	ATP-dependent Clp protease, ATP-binding subunit ClpA
BTH_I0764	1720.8	1508	1933.7	1.282	0.4	0.14	2.53	0.011	1	0.0181	65	1645	1453.2	1425.7	1794.7	2015.5	1990.9	Q2T0H9	Amino acid permease	chromosome I	YP_441320.1	83719298	Q2T0H9	879781..881160(+)	1380	amino acid permease
BTH_I0765	263.8	340.7	186.9	0.549	-0.9	0.24	-3.62	0.0003	0.85	0.0006	2	428.1	308.6	285.3	189.5	217.6	153.6	Q2T0H8	Lipoprotein	chromosome I	YP_441321.1	83718397	Q2T0H8	881260..881994(+)	735	hypothetical protein
BTH_I0766	196.9	321.6	72.3	0.225	-2.1	0.3	-7.25	4.1e-13	1.8e-09	0	0	443.8	251.3	269.7	77.6	82.5	56.7	Q2T0H7	Membrane protein, putative	chromosome I	YP_441322.1	83719346	Q2T0H7	882162..882965(+)	804	hypothetical protein
BTH_I0767	382.6	567	198.3	0.349	-1.5	0.18	-8.26	1.4e-16	6.6e-13	0	0	638	503.3	559.6	200	181.7	213.3	Q2T0H6	Deoxyuridine 5'-triphosphate nucleotidohydrolase (dUTPase) (EC 3.6.1.23) (dUTP pyrophosphatase)	chromosome I	YP_441323.1	83718436	A0A096YPK3	883064..883510(-)	447	deoxyuridine 5'-triphosphate nucleotidohydrolase
BTH_I0768	1319.9	1815.2	824.5	0.454	-1.1	0.17	-6.53	6.5e-11	2.7e-07	0	0	2019.3	1639.8	1786.5	960.5	755.5	757.6	Q2T0H5	Coenzyme A biosynthesis bifunctional protein CoaBC (DNA/pantothenate metabolism flavoprotein) (Phosphopantothenoylcysteine synthetase/decarboxylase) (PPCS-PPCDC) [Includes: Phosphopantothenoylcysteine decarboxylase (PPC decarboxylase) (PPC-DC) (EC 4.1.1.36) (CoaC); Phosphopantothenate--cysteine ligase (EC 6.3.2.5) (CoaB) (Phosphopantothenoylcysteine synthetase) (PPC synthetase) (PPC-S)]	chromosome I	YP_441324.1	83718888	Q2T0H5	883568..884779(-)	1212	bifunctional phosphopantothenoylcysteine decarboxylase/phosphopantothenate synthase
BTH_I0769	557.6	838.3	276.9	0.33	-1.6	0.19	-8.6	7.7e-18	3.6e-14	0	0	973.4	725.1	816.4	278.9	253.4	298.3	Q2T0H4	Lipoprotein signal peptidase (EC 3.4.23.36) (Prolipoprotein signal peptidase) (Signal peptidase II) (SPase II)	chromosome I	YP_441325.1	83721661	A0A096YR76	884841..885341(-)	501	lipoprotein signal peptidase
BTH_I0770	4737.5	6845.2	2629.9	0.384	-1.4	0.16	-8.44	3.1e-17	1.4e-13	0	0	7805.2	6170.7	6559.8	2935.5	2518.7	2435.4	Q2T0H3	Isoleucine--tRNA ligase (EC 6.1.1.5) (Isoleucyl-tRNA synthetase) (IleRS)	chromosome I	YP_441326.1	83720304	A0A096YIV5	885342..888179(-)	2838	isoleucyl-tRNA synthetase
BTH_I0771	2422.8	3127.6	1718.1	0.549	-0.9	0.15	-5.88	4e-09	1.6e-05	0	0	3478.3	2831.2	3073.3	1811.8	1697.5	1645	Q2T0H2	Riboflavin biosynthesis protein [Includes: Riboflavin kinase (EC 2.7.1.26) (Flavokinase); FMN adenylyltransferase (EC 2.7.7.2) (FAD pyrophosphorylase) (FAD synthase)]	chromosome I	YP_441327.1	83719780	Q2T0H2	888294..889331(-)	1038	bifunctional riboflavin kinase/FMN adenylyltransferase
BTH_I0772	2162.9	2160.4	2165.4	1.002	0	0.14	0.02	0.98	1	0.9861	5590	2372.6	2041.5	2067.2	2260.5	2065.7	2169.9	Q2T0H1	Phosphoribosylglycinamide formyltransferase (EC 2.1.2.2) (5'-phosphoribosylglycinamide transformylase) (GAR transformylase) (GART)	chromosome I	YP_441328.1	83720299	Q2T0H1	889411..890073(+)	663	phosphoribosylglycinamide formyltransferase
BTH_I0773	3346.2	3409.3	3283.1	0.963	-0.1	0.13	-0.41	0.68	1	0.7318	3899	3690.4	3282.8	3254.6	3407.8	3348.4	3093	Q2T0H0	NOL1/NOP2/sun family protein	chromosome I	YP_441329.1	83719688	Q2T0H0	890070..891332(+)	1263	NOL1/NOP2/sun family protein
BTH_I0774	1209.9	1627.5	792.2	0.487	-1	0.17	-6.14	8.2e-10	3.3e-06	0	0	1884.1	1520.3	1478.2	792.1	858.3	726.3	Q2T0G9	Mechanosensitive ion channel family protein	chromosome I	YP_441330.1	83718952	Q2T0G9	891348..892700(+)	1353	mechanosensitive ion channel family protein
BTH_I0775	12342.4	8530.8	16153.9	1.894	0.9	0.2	4.6	4.2e-06	0.014	0	0	10371.3	7042.3	8178.8	13640.5	16772.9	18048.3	Q2T0G8	Fatty acid desaturase family protein	chromosome I	YP_441331.1	83720976	Q2T0G8	892901..894094(+)	1194	fatty acid desaturase family protein
BTH_I0776	2673.9	2686.2	2661.5	0.991	0	0.13	-0.1	0.92	1	0.9346	5226	2835.8	2530.6	2692.2	2674.9	2726.7	2583	Q2T0G7	Quinolinate synthase (EC 2.5.1.72)	chromosome I	YP_441332.1	83720822	A0A096YIK7	894262..895398(+)	1137	quinolinate synthetase
BTH_I0777	973.9	1016.1	931.7	0.917	-0.1	0.14	-0.89	0.37	1	0.4298	2116	1069	1020.1	959.1	993.4	921.7	879.9	Q2T0G6	nicotinate-nucleotide diphosphorylase (carboxylating) (EC 2.4.2.19) (Quinolinate phosphoribosyltransferase [decarboxylating])	chromosome I	YP_441333.1	83718617	Q2T0G6	895395..896279(+)	885	nicotinate-nucleotide pyrophosphorylase
BTH_I0778	992.8	1204.7	780.8	0.648	-0.6	0.13	-4.71	2.5e-06	0.0085	0	0	1189.3	1209.9	1214.9	818.4	735.2	788.9	Q2T0G5	L-aspartate oxidase (EC 1.4.3.16)	chromosome I	YP_441334.1	83719697	Q2T0G5	896454..898055(-)	1602	L-aspartate oxidase
BTH_I0779	4429.5	5452.1	3406.9	0.625	-0.7	0.18	-3.74	0.00018	0.53	0.0004	1	6216.2	4457.5	5682.6	3274.9	3136.8	3808.9	Q2T0G4	Large ribosomal subunit protein bL33 (50S ribosomal protein L33)	chromosome I	YP_441335.1	83720063	A0A096YNY1	898223..898390(-)	168	50S ribosomal protein L33
BTH_I0780	9600	12541.3	6658.7	0.531	-0.9	0.21	-4.31	1.6e-05	0.052	0	0	15945.1	9953.6	11725.1	6238	6163.6	7574.5	Q2T0G3	Large ribosomal subunit protein bL28 (50S ribosomal protein L28)	chromosome I	YP_441336.1	83720970	A0A096YHF0	898408..898641(-)	234	50S ribosomal protein L28
BTH_I0781	111.2	67.6	155	2.297	1.2	0.22	5.54	3.1e-08	0.00012	0	0	71.7	64.7	66.3	151.3	167.4	146.2	Q2T0G2	UPF0758 protein BTH_I0781	chromosome I	YP_441337.1	83719104	Q2T0G2	898923..899711(-)	789	DNA repair protein RadC
BTH_I0782	3434.4	2652.5	4216.4	1.59	0.7	0.12	5.76	8.5e-09	3.3e-05	0	0	2696.9	2579.3	2681.2	4296	4174.4	4178.7	Q2T0G1	Peptidyl-prolyl cis-trans isomerase (EC 5.2.1.8)	chromosome I	YP_441338.1	83718454	Q2T0G1	899849..900304(+)	456	FKBP-type peptidyl-prolyl cis-trans isomerase
BTH_I0783	4403.8	3800.1	5007.6	1.318	0.4	0.12	3.25	0.0011	1	0.0021	7	3869.7	3699.8	3830.8	4773.6	5299.3	4949.8	Q2T0G0	4-hydroxy-3-methylbut-2-enyl diphosphate reductase (HMBPP reductase) (EC 1.17.7.4)	chromosome I	YP_441339.1	83720986	Q2T0G0	900307..901287(+)	981	4-hydroxy-3-methylbut-2-enyl diphosphate reductase
BTH_I0784	690.5	487.3	893.6	1.834	0.9	0.29	3.03	0.0024	1	0.0043	14	443.8	470.6	547.6	513.1	1008.9	1158.8	Q2T0F9	FscRII, putative	chromosome I	YP_441340.1	83720418	Q2T0F9	901573..902064(+)	492	FscRII
BTH_I0785	662.3	529.9	794.6	1.499	0.6	0.3	1.97	0.049	1	0.069	280	477.4	555.6	556.8	459.2	798.5	1126	Q2T0F8	Branched-chain amino acid ABC transporter, permease protein	chromosome I	YP_441341.1	83719719	Q2T0F8	902288..903238(+)	951	branched-chain amino acid ABC transporter permease
BTH_I0786	911.4	690.6	1132.3	1.639	0.7	0.3	2.38	0.017	1	0.0263	98	642.5	674.5	754.7	635.5	1171.5	1589.8	Q2T0F7	Branched-chain amino acid ABC transporter, permease protein	chromosome I	YP_441342.1	83718822	Q2T0F7	903249..904418(+)	1170	branched-chain amino acid ABC transporter permease
BTH_I0787	673.8	459.3	888.3	1.934	1	0.32	2.95	0.0032	1	0.0056	18	440	435.5	502.5	459.2	921.7	1284	Q2T0F6	Branched-chain amino acid ABC transporter, ATP-binding protein	chromosome I	YP_441343.1	83721605	Q2T0F6	904481..905254(+)	774	branched-chain amino acid ABC transporter ATP-binding protein
BTH_I0788	704	523.5	884.5	1.689	0.8	0.32	2.37	0.018	1	0.0272	101	553.6	494	522.8	451.3	965.9	1236.3	Q2T0F5	Branched-chain amino acid ABC transporter, ATP-binding protein	chromosome I	YP_441344.1	83720740	Q2T0F5	905254..905970(+)	717	branched-chain amino acid ABC transporter ATP-binding protein
BTH_I0789	1810.3	803.6	2816.9	3.506	1.8	0.17	10.41	2.2e-25	1.1e-21	0	0	747.1	857.5	806.3	2828.9	3261.1	2360.8	Q2T0F4	DUF2278 domain-containing protein	chromosome I	YP_441345.1	83720054	Q2T0F4	906280..906948(+)	669	hypothetical protein
BTH_I0790	485.9	422.4	549.4	1.301	0.4	0.16	2.38	0.017	1	0.0264	98	440	419.5	407.7	614.5	529.6	504.1	Q2T0F3	Acetyltransferase, GNAT family	chromosome I	YP_441346.1	83719470	Q2T0F3	907144..907602(-)	459	acetyltransferase
BTH_I0791	1853.6	2510.3	1196.9	0.477	-1.1	0.19	-5.74	9.6e-09	3.7e-05	0	0	2209	2300.2	3021.7	1100	1144	1346.7	Q2T0F2	Acetylornithine aminotransferase (ACOAT) (EC 2.6.1.11)	chromosome I	YP_441347.3	284159416	Q2T0F2	907609..909141(-)	1533	acetylornithine transaminase protein
BTH_I0792	2465.1	2337.2	2593.1	1.109	0.1	0.13	1.18	0.24	1	0.2895	1357	2454.1	2236.1	2321.3	2493.4	2564.2	2721.7	Q2T0F1	CDP-6-deoxy-delta-3,4-glucoseen reductase, putative	chromosome I	YP_441348.1	83718430	Q2T0F1	909071..910102(-)	1032	CDP-6-deoxy-delta-3,4-glucoseen reductase
BTH_I0793	2229.5	1634.1	2824.8	1.729	0.8	0.15	5.34	9.5e-08	0.00035	0	0	1836.3	1547.4	1518.7	2838.1	2974.2	2662.1	Q2T0F0	NAD-dependent epimerase/dehydratase family protein	chromosome I	YP_441349.1	83720686	Q2T0F0	910122..911207(+)	1086	hypothetical protein
BTH_I0794	317.3	93	541.6	5.845	2.5	0.17	14.79	1.7e-49	9.1e-46	0	0	91.1	87.5	100.3	539.5	561.8	523.5	Q2T0E9	Uncharacterized protein	chromosome I	YP_441350.1	83721590	Q2T0E9	911200..911388(-)	189	hypothetical protein
BTH_I0795	601.4	665.2	537.6	0.809	-0.3	0.15	-2.09	0.037	1	0.0525	209	714.2	629.6	651.7	531.6	560.6	520.5	Q2T0E8	Pseudouridine synthase (EC 5.4.99.-)	chromosome I	YP_441351.1	83719779	Q2T0E8	911504..912262(-)	759	ribosomal small subunit pseudouridine synthase A
BTH_I0796	338.9	343.5	334.3	0.973	0	0.19	-0.21	0.83	1	0.8626	4743	297.3	369.6	363.6	289.5	340.7	372.8	Q2T0E7	Copper resistance protein, putative	chromosome I	YP_441352.1	83720247	Q2T0E7	912350..912745(+)	396	copper resistance protein
BTH_I0797	154.8	121.3	188.3	1.556	0.6	0.23	2.76	0.0058	1	0.0097	33	97.9	115.2	150.9	185.5	178.1	201.3	Q2T0E6	Uncharacterized protein	chromosome I	YP_441353.1	83718868	Q2T0E6	912732..912950(-)	219	hypothetical protein
BTH_I0798	283.6	173.6	393.7	2.276	1.2	0.19	6.15	7.7e-10	3.1e-06	0	0	161.4	157.7	201.6	435.5	392.1	353.4	Q2T0E5	Uncharacterized protein	chromosome I	YP_441354.1	83718569	Q2T0E5	912961..913233(+)	273	hypothetical protein
BTH_I0799	1494.4	816.3	2172.5	2.661	1.4	0.21	6.6	4.1e-11	1.7e-07	0	0	670.9	950.5	827.5	2632.8	2121.9	1762.8	Q2T0E4	LysR family transcriptional regulator	chromosome I	YP_441355.1	83719310	Q2T0E4	913217..914179(-)	963	LysR family transcriptional regulator
BTH_I0800	211.2	243.7	178.6	0.735	-0.4	0.18	-2.41	0.016	1	0.0243	90	250.3	224.8	255.9	194.7	175.7	165.5	Q2T0E3	Transcriptional regulator, LysR family	chromosome I	YP_441356.1	83721499	Q2T0E3	914382..915278(-)	897	LysR family transcriptional regulator
BTH_I0801	242	213.4	270.7	1.266	0.3	0.18	1.87	0.061	1	0.0841	348	215.2	233.5	191.4	292.1	254.6	265.5	Q2T0E2	Hydrolase, alpha/beta fold family	chromosome I	YP_441357.1	83720720	Q2T0E2	915393..916313(+)	921	alpha/beta fold family hydrolase
BTH_I0802	103.5	133.8	73.1	0.547	-0.9	0.32	-2.76	0.0058	1	0.0096	33	137.5	136.1	127.9	110.5	61	47.7	Q2T0E1	MOSC domain protein	chromosome I	YP_441358.1	83720384	Q2T0E1	916348..917055(-)	708	MOSC domain-containing protein
BTH_I0803	232.3	285.2	179.4	0.629	-0.7	0.21	-3.19	0.0014	1	0.0026	8	301.8	293.2	260.5	221	159	158.1	Q2T0E0	Dihydrodipicolinate synthase, putative	chromosome I	YP_441359.1	83719202	Q2T0E0	917052..917948(-)	897	dihydrodipicolinate synthase
BTH_I0804	406.9	515.7	298	0.579	-0.8	0.22	-3.61	0.0003	0.85	0.0006	2	462.4	561.8	522.8	347.4	327.5	219.2	Q2T0D9	Class II aldolase/adducin domain protein	chromosome I	YP_441360.1	83721235	Q2T0D9	918030..918812(-)	783	class II aldolase/adducin domain-containing protein
BTH_I0805	3695.7	2118.4	5273	2.489	1.3	0.15	9.03	1.7e-19	8.3e-16	0	0	1932.6	2341.5	2081.1	5573.6	5350.7	4894.6	Q2T0D8	DNA-binding protein	chromosome I	YP_441361.1	83720248	Q2T0D8	918827..919501(+)	675	DNA-binding protein
BTH_I0806	1012.8	608.5	1417.2	2.328	1.2	0.14	8.88	6.5e-19	3.1e-15	0	0	649.9	599.4	576.2	1357.9	1426.1	1467.5	Q2T0D7	DUF3149 domain-containing protein	chromosome I	YP_441362.1	83719798	Q2T0D7	919656..919799(-)	144	hypothetical protein
BTH_I0807	1765.3	950.7	2580	2.714	1.4	0.16	8.92	4.7e-19	2.2e-15	0	0	793.4	1028.8	1029.9	2584.2	2632.3	2523.4	Q2T0D6	Probable integrase protein	chromosome I	YP_441363.1	83718827	Q2T0D6	920401..920946(+)	546	integrase protein
BTH_I0808	219.3	100.7	338	3.349	1.7	0.23	7.44	1e-13	4.5e-10	0	0	74	121.4	106.8	336.8	307.2	369.9	Q2T0D5	Transcriptional regulator	chromosome I	YP_441364.1	83719988	Q2T0D5	920937..921392(+)	456	transcriptional regulator
BTH_I0809	198.5	111.5	285.4	2.561	1.4	0.26	5.24	1.6e-07	0.00058	0	0	89.6	113.3	131.6	213.2	288.1	354.9	Q2T0D4	Lipoprotein	chromosome I	YP_441365.1	83720688	Q2T0D4	921331..921645(+)	315	hypothetical protein
BTH_I0810	156.3	119.6	193	1.615	0.7	0.21	3.33	0.00088	1	0.0016	5	106.1	129.4	123.3	186.8	217.6	174.5	Q2T0D3	TRAP transporter large permease protein	chromosome I	YP_441366.1	83720730	Q2T0D3	921969..923648(+)	1680	TrapT dctQ-M fusion permease, dicarboxylate transport
BTH_I0811	580.9	349	812.9	2.329	1.2	0.15	8.3	1.1e-16	4.9e-13	0	0	354.9	356.1	336	775	876.2	787.4	Q2T0D2	TrapT family, dctP subunit, C4-dicarboxylate periplasmic binding protein	chromosome I	YP_441367.1	83719792	Q2T0D2	923691..924701(+)	1011	TRAP dicarboxylate family transporter subunit DctP
BTH_I0812	2941.8	1790.6	4093.1	2.287	1.2	0.12	9.79	1.2e-22	6e-19	0	0	1785.5	1707.6	1878.6	4160.4	4072.8	4046	Q2T0D1	Ribose operon repressor, putative	chromosome I	YP_441368.1	83719248	Q2T0D1	924817..925848(+)	1032	ribose operon repressor
BTH_I0813	1493.7	1328.3	1659.2	1.249	0.3	0.13	2.46	0.014	1	0.0216	79	1408.9	1317.7	1258.2	1717.1	1630.5	1630	Q2T0D0	Cys regulon transcriptional activator	chromosome I	YP_441369.1	83721634	Q2T0D0	927159..928100(-)	942	transcriptional regulator CysB-like protein
BTH_I0814	2810.4	1554.4	4066.3	2.616	1.4	0.25	5.64	1.7e-08	6.3e-05	0	0	1019.7	1766.7	1876.7	3765.7	4603.5	3829.8	Q2T0C9	Sulfite reductase	chromosome I	YP_441370.1	83720632	Q2T0C9	928230..929999(+)	1770	sulfite reductase
BTH_I0815	387.6	358.3	417	1.166	0.2	0.19	1.15	0.25	1	0.3018	1423	315.3	375.8	383.8	417.1	481.8	352	Q2T0C8	DUF934 domain-containing protein	chromosome I	YP_441371.1	83721577	Q2T0C8	930022..930564(+)	543	hypothetical protein
BTH_I0816	600.2	581.8	618.6	1.064	0.1	0.17	0.52	0.61	1	0.657	3446	672.3	505.1	567.9	627.6	646.7	581.6	Q2T0C7	Adenosine 5'-phosphosulfate reductase (APS reductase) (EC 1.8.4.10) (5'-adenylylsulfate reductase) (Thioredoxin-dependent 5'-adenylylsulfate reductase)	chromosome I	YP_441372.1	83719587	Q2T0C7	930561..931310(+)	750	phosphoadenosine phosphosulfate reductase
BTH_I0817	969.9	721.7	1218.2	1.688	0.8	0.14	5.34	9.2e-08	0.00034	0	0	768.7	702.3	694	1268.4	1258.8	1127.5	Q2T0C6	Sulfate adenylyltransferase subunit 2 (EC 2.7.7.4) (ATP-sulfurylase small subunit) (Sulfate adenylate transferase)	chromosome I	YP_441373.1	83719675	Q2T0C6	931392..932357(+)	966	sulfate adenylyltransferase subunit 2
BTH_I0818	5112.2	4415.4	5809.1	1.316	0.4	0.19	2.1	0.036	1	0.0512	203	5041.1	4367	3838.1	6742	5856.3	4829	Q2T0C5	sulfate adenylyltransferase (EC 2.7.7.4)	chromosome I	YP_441374.1	83721030	Q2T0C5	932380..933696(+)	1317	sulfate adenylyltransferase subunit 1
BTH_I0819	1810.2	1830.1	1790.3	0.978	0	0.21	-0.15	0.88	1	0.9001	4997	2194.1	1774.8	1521.4	2080.2	1797.9	1492.8	Q2T0C4	uroporphyrinogen-III C-methyltransferase (EC 2.1.1.107)	chromosome I	YP_441375.1	83718676	Q2T0C4	933756..934529(+)	774	uroporphyrin-III C-methyltransferase
BTH_I0820	292.5	375.7	209.3	0.557	-0.8	0.23	-3.64	0.00027	0.77	0.0005	2	457.9	303.7	365.4	250	184.1	193.9	Q2T0C3	CbiX	chromosome I	YP_441376.1	83719872	Q2T0C3	934739..935125(-)	387	CbiX
BTH_I0821	875.1	1200.3	549.9	0.458	-1.1	0.18	-6.44	1.2e-10	5e-07	0	0	1376.1	1039.2	1185.5	510.5	536.7	602.5	Q2T0C2	Membrane protein, putative	chromosome I	YP_441377.1	83720791	Q2T0C2	935154..936305(-)	1152	hypothetical protein
BTH_I0822	1382.7	2048.9	716.6	0.35	-1.5	0.17	-8.85	8.9e-19	4.3e-15	0	0	2146.3	1922	2078.3	628.9	669.4	851.6	Q2T0C1	Lipopolysaccharide export system permease protein LptF	chromosome I	YP_441378.1	83721258	Q2T0C1	936309..937406(-)	1098	permease
BTH_I0823	4396	4830.9	3961.1	0.82	-0.3	0.12	-2.3	0.021	1	0.0323	122	5099.4	4819.7	4573.5	4034.1	3806.2	4043	Q2T0C0	Probable cytosol aminopeptidase (EC 3.4.11.1) (Leucine aminopeptidase) (LAP) (EC 3.4.11.10) (Leucyl aminopeptidase)	chromosome I	YP_441379.1	83718913	Q2T0C0	937527..939038(+)	1512	leucyl aminopeptidase
BTH_I0824	785.7	919.3	652.1	0.71	-0.5	0.16	-3.09	0.002	1	0.0035	11	1010.8	860.6	886.4	725	628.8	602.5	Q2T0B9	DNA polymerase III, chi subunit, putative	chromosome I	YP_441380.1	83721052	Q2T0B9	939082..939498(+)	417	DNA polymerase III subunit chi
BTH_I0825	1067.6	1264.9	870.2	0.688	-0.5	0.14	-3.78	0.00016	0.46	0.0003	1	1373.1	1204.9	1216.8	867.1	824.8	918.7	Q2T0B8	DUF2486 domain-containing protein	chromosome I	YP_441381.1	83718656	Q2T0B8	939520..940194(+)	675	hypothetical protein
BTH_I0826	346.4	437.9	255	0.582	-0.8	0.19	-4.18	2.9e-05	0.089	0.0001	0	429.6	386.2	497.9	255.3	230.7	278.9	Q2T0B7	Cytochrome c subfamily, putative	chromosome I	YP_441382.1	83719532	Q2T0B7	940338..940661(-)	324	cytochrome c subfamily protein
BTH_I0827	2493.3	3003	1983.6	0.661	-0.6	0.14	-4.4	1.1e-05	0.035	0	0	2941.9	2859.6	3207.6	2105.2	1845.7	1999.9	Q2T0B6	Dihydroxy-acid dehydratase (DAD) (EC 4.2.1.9)	chromosome I	YP_441383.1	83719513	A0A096YMX8	940859..942532(-)	1674	dihydroxy-acid dehydratase
BTH_I0828	531.2	535.5	526.8	0.984	0	0.15	-0.16	0.87	1	0.8976	4978	533.4	538.4	534.8	496	565.4	519	Q2T0B5	Isoleucine biosynthesis transcriptional activator	chromosome I	YP_441384.1	83720528	Q2T0B5	942710..943672(+)	963	isoleucine biosynthesis transcriptional activator
BTH_I0829	1543.2	1488	1598.5	1.075	0.1	0.15	0.68	0.49	1	0.553	2815	1560.6	1353.4	1550	1431.6	1725	1639	Q2T0B4	Phosphatidylglycerol--prolipoprotein diacylglyceryl transferase (EC 2.5.1.145)	chromosome I	YP_441385.1	83721368	A0A096YRN3	943779..944669(+)	891	prolipoprotein diacylglyceryl transferase
BTH_I0830	8771.7	6110.2	11433.2	1.871	0.9	0.15	6.07	1.2e-09	4.9e-06	0	0	5818.8	6443.6	6068.3	9919.5	12194.4	12185.8	Q2T0B3	DUF541 domain-containing protein	chromosome I	YP_441386.1	83719017	Q2T0B3	945042..945779(-)	738	hypothetical protein
BTH_I0831	2083.5	1432.3	2734.8	1.909	0.9	0.12	7.65	2e-14	8.9e-11	0	0	1408.9	1425.5	1462.5	2847.3	2644.3	2712.8	Q2T0B2	EVE domain-containing protein	chromosome I	YP_441387.1	83720482	Q2T0B2	945982..946494(-)	513	hypothetical protein
BTH_I0832	2544	1594.9	3493.1	2.19	1.1	0.13	8.71	3e-18	1.4e-14	0	0	1577	1685.4	1522.4	3327.6	3684.3	3467.4	Q2T0B1	Cell division protein ZapA (Z ring-associated protein ZapA)	chromosome I	YP_441388.1	83721363	Q2T0B1	946783..947097(-)	315	hypothetical protein
BTH_I0833	1315.8	1071	1560.5	1.457	0.5	0.13	4.12	3.7e-05	0.12	0.0001	0	1066.8	1138.4	1007.9	1555.2	1594.7	1531.6	Q2T0B0	ATPase	chromosome I	YP_441389.1	83719233	Q2T0B0	947094..947444(-)	351	hypothetical protein
BTH_I0834	875.4	1295.2	455.7	0.352	-1.5	0.19	-8.08	6.6e-16	3e-12	0	0	1166.2	1280.7	1438.6	394.7	428	544.3	Q2T0A9	Vitamin B12 receptor BtuB, putative	chromosome I	YP_441390.1	83720463	Q2T0A9	947977..950019(+)	2043	vitamin B12 receptor BtuB
BTH_I0835	287.5	453.7	121.4	0.268	-1.9	0.24	-7.77	7.7e-15	3.5e-11	0	0	366.1	525.5	469.4	155.3	107.6	101.4	Q2T0A8	Iron compound ABC transporter, permease protein	chromosome I	YP_441391.1	83718866	Q2T0A8	950071..951099(+)	1029	iron compound ABC transporter permease
BTH_I0836	225.4	362.7	88.1	0.242	-2	0.22	-9.23	2.8e-20	1.4e-16	0	0	386.2	338.2	363.6	72.4	80.1	111.9	Q2T0A7	Iron compound ABC transporter, ATP-binding protein	chromosome I	YP_441392.1	83718646	Q2T0A7	951096..951926(+)	831	iron compound ABC transporter ATP-binding protein
BTH_I0837	270.8	460.6	81.1	0.175	-2.5	0.25	-10.11	4.8e-24	2.4e-20	0	0	485.6	486.7	409.6	63.2	68.1	111.9	Q2T0A6	Nicotinate-nucleotide--dimethylbenzimidazole phosphoribosyltransferase (NN:DBI PRT) (EC 2.4.2.21) (N(1)-alpha-phosphoribosyltransferase)	chromosome I	YP_441393.1	83719548	Q2T0A6	951970..953025(+)	1056	nicotinate-nucleotide--dimethylbenzimidazole phosphoribosyltransferase
BTH_I0838	137.1	227.7	46.5	0.205	-2.3	0.24	-9.61	7e-22	3.4e-18	0	0	243.5	231.6	208	51.3	47.8	40.3	Q2T0A5	Adenosylcobinamide-GDP ribazoletransferase (EC 2.7.8.26) (Cobalamin synthase) (Cobalamin-5'-phosphate synthase)	chromosome I	YP_441394.1	83720108	Q2T0A5	953032..953790(+)	759	cobalamin synthase
BTH_I0839	117.9	196.5	39.4	0.2	-2.3	0.26	-8.83	1.1e-18	5e-15	0	0	215.2	203.9	170.3	31.6	41.8	44.7	Q2T0A4	Phosphoglycerate mutase family, putative	chromosome I	YP_441395.1	83718473	Q2T0A4	953775..954365(+)	591	phosphoglycerate mutase family protein
BTH_I0840	324.4	505.5	143.3	0.283	-1.8	0.22	-8.17	3.2e-16	1.5e-12	0	0	597.6	494.7	424.3	172.4	127.9	129.7	Q2T0A3	Vitamin B12 transport protein BtuF, putative	chromosome I	YP_441396.1	83719364	Q2T0A3	954552..955571(-)	1020	vitamin B12 transport protein BtuF
BTH_I0841	273	384.3	161.7	0.42	-1.3	0.2	-6.23	4.8e-10	1.9e-06	0	0	433.3	385.6	334.1	181.6	142.3	161.1	Q2T0A2	threonine-phosphate decarboxylase (EC 4.1.1.81) (L-threonine-O-3-phosphate decarboxylase)	chromosome I	YP_441397.1	83720683	Q2T0A2	955481..956533(-)	1053	threonine-phosphate decarboxylase
BTH_I0842	308.9	417.9	200	0.479	-1.1	0.21	-5.02	5.2e-07	0.0018	0	0	447.5	410.3	395.8	253.9	174.5	171.5	Q2T0A1	Cobalamin biosynthesis protein CobD	chromosome I	YP_441398.1	83721355	Q2T0A1	956526..957470(-)	945	cobalamin biosynthesis protein
BTH_I0843	311.4	372.1	250.8	0.673	-0.6	0.16	-3.56	0.00037	1	0.0007	2	369.8	387.5	359	239.5	253.4	259.5	Q2T0A0	Bifunctional adenosylcobalamin biosynthesis protein (EC 2.7.1.156) (EC 2.7.7.62)	chromosome I	YP_441399.1	83718576	Q2T0A0	957464..958021(-)	558	cobinamide kinase / cobinamide phosphate guanyltransferase
BTH_I0844	351.8	374.6	329	0.877	-0.2	0.18	-1.06	0.29	1	0.3462	1657	399.7	373.3	350.7	369.7	283.3	334.1	Q2T099	Cobyric acid synthase	chromosome I	YP_441400.1	83718772	Q2T099	958093..959655(+)	1563	cobyric acid synthase
BTH_I0845	195	180.1	209.8	1.168	0.2	0.19	1.2	0.23	1	0.2781	1300	192	161.4	186.8	214.5	215.2	199.8	Q2T098	DoxD-like family protein	chromosome I	YP_441401.1	83720492	Q2T098	959920..960432(+)	513	DoxD-like family protein
BTH_I0846	724.7	931.8	517.6	0.555	-0.8	0.14	-5.94	2.9e-09	1.1e-05	0	0	904.7	938.2	952.6	543.4	477	532.4	Q2T097	ParA family protein	chromosome I	YP_441402.1	83721419	Q2T097	960663..961286(+)	624	ParA family protein
BTH_I0847	535.9	612.6	459.3	0.75	-0.4	0.15	-2.69	0.0071	1	0.0116	40	667.1	583.4	587.2	472.4	474.6	431	Q2T096	Aspartate 1-decarboxylase (EC 4.1.1.11) (Aspartate alpha-decarboxylase) [Cleaved into: Aspartate 1-decarboxylase beta chain; Aspartate 1-decarboxylase alpha chain]	chromosome I	YP_441403.1	83720521	A0A096YNK9	961383..961769(-)	387	aspartate alpha-decarboxylase
BTH_I0848	988.2	1343.3	633.2	0.471	-1.1	0.14	-7.6	2.9e-14	1.3e-10	0	0	1402.2	1235.1	1392.6	625	610.9	663.6	Q2T095	Pantothenate synthetase (PS) (EC 6.3.2.1) (Pantoate--beta-alanine ligase) (Pantoate-activating enzyme)	chromosome I	YP_441404.1	83721455	A0A096YRA0	961823..962662(-)	840	pantoate--beta-alanine ligase
BTH_I0849	1946.7	2221.9	1671.4	0.752	-0.4	0.15	-2.75	0.006	1	0.0099	34	2424.9	1943.5	2297.4	1668.4	1617.4	1728.5	Q2T094	Segregation and condensation protein A	chromosome I	YP_441405.1	83718529	Q2T094	963231..964106(-)	876	segregation and condensation protein A
BTH_I0850	1433.6	1068.9	1798.3	1.683	0.8	0.19	3.96	7.5e-05	0.23	0.0002	0	1077.3	945.6	1183.7	1494.7	1763.2	2137.1	Q2T093	DUF3460 domain-containing protein	chromosome I	YP_441406.1	83719991	Q2T093	964111..964299(-)	189	hypothetical protein
BTH_I0851	2034	2254.7	1813.4	0.804	-0.3	0.14	-2.22	0.026	1	0.0385	149	2445.9	2055	2263.3	1765.8	1754.9	1919.4	Q2T092	Outer membrane protein, OMP85 family	chromosome I	YP_441407.1	83720434	Q2T092	964277..966325(+)	2049	OMP85 family outer membrane protein
BTH_I0852	1790.6	2371.3	1209.8	0.51	-1	0.14	-6.92	4.6e-12	2e-08	0	0	2596	2250.9	2267	1275	1164.3	1190.1	Q2T091	DUF490 domain-containing protein	chromosome I	YP_441408.1	83720930	Q2T091	966315..970442(+)	4128	hypothetical protein
BTH_I0853	110.4	31.2	189.6	6.097	2.6	0.27	9.75	1.8e-22	8.8e-19	0	0	36.6	26.5	30.4	219.7	156.6	192.4	Q2T090	Uncharacterized protein	chromosome I	YP_441409.1	83719793	Q2T090	970537..970662(-)	126	hypothetical protein
BTH_I0854	1467	232.3	2701.7	11.614	3.5	0.22	16.38	2.5e-60	1.4e-56	0	0	239.1	256.3	201.6	3407.8	2519.9	2177.4	Q2T089	Uncharacterized protein	chromosome I	YP_441410.1	83718945	Q2T089	970765..971475(+)	711	hypothetical protein
BTH_I0855	1024.3	236.5	1812	7.658	2.9	0.27	10.88	1.4e-27	6.9e-24	0	0	248.8	242.7	218.1	2573.6	1630.5	1231.9	Q2T088	O-methyltransferase family protein	chromosome I	YP_441411.1	83718939	Q2T088	971472..972485(+)	1014	O-methyltransferase family protein
BTH_I0856	3938.6	4445.9	3431.3	0.772	-0.4	0.14	-2.58	0.0099	1	0.0159	57	4850.6	4142.7	4344.3	3761.8	3228.8	3303.3	Q2T087	Methionine--tRNA ligase (EC 6.1.1.10) (Methionyl-tRNA synthetase) (MetRS)	chromosome I	YP_441412.3	284159400	Q2T087	972743..975055(-)	2313	methionyl-tRNA synthetase
BTH_I0857	24323.3	7927.1	40719.6	5.137	2.4	0.18	13.46	2.5e-41	1.3e-37	0	0	6907.3	8158.6	8715.4	47589.9	38518.7	36050.3	Q2T086	OmpA family protein	chromosome I	YP_441413.1	83720098	Q2T086	975393..976178(-)	786	ompA family protein
BTH_I0858	2219.3	1973.4	2465.2	1.249	0.3	0.17	1.9	0.057	1	0.079	324	1707	2252.8	1960.5	2707.8	2437.5	2250.4	Q2T085	Iron-sulfur cluster carrier protein	chromosome I	YP_441414.1	83719244	Q2T085	976417..977505(+)	1089	ParA family protein
BTH_I0859	1293.8	1375.8	1211.9	0.881	-0.2	0.13	-1.44	0.15	1	0.1911	853	1406	1315.8	1405.5	1184.2	1212.2	1239.3	Q2T084	Superoxide dismutase, Cu-Zn	chromosome I	YP_441415.1	83721059	Q2T084	977527..978177(+)	651	superoxide dismutase, Cu-Zn
BTH_I0860	1358.8	1506.8	1210.8	0.803	-0.3	0.18	-1.8	0.072	1	0.098	412	1708.5	1378.7	1433.1	1110.5	1114.1	1407.8	Q2T083	dCTP deaminase (EC 3.5.4.13) (Deoxycytidine triphosphate deaminase)	chromosome I	YP_441416.1	83720045	A0A096YLA1	978282..978851(+)	570	deoxycytidine triphosphate deaminase
BTH_I0861	2886.8	3754.5	2019.1	0.538	-0.9	0.15	-5.79	7.2e-09	2.8e-05	0	0	4309	3491	3463.5	2126.3	1922.2	2008.8	Q2T082	Orn/Lys/Arg decarboxylase	chromosome I	YP_441417.1	83718994	Q2T082	978954..981233(+)	2280	Orn/Lys/Arg decarboxylase
BTH_I0862	601	751.6	450.4	0.599	-0.7	0.2	-3.77	0.00016	0.48	0.0003	1	878.5	716.4	659.9	511.8	380.1	459.3	Q2T081	Lysozyme inhibitor LprI N-terminal domain-containing protein	chromosome I	YP_441418.1	83718664	Q2T081	981236..981952(+)	717	hypothetical protein
BTH_I0863	420.9	568.6	273.3	0.481	-1.1	0.17	-6.15	7.6e-10	3e-06	0	0	632	518.7	555	294.7	270.2	255	Q2T080	HAD-superfamily hydrolase	chromosome I	YP_441419.1	83721583	Q2T080	982090..982764(-)	675	HAD-superfamily hydrolase
BTH_I0864	2713	3219.3	2206.7	0.685	-0.5	0.14	-3.85	0.00012	0.34	0.0002	1	3517.9	2969.2	3170.8	2097.3	2170.9	2351.9	Q2T079	Argininosuccinate lyase (ASAL) (EC 4.3.2.1) (Arginosuccinase)	chromosome I	YP_441420.1	83720476	A0A096YKW6	982797..984206(-)	1410	argininosuccinate lyase
BTH_I0865	510.3	348.5	672	1.926	0.9	0.17	5.43	5.6e-08	0.00021	0	0	360.8	376.4	308.3	757.9	646.7	611.5	Q2T078	Fimbrial usher protein	chromosome I	YP_441421.1	83718580	Q2T078	984462..986990(-)	2529	fimbrial usher protein
BTH_I0866	2692.5	692.1	4692.8	6.784	2.8	0.19	14.53	7.7e-48	4.2e-44	0	0	561.8	693.6	821	5240.7	4235.4	4602.3	Q2T077	Pili assembly chaperone N-terminal domain-containing protein	chromosome I	YP_441422.1	83719426	Q2T077	987031..987741(-)	711	hypothetical protein
BTH_I0867	9458.6	1087.6	17829.6	16.392	4	0.22	18.3	8.7e-75	4.8e-71	0	0	773.9	1292.4	1196.5	20058.8	16555.3	16874.6	Q2T076	Spore Coat Protein U domain family	chromosome I	YP_441423.1	83720848	Q2T076	987749..988267(-)	519	spore coat protein U domain-contain protein
BTH_I0868	3730.8	931.1	6530.4	7.012	2.8	0.17	16.71	1.1e-62	5.8e-59	0	0	797.9	1039.2	956.3	7205.1	5883.8	6502.3	Q2T075	Lipoprotein, putative	chromosome I	YP_441424.1	83720935	Q2T075	988552..989670(+)	1119	lipoprotein
BTH_I0869	945.6	410.1	1481.2	3.611	1.9	0.15	12.47	1.1e-35	5.8e-32	0	0	392.2	423.8	414.2	1601.3	1338.9	1503.3	Q2T074	COG1396:Predicted transcriptional regulators	chromosome I	YP_441425.1	83719102	Q2T074	989807..990622(-)	816	transcriptional regulator
BTH_I0870	374.7	205.5	543.9	2.639	1.4	0.19	7.29	3.2e-13	1.4e-09	0	0	180	243.3	193.3	551.3	491.3	589.1	Q2T073	Methlytransferase, UbiE/COQ5 family	chromosome I	YP_441426.1	83719907	Q2T073	990810..991565(+)	756	UbiE/COQ5 family methlytransferase
BTH_I0871	4140.3	4694.4	3586.2	0.764	-0.4	0.13	-3.06	0.0022	1	0.0039	12	4561.5	5016.2	4505.4	3624.9	3436.8	3697	Q2T072	Phosphoenolpyruvate carboxylase (PEPC) (PEPCase) (EC 4.1.1.31)	chromosome I	YP_441427.1	83719610	Q2T072	991841..995107(-)	3267	phosphoenolpyruvate carboxylase
BTH_I0872	2850.9	2806.4	2895.5	1.031	0	0.15	0.3	0.76	1	0.802	4339	3052.5	2934.1	2432.7	2851.3	2918	2917.1	Q2T071	Porphobilinogen deaminase (PBG) (EC 2.5.1.61) (Hydroxymethylbilane synthase) (HMBS) (Pre-uroporphyrinogen synthase)	chromosome I	YP_441428.1	83720099	Q2T071	995144..996133(+)	990	porphobilinogen deaminase
BTH_I0873	3716.4	4079.1	3353.7	0.822	-0.3	0.13	-2.1	0.036	1	0.0516	204	4291.8	4251.8	3693.6	3476.2	3244.4	3340.6	Q2T070	Uroporphyrinogen-III synthase HemD/uroporphyrinogen III methylase HemX, putative	chromosome I	YP_441429.1	83720469	Q2T070	996133..998112(+)	1980	bifunctional uroporphyrinogen-III synthetase/uroporphyrin-III C-methyltransferase
BTH_I0874	1866.3	2202.3	1530.3	0.695	-0.5	0.14	-3.75	0.00018	0.51	0.0004	1	2292.7	2303.9	2010.2	1634.2	1478.7	1477.9	Q2T069	HemY protein N-terminus family	chromosome I	YP_441430.1	83718445	Q2T069	998117..999307(+)	1191	HemY protein N-terminus family protein
BTH_I0875	493.3	445.1	541.6	1.217	0.3	0.15	1.91	0.055	1	0.0772	316	472.9	445.4	416.9	550	549.9	525	Q2T068	Major facilitator family transporter	chromosome I	YP_441431.1	83719387	Q2T068	999440..1000747(-)	1308	major facilitator family transporter
BTH_I0876	366	294.1	437.9	1.492	0.6	0.19	3	0.0027	1	0.0047	15	295.8	273.5	312.9	410.5	526	377.3	Q2T067	Oxidoreductase, short-chain dehydrogenase/reductase family	chromosome I	YP_441432.1	83720260	Q2T067	1000785..1001543(-)	759	3-ketoacyl-(acyl-carrier-protein) reductase
BTH_I0877	1625.3	1389.1	1861.5	1.341	0.4	0.16	2.67	0.0075	1	0.0123	43	1253.6	1383	1530.6	1760.5	2077.6	1746.4	Q2T066	Aldehyde dehydrogenase family protein	chromosome I	YP_441433.1	83721175	Q2T066	1001634..1003073(-)	1440	aldehyde dehydrogenase family protein
BTH_I0878	2571.5	2554.8	2588.2	1.013	0	0.15	0.13	0.9	1	0.92	5127	2746.2	2281.1	2637	2459.2	2479.3	2826.1	Q2T065	Inorganic pyrophosphatase (EC 3.6.1.1) (Pyrophosphate phospho-hydrolase) (PPase)	chromosome I	YP_441434.1	83719325	Q2T065	1003234..1003761(+)	528	inorganic pyrophosphatase
BTH_I0879	351.2	342.7	359.7	1.049	0.1	0.17	0.41	0.68	1	0.7318	3898	329.5	338.8	359.9	347.4	327.5	404.2	Q2T064	Endo/excinuclease domain protein	chromosome I	YP_441435.1	83720245	Q2T064	1003922..1004419(-)	498	endo/excinuclease domain-containing protein
BTH_I0880	269.5	224.5	314.6	1.405	0.5	0.22	2.24	0.025	1	0.0368	142	213.7	187.3	272.4	265.8	333.5	344.5	Q2T063	Drug resistance transporter, EmrB/QacA family	chromosome I	YP_441436.1	83721242	Q2T063	1004516..1006102(-)	1587	EmrB/QacA family drug resistance transporter
BTH_I0881	871.1	902.1	840.1	0.931	-0.1	0.14	-0.74	0.46	1	0.5195	2620	912.2	874.7	919.5	776.3	852.3	891.8	Q2T062	N-acetyltransferase	chromosome I	YP_441437.1	83721218	Q2T062	1006638..1007870(-)	1233	hypothetical protein
BTH_I0882	2670.6	2925.4	2415.9	0.826	-0.3	0.14	-2.05	0.041	1	0.0581	232	3085.3	2907.6	2783.3	2246	2405.2	2596.4	Q2T061	Glutamine-dependent NAD(+) synthetase (EC 6.3.5.1) (NAD(+) synthase [glutamine-hydrolyzing])	chromosome I	YP_441438.1	83718910	Q2T061	1007963..1009648(+)	1686	NAD synthetase
BTH_I0883	717.3	663.9	770.6	1.16	0.2	0.21	1	0.32	1	0.3749	1813	705.2	799.6	486.9	756.6	814.1	741.2	Q2T060	Nitrogen regulatory protein P-II	chromosome I	YP_441439.1	83721111	Q2T060	1009709..1010047(+)	339	nitrogen regulatory protein P-II
BTH_I0884	20014.4	4725.7	35303.1	7.47	2.9	0.16	18.38	2e-75	1.1e-71	0	0	4197.7	5276.2	4703.3	39151.9	32505.7	34251.7	Q2T059	Porin	chromosome I	YP_441440.1	83720409	Q2T059	1010304..1011392(-)	1089	porin
BTH_I0885	416.8	265.1	568.5	2.144	1.1	0.16	6.67	2.5e-11	1.1e-07	0	0	260	267.4	267.8	631.6	505.7	568.2	Q2T058	Transcriptional regulator, LysR family, putative	chromosome I	YP_441441.1	83719511	Q2T058	1012006..1012986(-)	981	LysR family transcriptional regulator
BTH_I0886	296.8	266.8	326.8	1.223	0.3	0.2	1.45	0.15	1	0.1884	839	251.8	279.7	268.8	264.5	325.2	390.7	Q2T057	Acetyltransferase, GNAT family	chromosome I	YP_441442.1	83718696	Q2T057	1013078..1013575(+)	498	acetyltransferase
BTH_I0887	427.2	492.5	362	0.735	-0.4	0.24	-1.88	0.06	1	0.0833	344	589.4	350.5	537.5	397.4	321.6	366.9	Q2T056	Amino acid ABC transporter, ATP-binding protein	chromosome I	YP_441443.1	83718977	Q2T056	1013646..1014413(-)	768	amino acid ABC transporter ATP-binding protein
BTH_I0888	344.4	400	288.9	0.722	-0.5	0.21	-2.23	0.026	1	0.0377	145	480.4	343.1	376.4	323.7	246.3	296.8	Q2T055	Histidine/lysine/arginine/ornithine transport system permease protein HisM	chromosome I	YP_441444.1	83721356	Q2T055	1014448..1015161(-)	714	amino acid ABC transporter permease
BTH_I0889	367.2	476.7	257.8	0.541	-0.9	0.2	-4.36	1.3e-05	0.042	0	0	546.8	377	506.2	265.8	245.1	262.5	Q2T054	Amino acid ABC transporter, permease protein	chromosome I	YP_441445.1	83720821	Q2T054	1015158..1015847(-)	690	amino acid ABC transporter permease
BTH_I0890	1306.5	1727	885.9	0.513	-1	0.18	-5.35	8.9e-08	0.00033	0	0	1943.8	1465.5	1771.8	947.4	766.3	944	Q2T053	Amino acid ABC transporter, periplasmic amino acid-binding protein	chromosome I	YP_441446.1	83718624	Q2T053	1016058..1017149(-)	1092	amino acid ABC transporter periplasmic amino acid-binding protein
BTH_I0891	152.6	150.7	154.6	1.026	0	0.21	0.18	0.86	1	0.8865	4901	174.8	142.9	134.4	157.9	162.6	143.2	Q2T052	Uncharacterized BCR, YhhW family COG1741 family	chromosome I	YP_441447.1	83720971	Q2T052	1017222..1017920(+)	699	hypothetical protein
BTH_I0892	1138.2	1049.2	1227.3	1.17	0.2	0.23	0.97	0.33	1	0.3868	1880	1352.9	818.1	976.6	1331.6	1349.6	1000.7	Q2T051	Periplasmic heavy metal sensor	chromosome I	YP_441448.1	83720654	Q2T051	1018137..1018682(-)	546	hypothetical protein
BTH_I0893	936.4	1008	864.8	0.858	-0.2	0.17	-1.29	0.2	1	0.2438	1122	842.7	1050.9	1130.3	842.1	915.7	836.6	Q2T050	DNA-binding response regulator OmpR	chromosome I	YP_441449.1	83721603	Q2T050	1018871..1019650(+)	780	DNA-binding response regulator OmpR
BTH_I0894	1399.6	1711.8	1087.5	0.635	-0.7	0.13	-4.86	1.2e-06	0.0041	0	0	1673.4	1733.5	1728.5	1176.3	1067.5	1018.6	Q2T049	Signal transduction histidine-protein kinase/phosphatase MprB (EC 2.7.13.3) (Mycobacterial persistence regulator B)	chromosome I	YP_441450.1	83718879	Q2T049	1019634..1020947(+)	1314	osmolarity sensor protein EnvZ
BTH_I0895	1609.4	1034.5	2184.3	2.111	1.1	0.16	6.94	4e-12	1.7e-08	0	0	927.1	1131.6	1044.7	2021	2133.8	2398.1	Q2T048	Uncharacterized protein	chromosome I	YP_441451.1	83719774	Q2T048	1021011..1021277(-)	267	hypothetical protein
BTH_I0896	2204.7	2671.7	1737.6	0.65	-0.6	0.13	-4.65	3.3e-06	0.011	0	0	2645.3	2478.9	2891	1760.5	1705.9	1746.4	Q2T047	ABC transporter, permease protein	chromosome I	YP_441452.1	83719463	Q2T047	1021772..1023529(+)	1758	ABC transporter permease
BTH_I0897	1956.8	2104.5	1809.1	0.86	-0.2	0.16	-1.4	0.16	1	0.2053	925	2230	2027.3	2056.2	2078.9	1709.4	1639	Q2T046	ABC transporter, ATP-binding protein	chromosome I	YP_441453.1	83720478	Q2T046	1023583..1024923(+)	1341	ABC transporter ATP-binding protein
BTH_I0898	477.3	649.4	305.2	0.47	-1.1	0.15	-7.16	8.2e-13	3.6e-09	0	0	674.6	609.2	664.5	294.7	304.8	316.2	Q2T045	Lipoprotein, putative	chromosome I	YP_441454.1	83720877	Q2T045	1025109..1025615(-)	507	lipoprotein
BTH_I0899	470.5	600.6	340.5	0.567	-0.8	0.19	-4.4	1.1e-05	0.036	0	0	511	643.7	647.1	298.7	345.5	377.3	Q2T044	Lipoprotein, putative	chromosome I	YP_441455.1	83718604	Q2T044	1025612..1026283(-)	672	lipoprotein
BTH_I0900	8475.8	1661.7	15290	9.2	3.2	0.17	18.83	3.9e-79	2.2e-75	0	0	1596.5	1833.9	1554.6	17512.8	15370.6	12986.6	Q2T043	Trehalose-6-phosphate synthase (EC 2.4.1.15) (Osmoregulatory trehalose synthesis protein A) (UDP-glucose-glucosephosphate glucosyltransferase)	chromosome I	YP_441456.1	83718448	Q2T043	1026780..1028198(+)	1419	alpha,alpha-trehalose-phosphate synthase
BTH_I0901	2461.3	399.4	4523.2	11.319	3.5	0.16	21.27	2.2e-100	1.2e-96	0	0	405.7	415.2	377.4	5085.4	4632.2	3852.1	Q2T042	NadR/Ttd14 AAA domain-containing protein	chromosome I	YP_441457.1	83719307	Q2T042	1028191..1028784(+)	594	hypothetical protein
BTH_I0902	2642.5	455.5	4829.6	10.589	3.4	0.17	19.74	1.1e-86	6e-83	0	0	442.3	523	401.3	4386.8	5429.6	4672.4	Q2T041	Glycine zipper domain-containing protein	chromosome I	YP_441458.1	83720858	Q2T041	1028947..1030023(-)	1077	hypothetical protein
BTH_I0903	368.2	416.4	319.9	0.769	-0.4	0.16	-2.4	0.017	1	0.0253	94	413.1	429.4	406.8	309.2	347.9	302.7	Q2T040	Drug resistance transporter, EmrB/QacA subfamily, putative	chromosome I	YP_441459.1	83718711	Q2T040	1030104..1031477(-)	1374	EmrB/QacA family drug resistance transporter
BTH_I0904	2626	2222.8	3029.2	1.363	0.4	0.17	2.61	0.009	1	0.0146	52	1896.8	2609.5	2162	2811.8	3094.9	3181	Q2T039	YbhB/YbcL family Raf kinase inhibitor-like protein	chromosome I	YP_441460.1	83719563	Q2T039	1031596..1032099(-)	504	hypothetical protein
BTH_I0905	334.3	297.6	371	1.248	0.3	0.22	1.48	0.14	1	0.1776	785	222.6	325.9	344.2	367.1	390.9	354.9	Q2T038	DUF5594 domain-containing protein	chromosome I	YP_441461.1	83720580	Q2T038	1032310..1032690(-)	381	hypothetical protein
BTH_I0906	946.5	560.4	1332.6	2.378	1.2	0.21	5.88	4e-09	1.6e-05	0	0	450.5	653.6	577.1	1513.1	1409.4	1075.3	Q2T037	Lipoprotein, putative	chromosome I	YP_441462.1	83721250	Q2T037	1033736..1034104(-)	369	lipoprotein
BTH_I0907	2452.9	2743.1	2162.6	0.788	-0.3	0.14	-2.45	0.014	1	0.0223	82	2469	2996.3	2764	2126.3	2141	2220.6	Q2T036	Ecotin	chromosome I	YP_441463.1	83719107	Q2T036	1034276..1034815(+)	540	ecotin
BTH_I0908	1011.1	1390.9	631.2	0.454	-1.1	0.13	-8.66	4.5e-18	2.1e-14	0	0	1408.2	1339.8	1424.8	614.5	640.7	638.3	Q2T035	D-alanyl-D-alanine carboxypeptidase family protein	chromosome I	YP_441464.1	83719868	Q2T035	1034915..1036066(-)	1152	D-alanyl-D-alanine carboxypeptidase family protein
BTH_I0909	185	257.5	112.5	0.436	-1.2	0.21	-5.68	1.4e-08	5.2e-05	0	0	257	232.9	282.6	98.7	107.6	131.2	Q2T034	Uncharacterized protein	chromosome I	YP_441465.1	83720973	Q2T034	1036257..1036703(-)	447	hypothetical protein
BTH_I0910	59.7	86.3	33.1	0.381	-1.4	0.34	-4.09	4.2e-05	0.13	0.0001	0	107.6	85	66.3	25	31.1	43.2	Q2T033	Uncharacterized protein	chromosome I	YP_441466.1	83718405	Q2T033	1036836..1037198(-)	363	hypothetical protein
BTH_I0911	21.2	29.5	13	0.43	-1.2	0.53	-2.31	0.021	1	0.0311	118	35.1	24	29.5	13.2	4.8	20.9	Q2T032	Uncharacterized protein	chromosome I	YP_441467.1	83719589	Q2T032	1037265..1037450(-)	186	hypothetical protein
BTH_I0912	30.8	45.1	16.4	0.357	-1.5	0.44	-3.37	0.00076	1	0.0014	4	49.3	49.3	36.8	10.5	12	26.8	Q2T031	Mutator family transposase	chromosome I	YP_441468.1	83719822	Q2T031	1037422..1037559(+)	138	transposase protein
BTH_I0913	304.9	312	298	0.956	-0.1	0.22	-0.29	0.77	1	0.8086	4383	301.1	298.8	336	215.8	345.5	332.6	Q2T030	Phage related protein	chromosome I	YP_441469.1	83721400	Q2T030	1038184..1039212(+)	1029	phage related protein
BTH_I0914	58.3	59.8	56.8	0.945	-0.1	0.31	-0.26	0.79	1	0.829	4520	59	54.2	66.3	47.4	45.4	77.5	Q2T029	Uncharacterized protein	chromosome I	YP_441470.1	83721100	Q2T029	1040080..1040460(+)	381	hypothetical protein
BTH_I0915	32.7	37	28.4	0.766	-0.4	0.39	-1	0.32	1	0.3753	1816	26.9	47.4	36.8	26.3	33.5	25.4	Q2T028	Uncharacterized protein	chromosome I	YP_441471.1	83720071	Q2T028	1040527..1040985(+)	459	hypothetical protein
BTH_I0916	43.6	40.4	46.9	1.16	0.2	0.31	0.69	0.49	1	0.5516	2806	38.1	42.5	40.5	56.6	39.4	44.7			chromosome I	YP_441472.1	83719207	Q2SWU7	1041050..1042210(-)	1161	ISBma1, transposase
BTH_I0917	49.3	39.8	58.8	1.476	0.6	0.3	1.88	0.06	1	0.0825	340	37.4	38.8	43.3	64.5	47.8	64.1	Q2T026	Gp11	chromosome I	YP_441473.1	83718530	Q2T026	1042373..1042975(+)	603	gp11
BTH_I0918	26.2	19.5	32.8	1.685	0.8	0.41	1.82	0.068	1	0.0928	389	14.9	21.6	22.1	23.7	41.8	32.8	Q2T025	Gp12, putative	chromosome I	YP_441474.1	83721618	Q2T025	1042979..1043545(+)	567	gp12
BTH_I0919	58.9	50.4	67.5	1.351	0.4	0.33	1.33	0.18	1	0.2277	1041	35.9	46.2	69	64.5	75.3	62.6	Q2T024	Uncharacterized protein	chromosome I	YP_441475.1	83720451	Q2T024	1043721..1044938(+)	1218	hypothetical protein
BTH_I0920	30.1	34.4	25.7	0.746	-0.4	0.43	-0.98	0.33	1	0.3819	1852	20.9	40	42.3	32.9	20.3	23.9	Q2T023	Uncharacterized protein	chromosome I	YP_441476.1	83719986	Q2T023	1044970..1045608(+)	639	hypothetical protein
BTH_I0921	13.5	14.2	12.9	0.936	-0.1	0.59	-0.16	0.87	1	0.8956	4965	10.5	9.9	22.1	15.8	15.5	7.5			chromosome I	YP_441477.1	83720880	Q2T863	1045621..1046001(-)	381	IS4 family transposase
BTH_I0922	5.7	4.7	6.8	1.418	0.5	0.83	0.61	0.54	1	0.5983	3090	6	6.2	1.8	5.3	4.8	10.4			chromosome I	YP_441478.1	83720192	Q2T864	1045971..1046378(-)	408	transposase
BTH_I0923	10.8	6.6	15	2.314	1.2	0.59	2.04	0.041	1	0.0582	233	5.2	6.2	8.3	19.7	12	13.4	Q2T020	Lipoprotein	chromosome I	YP_441479.1	83720298	Q2T020	1046409..1046549(+)	141	hypothetical protein
BTH_I0924	22.9	17	28.9	1.715	0.8	0.57	1.36	0.17	1	0.2194	996	4.5	19.7	26.7	28.9	32.3	25.4	Q2T019	Gp22	chromosome I	YP_441480.1	83721326	Q2T019	1046665..1046937(+)	273	hypothetical protein
BTH_I0925	36.3	25	47.6	1.904	0.9	0.35	2.62	0.0088	1	0.0142	50	23.2	25.9	25.8	34.2	49	59.7	Q2T018	Lysozyme (EC 3.2.1.17)	chromosome I	YP_441481.1	83721086	Q2T018	1046944..1047363(+)	420	lysozyme
BTH_I0926	63.4	39.7	87.2	2.201	1.1	0.3	3.84	0.00012	0.36	0.0003	1	35.1	40.7	43.3	64.5	101.6	95.4			chromosome I	YP_441482.1	83719830	Q2T868	1047571..1048830(+)	1260	transposase mutator family protein
BTH_I0927	461.1	262.7	659.4	2.511	1.3	0.15	8.65	5.1e-18	2.4e-14	0	0	248	270.4	269.7	622.4	704.1	651.7			chromosome I				1048873..1049217(+)	345	pseudogene
BTH_I0928	445.9	525.5	366.3	0.696	-0.5	0.17	-3.16	0.0016	1	0.0028	9	551.3	521.8	503.5	331.6	352.6	414.6	Q2T016	Site-specific recombinase, phage integrase family	chromosome I	YP_441483.1	83718523	Q2T016	1049369..1050685(-)	1317	phage integrase family site specific recombinase
BTH_I0929	535.3	463	607.6	1.313	0.4	0.22	1.79	0.074	1	0.0996	419	431.1	410.3	547.6	494.7	575	753.1			chromosome I				1050735..1050809(-)	75	tRNA-Arg
BTH_I0930	34.1	24.4	43.7	1.784	0.8	0.36	2.34	0.019	1	0.0289	108	17.9	29.6	25.8	43.4	43	44.7	Q2T015	Uncharacterized protein	chromosome I	YP_441484.1	83721492	Q2T015	1051883..1052359(+)	477	hypothetical protein
BTH_I0931	162.3	69.8	254.7	3.673	1.9	0.23	8.22	2e-16	9.1e-13	0	0	57.5	65.3	86.5	234.2	274.9	255	Q2T014	Adhesin	chromosome I	YP_441485.1	83720336	Q2T014	1052356..1052964(+)	609	hypothetical protein
BTH_I0932	501.2	211	791.4	3.749	1.9	0.22	8.54	1.3e-17	6.3e-14	0	0	151.7	257.5	223.7	738.1	836.8	799.4	Q2T013	Cell wall surface anchor family protein, putative	chromosome I	YP_441486.1	83719908	Q2T013	1052989..1054431(+)	1443	cell wall surface anchor family protein
BTH_I0933	265.2	55.4	475	8.633	3.1	0.21	14.87	5.2e-50	2.8e-46	0	0	49.3	52.4	64.4	507.9	500.9	416.1	Q2T012	Peptidase C39 family family	chromosome I	YP_441487.1	83719144	Q2T012	1054495..1055205(+)	711	C39 family peptidase
BTH_I0934	213.2	45.8	380.7	8.306	3.1	0.28	10.74	6.6e-27	3.3e-23	0	0	31.4	55.4	50.6	438.1	422	281.9	Q2T011	Peptidase C39	chromosome I	YP_441488.1	83721192	Q2T011	1055212..1056048(+)	837	hypothetical protein
BTH_I0935	560.1	163.4	956.8	5.857	2.6	0.21	12.25	1.6e-34	8.4e-31	0	0	158.4	168.8	162.9	1193.4	900.1	777	Q2T010	Transporter	chromosome I	YP_441489.1	83720238	Q2T010	1056136..1057542(+)	1407	hypothetical protein
BTH_I0936	903.9	728.2	1079.6	1.483	0.6	0.19	3.01	0.0026	1	0.0045	15	840.4	638.2	706	1252.6	1049.6	936.6	Q2T009	Sigma-54 dependent DNA-binding transcriptional regulator	chromosome I	YP_441490.1	83720565	Q2T009	1057567..1058997(+)	1431	sigma-54 dependent DNA-binding transcriptional regulator
BTH_I0937	356.2	391.7	320.9	0.818	-0.3	0.22	-1.3	0.19	1	0.2406	1106	428.1	341.9	405	256.6	298.9	407.1	Q2T008	Rubredoxin	chromosome I	YP_441491.1	83718788	Q2T008	1059190..1059507(-)	318	rubredoxin-like protein
BTH_I0938	3016.2	2997.8	3034.7	1.012	0	0.15	0.11	0.91	1	0.9276	5182	2608	3229.2	3156.1	3138.1	2780.5	3185.5	Q2T007	DUF4399 domain-containing protein	chromosome I	YP_441492.1	83719129	Q2T007	1059525..1059932(+)	408	hypothetical protein
BTH_I0939	2466.3	3409.6	1523	0.447	-1.2	0.15	-7.53	5.2e-14	2.3e-10	0	0	3875.7	3056.1	3296.9	1577.6	1434.5	1557	Q2T006	ATP-binding protein Uup (EC 3.6.1.-)	chromosome I	YP_441493.1	83721453	Q2T006	1060090..1062036(+)	1947	ABC transporter ATP-binding protein
BTH_I0940	1962.3	2744.9	1179.6	0.43	-1.2	0.14	-8.48	2.2e-17	1e-13	0	0	2977	2566.3	2691.3	1259.2	1092.6	1187.1	Q2T005	DNA topoisomerase 4 subunit B (EC 5.6.2.2) (Topoisomerase IV subunit B)	chromosome I	YP_441494.1	83719101	Q2T005	1062217..1064199(+)	1983	DNA topoisomerase IV subunit B
BTH_I0941	2277.2	3298.1	1256.4	0.381	-1.4	0.14	-9.83	8.6e-23	4.3e-19	0	0	3356.5	3060.4	3477.3	1357.9	1248	1163.2	Q2T004	DNA topoisomerase 4 subunit A (EC 5.6.2.2) (Topoisomerase IV subunit A)	chromosome I	YP_441495.1	83721285	Q2T004	1064258..1066576(+)	2319	DNA topoisomerase IV subunit A
BTH_I0942	801.9	712	891.7	1.253	0.3	0.23	1.4	0.16	1	0.2052	923	814.3	593.8	728	642.1	1011.3	1021.6	Q2T003	Copper resistance protein D domain-containing protein	chromosome I	YP_441496.1	83721284	Q2T003	1067070..1067528(+)	459	hypothetical protein
BTH_I0943	443.5	577	310	0.538	-0.9	0.18	-4.99	5.9e-07	0.0021	0	0	641.7	485.4	603.8	307.9	306	316.2	Q2T002	Transcriptional regulator, LysR family	chromosome I	YP_441497.1	83720597	Q2T002	1067625..1068509(-)	885	LysR family transcriptional regulator
BTH_I0944	20256.3	1575.3	38937.4	24.706	4.6	0.21	22.36	8.9e-111	5e-107	0	0	1551.6	1958.3	1215.9	35323	43312.3	38176.9	Q2T001	Membrane protein, putative	chromosome I	YP_441498.1	83720545	Q2T001	1068615..1069070(+)	456	hypothetical protein
BTH_I0945	2939.9	138.8	5741	41.271	5.4	0.16	32.59	6.6e-233	3.8e-229	0	0	147.9	144.1	124.3	5194.6	6316.6	5711.9	Q2T000	N-carbamyl-L-amino acid amidohydrolase	chromosome I	YP_441499.1	83720004	Q2T000	1069266..1069451(+)	186	N-carbamyl-L-amino acid amidohydrolase
BTH_I0946	3478.8	218.9	6738.8	30.697	4.9	0.26	19.3	5.4e-83	3e-79	0	0	220.4	288.9	147.3	5497.3	7171.3	7547.7	Q2SZZ9	Acetylpolyamine aminohydrolase	chromosome I	YP_441500.1	83718534	Q2SZZ9	1069730..1070752(+)	1023	acetylpolyamine aminohydrolase
BTH_I0947	2179.2	632.1	3726.4	5.892	2.6	0.2	13.07	5.1e-39	2.7e-35	0	0	654.4	670.2	571.6	2894.7	3940.1	4344.3	Q2SZZ8	Chromate transport protein, putative	chromosome I	YP_441501.1	83720886	Q2SZZ8	1071089..1072297(-)	1209	chromate transport protein
BTH_I0948	1283.7	1281.2	1286.2	1.004	0	0.15	0.04	0.97	1	0.9757	5507	1336.5	1134.7	1372.3	1311.8	1224.1	1322.8	Q2SZZ7	EAL/GGDEF domain protein	chromosome I	YP_441502.1	83719449	Q2SZZ7	1072452..1074812(-)	2361	EAL/GGDEF domain-containing protein
BTH_I0949	1234.1	1539.3	928.9	0.604	-0.7	0.16	-4.49	7.1e-06	0.023	0	0	1374.6	1591.2	1652.1	1047.3	871.5	868	Q2SZZ6	Phenazine biosynthesis protein phzF, putative	chromosome I	YP_441503.1	83718740	Q2SZZ6	1075032..1075928(-)	897	phenazine biosynthesis protein phzF
BTH_I0950	1449.8	1732.8	1166.7	0.673	-0.6	0.16	-3.51	0.00044	1	0.0009	3	1580.8	1604.7	2012.9	1223.7	1105.8	1170.7	Q2SZZ5	Endoribonuclease, L-PSP family	chromosome I	YP_441504.1	83720814	Q2SZZ5	1075933..1076427(-)	495	L-PSP family endoribonuclease
BTH_I0951	1581.2	1991.9	1170.5	0.588	-0.8	0.15	-4.98	6.2e-07	0.0022	0	0	1732.4	2087.7	2155.6	1230.2	1116.5	1164.7	Q2SZZ4	Aminotransferase family protein	chromosome I	YP_441505.1	83719732	Q2SZZ4	1076456..1077637(-)	1182	aminotransferase family protein
BTH_I0952	148	219.4	76.6	0.35	-1.5	0.21	-7.21	5.7e-13	2.5e-09	0	0	215.9	218.7	223.7	76.3	84.9	68.6	Q2SZZ3	Membrane protein, putative	chromosome I	YP_441506.1	83719888	Q2SZZ3	1077698..1078606(-)	909	hypothetical protein
BTH_I0953	233	329.5	136.4	0.413	-1.3	0.19	-6.79	1.2e-11	4.9e-08	0	0	336.9	331.4	320.3	121.1	131.5	156.6	Q2SZZ2	Glyoxalase-like domain-containing protein	chromosome I	YP_441507.1	83719157	Q2SZZ2	1078661..1079530(-)	870	hypothetical protein
BTH_I0954	962.4	905.1	1019.6	1.127	0.2	0.18	0.96	0.34	1	0.3922	1908	1016	886.5	812.7	1177.6	991	890.3	Q2SZZ1	Transcriptional regulator, GntR family	chromosome I	YP_441508.1	83721335	Q2SZZ1	1079492..1080946(+)	1455	GntR family transcriptional regulator
BTH_I0955	16032.8	23048.7	9016.8	0.391	-1.4	0.23	-5.85	5e-09	1.9e-05	0	0	15447.6	26217.8	27480.8	8543.3	9080.4	9426.8	Q2SZZ0	Chaperone protein HtpG (Heat shock protein HtpG) (High temperature protein G)	chromosome I	YP_441509.1	83720569	A0A096YQH7	1081082..1082980(+)	1899	heat shock protein 90
BTH_I0956	998.5	1626.3	370.7	0.228	-2.1	0.25	-8.58	9.3e-18	4.4e-14	0	0	1102.7	1840.7	1935.6	431.6	335.9	344.5	Q2SZY9	Probable chorismate pyruvate-lyase (CL) (CPL) (EC 4.1.3.40)	chromosome I	YP_441510.1	83721428	Q2SZY9	1082980..1083582(+)	603	chorismate lyase family protein
BTH_I0957	528.9	867.5	190.3	0.22	-2.2	0.2	-11.2	4e-29	2e-25	0	0	753.8	864.9	983.9	163.2	215.2	192.4	Q2SZY8	Uracil-DNA glycosylase-like domain-containing protein	chromosome I	YP_441511.1	83720475	Q2SZY8	1083582..1084058(+)	477	hypothetical protein
BTH_I0958	904	1483.4	324.6	0.219	-2.2	0.19	-11.27	1.9e-29	9.8e-26	0	0	1310.3	1364.5	1775.5	286.8	321.6	365.4	Q2SZY7	Spermidine synthase	chromosome I	YP_441512.1	83719968	Q2SZY7	1084114..1085208(+)	1095	hypothetical protein
BTH_I0959	99.1	105.1	93.2	0.883	-0.2	0.37	-0.48	0.63	1	0.6787	3582	115.8	93.6	105.8	50	78.9	150.6	Q2SZY6	Membrane protein, putative	chromosome I	YP_441513.1	83721044	Q2SZY6	1085447..1085686(+)	240	hypothetical protein
BTH_I0960	234.3	225.7	242.9	1.075	0.1	0.25	0.42	0.67	1	0.7197	3827	251	219.9	206.2	169.7	260.6	298.3	Q2SZY5	Sodium:solute symporter family protein	chromosome I	YP_441514.1	83720082	Q2SZY5	1085683..1087233(+)	1551	sodium:solute symporter family protein
BTH_I0961	850.1	421	1279.1	3.033	1.6	0.17	9.41	4.9e-21	2.4e-17	0	0	384	499	380.1	1250	1301.8	1285.5	Q2SZY4	Glyoxalase family protein	chromosome I	YP_441515.1	83719961	Q2SZY4	1087352..1087786(-)	435	glyoxalase family protein
BTH_I0962	3572.7	3457.6	3687.9	1.066	0.1	0.13	0.72	0.47	1	0.5337	2700	3358.8	3588.3	3425.8	3769.7	3404.5	3889.4	Q2SZY3	Transaldolase (EC 2.2.1.2)	chromosome I	YP_441516.1	83720455	A0A096YHR8	1088129..1089082(-)	954	transaldolase B
BTH_I0963	205.6	274.1	137.2	0.5	-1	0.24	-4.23	2.4e-05	0.074	0.0001	0	349.6	248.9	223.7	136.8	131.5	143.2	Q2SZY2	Benzoate transport protein	chromosome I	YP_441517.1	83719068	Q2SZY2	1089391..1090608(-)	1218	benzoate transport protein
BTH_I0964	913.4	697.9	1128.9	1.617	0.7	0.15	4.71	2.5e-06	0.0083	0	0	771.7	686.9	635.1	1107.9	1157.2	1121.5	Q2SZY1	VWA domain-containing protein	chromosome I	YP_441518.1	83719619	Q2SZY1	1090691..1091866(-)	1176	hypothetical protein
BTH_I0965	2448.2	1261.4	3634.9	2.881	1.5	0.14	10.72	8.4e-27	4.3e-23	0	0	1149.7	1368.8	1265.6	3849.9	3641.2	3413.7	Q2SZY0	ATPase, AAA family protein	chromosome I	YP_441519.1	83720954	Q2SZY0	1092079..1093086(-)	1008	ATPase, AAA family protein
BTH_I0966	1953.5	2379.6	1527.4	0.642	-0.6	0.19	-3.35	0.00081	1	0.0015	5	2705.8	2042.7	2390.3	1396	1359.2	1826.9	Q2SZX9	Cytochrome c, class IC:Cytochrome c, class I	chromosome I	YP_441520.1	83721477	Q2SZX9	1093154..1093513(+)	360	class I cytochrome c
BTH_I0967	1525.1	2005	1045.3	0.521	-0.9	0.19	-4.89	1e-06	0.0035	0	0	2189.6	1678	2147.3	1039.5	881	1215.4	Q2SZX8	Cytochrome c family protein	chromosome I	YP_441521.1	83718567	Q2SZX8	1093554..1093922(+)	369	cytochrome c family protein
BTH_I0968	526.9	563.7	490.1	0.869	-0.2	0.15	-1.33	0.18	1	0.2286	1046	593.9	519.3	578	488.1	466.2	516	Q2SZX7	DUF1841 domain-containing protein	chromosome I	YP_441522.1	83719295	Q2SZX7	1094376..1094927(-)	552	hypothetical protein
BTH_I0969	301.9	461.9	142	0.308	-1.7	0.18	-9.54	1.4e-21	6.9e-18	0	0	491.6	423.8	470.3	150	138.7	137.2	Q2SZX6	Membrane protein, putative	chromosome I	YP_441523.1	83721305	Q2SZX6	1094987..1096195(+)	1209	hypothetical protein
BTH_I0970	501.5	680.3	322.6	0.474	-1.1	0.18	-5.86	4.5e-09	1.8e-05	0	0	804.6	601.2	635.1	338.2	318	311.7	Q2SZX5	Endonuclease III (EC 4.2.99.18) (DNA-(apurinic or apyrimidinic site) lyase)	chromosome I	YP_441524.1	83719698	Q2SZX5	1096397..1097041(-)	645	endonuclease III
BTH_I0971	1632.3	1536.5	1728	1.125	0.2	0.14	1.18	0.24	1	0.2896	1358	1525.5	1427.3	1656.7	1600	1860.1	1724	Q2SZX4	Iron-sulfur cluster-binding protein	chromosome I	YP_441525.1	83718953	Q2SZX4	1097046..1097894(-)	849	ferredoxin
BTH_I0972	3428.2	2028.5	4828	2.38	1.3	0.16	7.89	3.1e-15	1.4e-11	0	0	1842.2	2302.1	1941.2	5060.4	5079.3	4344.3	Q2SZX3	Transcriptional regulator, TetR family	chromosome I	YP_441526.1	83720278	Q2SZX3	1098152..1098784(+)	633	TetR family transcriptional regulator
BTH_I0973	5684	4884.4	6483.7	1.327	0.4	0.14	2.83	0.0047	1	0.0079	27	4536.9	5215.2	4901.2	5864.4	6504.3	7082.4	Q2SZX2	Intracellular PHB depolymerase	chromosome I	YP_441527.1	83719691	Q2SZX2	1098917..1100386(-)	1470	intracellular PHB depolymerase
BTH_I0974	2243	1516.2	2969.8	1.959	1	0.16	6.16	7.5e-10	3e-06	0	0	1627.8	1424.2	1496.6	2575	3292.2	3042.3	Q2SZX1	Glycosyl hydrolase, family 15	chromosome I	YP_441528.1	83718547	Q2SZX1	1100605..1102602(-)	1998	glycosyl hydrolase family protein
BTH_I0975	1295.1	1395.8	1194.5	0.855	-0.2	0.14	-1.61	0.11	1	0.1403	607	1438.1	1375	1374.2	1118.4	1151.2	1313.9	Q2SZX0	3-carboxymuconate cyclase	chromosome I	YP_441529.1	83721002	Q2SZX0	1102613..1103848(+)	1236	hypothetical protein
BTH_I0976	3562.5	5722	1403	0.245	-2	0.14	-14.94	1.7e-50	9.1e-47	0	0	6079.5	5249.1	5837.3	1360.5	1373.5	1474.9	Q2SZW9	Cell division protein FtsK	chromosome I	YP_441530.1	83721037	Q2SZW9	1104089..1109443(-)	5355	cell division protein FtsK
BTH_I0977	886.4	1252.2	520.5	0.416	-1.3	0.17	-7.29	3.2e-13	1.4e-09	0	0	1341.7	1054.6	1360.4	482.9	516.4	562.2	Q2SZW8	DUF306 domain-containing protein	chromosome I	YP_441531.1	83720363	Q2SZW8	1109600..1110163(-)	564	hypothetical protein
BTH_I0978	19.4	15.9	23	1.427	0.5	0.64	0.8	0.42	1	0.4838	2418	17.2	20.3	10.1	32.9	4.8	31.3	Q2SZW7	Uncharacterized protein	chromosome I	YP_441532.1	83720798	Q2SZW7	1110299..1110577(+)	279	hypothetical protein
BTH_I0979	1904	2407.2	1400.7	0.582	-0.8	0.15	-5.19	2.1e-07	0.00074	0	0	2492.9	2373.5	2355.3	1448.7	1215.7	1537.6	Q2SZW6	Formate-dependent phosphoribosylglycinamide formyltransferase (EC 6.3.1.21) (5'-phosphoribosylglycinamide transformylase 2) (Formate-dependent GAR transformylase) (GAR transformylase 2) (GART 2) (Non-folate glycinamide ribonucleotide transformylase) (Phosphoribosylglycinamide formyltransferase 2)	chromosome I	YP_441533.1	83718462	Q2SZW6	1110682..1112112(+)	1431	phosphoribosylglycinamide formyltransferase 2
BTH_I0980	1012.1	1069.7	954.5	0.892	-0.2	0.15	-1.14	0.26	1	0.3081	1456	1070.5	1097.7	1041	1052.6	871.5	939.5	Q2SZW5	C-type lysozyme inhibitor domain-containing protein	chromosome I	YP_441534.1	83719230	Q2SZW5	1112460..1112846(+)	387	hypothetical protein
BTH_I0981	4292.3	5071.6	3513	0.693	-0.5	0.16	-3.35	0.00081	1	0.0015	5	5845.7	4484.6	4884.6	3711.8	3338.8	3488.3	Q2SZW4	ATP-dependent RNA helicase RhlE	chromosome I	YP_441535.1	83720702	Q2SZW4	1113094..1114809(+)	1716	ATP-dependent RNA helicase RhlE
BTH_I0982	586.7	802.2	371.2	0.463	-1.1	0.17	-6.48	9.1e-11	3.7e-07	0	0	925.6	717	763.9	357.9	381.3	374.3	Q2SZW3	Glutamyl-Q tRNA(Asp) synthetase (Glu-Q-RSs) (EC 6.1.1.-)	chromosome I	YP_441536.1	83721493	Q2SZW3	1115104..1115997(-)	894	glutamyl-Q tRNA(Asp) synthetase
BTH_I0983	1577.4	1720	1434.8	0.834	-0.3	0.14	-1.93	0.054	1	0.0754	308	1801.1	1597.3	1761.7	1356.6	1447.6	1500.3	Q2SZW2	tRNA uridine(34) hydroxylase (EC 1.14.-.-) (tRNA hydroxylation protein O)	chromosome I	YP_441537.1	83718873	Q2SZW2	1116040..1117041(-)	1002	rhodanese superfamily protein
BTH_I0984	6125.8	8576.1	3675.4	0.429	-1.2	0.13	-9.53	1.5e-21	7.4e-18	0	0	9310.5	8291.6	8126.3	3735.5	3646	3644.8	Q2SZW1	DNA polymerase III subunit alpha (EC 2.7.7.7)	chromosome I	YP_441538.1	83720422	Q2SZW1	1116943..1120779(+)	3837	DNA polymerase III subunit alpha
BTH_I0985	1577.5	2552.4	602.7	0.236	-2.1	0.16	-13.24	5e-40	2.7e-36	0	0	2911.3	2400.6	2345.2	600	626.4	581.6	Q2SZW0	ATP-dependent lipid A-core flippase (EC 7.5.2.6) (Lipid A export ATP-binding/permease protein MsbA)	chromosome I	YP_441539.1	83721115	A0A096YNS1	1120817..1122607(+)	1791	lipid A export ATP-binding/permease MsbA
BTH_I0986	912.5	1489.6	335.3	0.225	-2.2	0.21	-10.27	9.3e-25	4.7e-21	0	0	1861.7	1297.3	1309.7	319.7	306	380.3	Q2SZV9	Probable transglycosylase BTH_I0986 (EC 2.4.-.-)	chromosome I	YP_441540.1	83718559	Q2SZV9	1122661..1123752(+)	1092	lipooligosaccharide glycosyl transferase G
BTH_I0987	1451.4	2273.9	629	0.277	-1.9	0.18	-10.52	7e-26	3.5e-22	0	0	2703.6	1978	2140	614.5	607.3	665.1	Q2SZV8	Heptosyltransferase family protein	chromosome I	YP_441541.1	83719250	Q2SZV8	1124135..1125211(+)	1077	heptosyltransferase family protein
BTH_I0988	760.6	1358.3	162.9	0.12	-3.1	0.22	-13.69	1.2e-42	6.3e-39	0	0	1694.3	1159.3	1221.4	152.6	191.3	144.7	Q2SZV7	Lipoprotein, putative	chromosome I	YP_441542.1	83718566	Q2SZV7	1125109..1126509(+)	1401	lipoprotein
BTH_I0989	721.1	1257.5	184.7	0.147	-2.8	0.2	-13.71	9e-43	4.8e-39	0	0	1524	1067.6	1180.9	175	179.3	199.8	Q2SZV6	Glycosyl transferase, group 1 family protein	chromosome I	YP_441543.1	83719240	Q2SZV6	1126506..1127753(+)	1248	group 1 family glycosyl transferase
BTH_I0990	849.9	1141.8	558.1	0.489	-1	0.18	-5.67	1.4e-08	5.4e-05	0	0	1338	961.6	1125.7	590.8	515.2	568.2	Q2SZV5	Lipopolysaccharide core biosynthesis heptosyltransferase	chromosome I	YP_441544.1	83721186	Q2SZV5	1127638..1129014(+)	1377	lipopolysaccharide core biosynthesis heptosyltransferase
BTH_I0991	736.5	738.3	734.8	0.996	0	0.15	-0.04	0.97	1	0.9753	5503	711.2	710.3	793.4	659.2	765.1	780	Q2SZV4	Lipopolysaccharide core biosynthesis glycosyltransferase	chromosome I	YP_441545.1	83718502	Q2SZV4	1129290..1130054(-)	765	lipopolysaccharide core biosynthesis glycosyltransferase
BTH_I0992	3065.4	1021	5109.8	5.002	2.3	0.19	12.52	5.7e-36	3e-32	0	0	901.7	1225.3	936.1	5817	4798.4	4714.1	Q2SZV3	Integral membrane protein-like protein	chromosome I	YP_441546.1	83720681	Q2SZV3	1130365..1130871(+)	507	hypothetical protein
BTH_I0993	449.2	355.3	543.1	1.529	0.6	0.19	3.23	0.0012	1	0.0022	7	421.3	314.2	330.4	603.9	521.2	504.1	Q2SZV2	Integral membrane bound transporter domain-containing protein	chromosome I	YP_441547.1	83718993	Q2SZV2	1131112..1131561(-)	450	hypothetical protein
BTH_I0994	419.8	596.8	242.7	0.407	-1.3	0.19	-6.93	4.1e-12	1.7e-08	0	0	685	532.9	572.5	222.4	270.2	235.6	Q2SZV1	Major facilitator superfamily protein	chromosome I	YP_441548.1	83719723	Q2SZV1	1131938..1133200(-)	1263	major facilitator superfamily protein
BTH_I0995	458.3	666.3	250.2	0.375	-1.4	0.18	-8.04	8.6e-16	4e-12	0	0	686.5	609.2	703.2	276.3	216.4	258	Q2SZV0	Photosystem reaction center subunit H	chromosome I	YP_441549.1	83720452	Q2SZV0	1133197..1134039(-)	843	hypothetical protein
BTH_I0996	195	173.5	216.4	1.246	0.3	0.24	1.33	0.18	1	0.2293	1050	192.7	184.2	143.6	164.5	252.2	232.6	Q2SZU9	Carboxymuconolactone decarboxylase family protein	chromosome I	YP_441550.1	83721490	Q2SZU9	1134765..1135616(-)	852	carboxymuconolactone decarboxylase family protein
BTH_I0997	252.2	241.5	262.8	1.089	0.1	0.19	0.65	0.51	1	0.5712	2930	243.5	250.1	231	236.8	308.4	243.1	Q2SZU8	RNA polymerase sigma-70 factor, ECF family	chromosome I	YP_441551.1	83720748	Q2SZU8	1135674..1136708(-)	1035	ECF subfamily RNA polymerase sigma factor
BTH_I0998	203.6	205.4	201.8	0.982	0	0.21	-0.13	0.9	1	0.9194	5123	206.9	208.8	200.6	157.9	228.3	219.2	Q2SZU7	Transcriptional regulator, LysR family	chromosome I	YP_441552.1	83718511	Q2SZU7	1136630..1137457(-)	828	LysR family transcriptional regulator
BTH_I0999	154.4	129	179.7	1.393	0.5	0.24	1.97	0.049	1	0.0684	277	130	146.6	110.4	203.9	199.6	135.7	Q2SZU6	Transcriptional regulator, LysR family	chromosome I	YP_441553.1	83719575	Q2SZU6	1137457..1137807(-)	351	LysR family transcriptional regulator
BTH_I1000	37.1	27	47.1	1.745	0.8	0.34	2.39	0.017	1	0.0257	96	26.1	26.5	28.5	36.8	53.8	50.7	Q2SZU5	MFS permease	chromosome I	YP_441554.1	83721665	Q2SZU5	1137916..1138557(+)	642	MFS permease
BTH_I1001	14.6	7.1	22.2	3.188	1.7	0.53	3.17	0.0015	1	0.0027	9	6.7	6.2	8.3	18.4	28.7	19.4	Q2SZU4	MFS transporter	chromosome I	YP_441555.1	83721625	Q2SZU4	1138557..1138868(+)	312	hypothetical protein
BTH_I1002	51	21.8	80.2	3.727	1.9	0.33	5.81	6.1e-09	2.4e-05	0	0	23.9	16.6	24.9	82.9	92	65.6	Q2SZU3	Lipocalin-like domain-containing protein	chromosome I	YP_441556.1	83720091	Q2SZU3	1138935..1139399(-)	465	hypothetical protein
BTH_I1003	120.4	49.6	191.2	3.874	2	0.26	7.44	9.7e-14	4.3e-10	0	0	36.6	50.5	61.7	219.7	172.1	181.9	Q2SZU2	TfoX N-terminal domain-containing protein	chromosome I	YP_441557.1	83719357	Q2SZU2	1139494..1139901(-)	408	hypothetical protein
BTH_I1004	209.1	72.4	345.8	4.766	2.3	0.21	10.77	4.7e-27	2.4e-23	0	0	58.3	84.4	74.6	352.6	347.9	337	Q2SZU1	Uncharacterized protein	chromosome I	YP_441558.1	83718699	Q2SZU1	1140390..1141238(-)	849	hypothetical protein
BTH_I1005	1271.9	102.5	2441.3	23.863	4.6	0.18	24.88	1.3e-136	7.3e-133	0	0	82.2	108.4	116.9	2605.2	2451.8	2266.8	Q2SZU0	Phospholipase C accessory protein, putative	chromosome I	YP_441559.1	83718702	Q2SZU0	1141619..1142332(+)	714	phospholipase C accessory protein
BTH_I1006	460.5	209.9	711.1	3.387	1.8	0.23	7.59	3.2e-14	1.4e-10	0	0	253.3	195.9	180.4	898.7	639.5	595	Q2SZT9	Pectinacetylesterase	chromosome I	YP_441560.1	83720966	Q2SZT9	1142392..1143780(+)	1389	hypothetical protein
BTH_I1007	465.3	563.7	366.8	0.651	-0.6	0.22	-2.87	0.0041	1	0.007	24	624.5	503.3	563.3	468.4	314.4	317.7	Q2SZT8	Xanthine/uracil permease family protein subfamily	chromosome I	YP_441561.1	83720121	Q2SZT8	1143966..1145354(-)	1389	xanthine/uracil permease family protein subfamily
BTH_I1008	2472.7	3511.5	1433.9	0.408	-1.3	0.15	-8.88	6.6e-19	3.2e-15	0	0	3136.9	3818.1	3579.5	1513.1	1404.6	1384	Q2SZT7	Ribonuclease G	chromosome I	YP_441562.1	83719989	Q2SZT7	1145568..1147094(-)	1527	ribonuclease G
BTH_I1009	189.4	311.4	67.4	0.217	-2.2	0.22	-10.22	1.6e-24	7.9e-21	0	0	340.7	288.9	304.7	76.3	63.4	62.6	Q2SZT6	dTTP/UTP pyrophosphatase (dTTPase/UTPase) (EC 3.6.1.9) (Nucleoside triphosphate pyrophosphatase) (Nucleotide pyrophosphatase) (Nucleotide PPase)	chromosome I	YP_441563.1	83720792	A0A096YI41	1147051..1147683(-)	633	Maf-like protein
BTH_I1010	204	315	92.9	0.296	-1.8	0.24	-7.27	3.5e-13	1.5e-09	0	0	362.3	242.1	340.6	100	96.8	82	Q2SZT5	Ribosomal RNA large subunit methyltransferase H (EC 2.1.1.177) (23S rRNA (pseudouridine1915-N3)-methyltransferase) (23S rRNA m3Psi1915 methyltransferase) (rRNA (pseudouridine-N3-)-methyltransferase RlmH)	chromosome I	YP_441564.1	83719200	Q2SZT5	1147735..1148205(-)	471	rRNA large subunit methyltransferase
BTH_I1011	502.9	753.1	252.7	0.336	-1.6	0.17	-9.07	1.2e-19	5.7e-16	0	0	815	651.7	792.5	265.8	246.3	246.1	Q2SZT4	Ribosomal silencing factor RsfS	chromosome I	YP_441565.1	83720360	Q2SZT4	1148264..1148728(-)	465	iojap domain-containing protein
BTH_I1012	479.4	620.9	337.9	0.545	-0.9	0.19	-4.55	5.4e-06	0.018	0	0	701.5	567.4	593.7	346	387.3	280.4	Q2SZT3	Probable nicotinate-nucleotide adenylyltransferase (EC 2.7.7.18) (Deamido-NAD(+) diphosphorylase) (Deamido-NAD(+) pyrophosphorylase) (Nicotinate mononucleotide adenylyltransferase) (NaMN adenylyltransferase)	chromosome I	YP_441566.1	83721082	Q2SZT3	1148733..1149485(-)	753	nicotinic acid mononucleotide adenylyltransferase
BTH_I1013	1037.7	1384.7	690.6	0.499	-1	0.15	-6.51	7.3e-11	3e-07	0	0	1529.2	1318.9	1306.1	728.9	713.7	629.3	Q2SZT2	Oxygen-dependent coproporphyrinogen-III oxidase (CPO) (Coprogen oxidase) (Coproporphyrinogenase) (EC 1.3.3.3)	chromosome I	YP_441567.1	83718510	Q2SZT2	1149482..1150462(-)	981	coproporphyrinogen III oxidase
BTH_I1014	3531.9	5024.1	2039.7	0.406	-1.3	0.15	-8.55	1.2e-17	5.7e-14	0	0	5496.1	4842.5	4733.7	2039.4	1827.8	2251.9	Q2SZT1	Phosphoribosylamine--glycine ligase (EC 6.3.4.13) (GARS) (Glycinamide ribonucleotide synthetase) (Phosphoribosylglycinamide synthetase)	chromosome I	YP_441568.1	83719293	Q2SZT1	1150533..1151810(-)	1278	phosphoribosylamine--glycine ligase
BTH_I1015	4221.5	5243.5	3199.6	0.61	-0.7	0.17	-4.32	1.6e-05	0.051	0	0	5921.9	4936.8	4871.7	2842.1	3147.5	3609.1	Q2SZT0	Probable transcriptional regulatory protein BTH_I1015	chromosome I	YP_441569.1	83721410	A0A096YKU2	1151921..1152649(-)	729	hypothetical protein
BTH_I1016	1353.9	1600.2	1107.6	0.692	-0.5	0.13	-4	6.2e-05	0.19	0.0001	0	1609.2	1502.5	1689	1080.2	1098.6	1143.9	Q2SZS9	Uracil phosphoribosyltransferase (EC 2.4.2.9) (UMP pyrophosphorylase) (UPRTase)	chromosome I	YP_441570.1	83719080	A0A096YH24	1152933..1153583(-)	651	uracil phosphoribosyltransferase
BTH_I1017	529	559.7	498.2	0.889	-0.2	0.17	-1.01	0.31	1	0.368	1775	558	556.9	564.2	475	441.1	578.6	Q2SZS8	Oxidoreductase, short chain dehydrogenase/reductase family family	chromosome I	YP_441571.1	83721317	Q2SZS8	1153620..1154597(+)	978	short chain dehydrogenase/reductase family oxidoreductase
BTH_I1018	569.8	583.8	555.9	0.951	-0.1	0.16	-0.45	0.65	1	0.7006	3714	607.4	583.4	560.5	603.9	486.5	577.2	Q2SZS7	Methylglyoxal synthase (MGS) (EC 4.2.3.3)	chromosome I	YP_441572.1	83719005	A0A096YP84	1154806..1155198(+)	393	methylglyoxal synthase
BTH_I1019	1479.1	1071.5	1886.6	1.76	0.8	0.15	5.41	6.2e-08	0.00023	0	0	1098.2	1074.3	1041.9	2085.5	1652.1	1922.3	Q2SZS6	Quinone oxidoreductase	chromosome I	YP_441573.1	83719473	Q2SZS6	1155457..1156431(+)	975	quinone oxidoreductase
BTH_I1020	36	41.3	30.5	0.735	-0.4	0.37	-1.21	0.23	1	0.2761	1290	51.5	39.4	33.1	38.2	25.1	28.3	Q2SZS5	Potassium-transporting ATPase, KdpF subunit-related protein	chromosome I	YP_441574.1	83720468	Q2SZS5	1156819..1156950(+)	132	potassium-transporting ATPase, KdpF subunit-like protein
BTH_I1021	417.9	187.2	648.6	3.457	1.8	0.23	7.72	1.2e-14	5.3e-11	0	0	203.9	207.6	150	810.5	528.4	607	Q2SZS4	Potassium-transporting ATPase potassium-binding subunit (ATP phosphohydrolase [potassium-transporting] A chain) (Potassium-binding and translocating subunit A) (Potassium-translocating ATPase A chain)	chromosome I	YP_441575.1	83719682	Q2SZS4	1156947..1158755(+)	1809	potassium-transporting ATPase subunit A
BTH_I1022	724.5	222	1226.9	5.521	2.5	0.21	11.74	8.3e-32	4.3e-28	0	0	225.6	231.6	208.9	1539.4	976.7	1164.7	Q2SZS3	Potassium-transporting ATPase ATP-binding subunit (EC 7.2.2.6) (ATP phosphohydrolase [potassium-transporting] B chain) (Potassium-binding and translocating subunit B) (Potassium-translocating ATPase B chain)	chromosome I	YP_441576.1	83720804	Q2SZS3	1158823..1160934(+)	2112	potassium-transporting ATPase subunit B
BTH_I1023	433.4	66.8	799.9	11.934	3.6	0.25	14.56	5.3e-48	2.9e-44	0	0	57.5	77.6	65.3	1005.2	614.4	780	Q2SZS2	Potassium-transporting ATPase KdpC subunit (ATP phosphohydrolase [potassium-transporting] C chain) (Potassium-binding and translocating subunit C) (Potassium-translocating ATPase C chain)	chromosome I	YP_441577.1	83721297	Q2SZS2	1160947..1161528(+)	582	potassium-transporting ATPase subunit C
BTH_I1024	4548.1	4474.1	4622.1	1.033	0	0.18	0.26	0.79	1	0.8289	4518	4435.3	4714.4	4272.6	5659.1	4089.5	4117.6	Q2SZS1	histidine kinase (EC 2.7.13.3)	chromosome I	YP_441578.1	83718958	Q2SZS1	1161773..1164880(+)	3108	two-component system, sensor kinase protein KdpD
BTH_I1025	1069.6	1102.8	1036.4	0.94	-0.1	0.21	-0.42	0.67	1	0.7195	3825	1195.3	1114.4	998.6	1336.8	900.1	872.4	Q2SZS0	DNA-binding response regulator KdpE	chromosome I	YP_441579.1	83719874	Q2SZS0	1164867..1165571(+)	705	DNA-binding response regulator KdpE
BTH_I1026	1112.3	841.2	1383.4	1.644	0.7	0.2	3.57	0.00036	1	0.0007	2	723.9	983.2	816.4	1594.7	1430.9	1124.5	Q2SZR9	DUF333 domain-containing protein	chromosome I	YP_441580.1	83721241	Q2SZR9	1165774..1166232(+)	459	hypothetical protein
BTH_I1027	388.1	447.5	328.6	0.735	-0.4	0.19	-2.29	0.022	1	0.0327	124	393	415.8	533.8	301.3	325.2	359.4	Q2SZR8	Guanidinium exporter	chromosome I	YP_441581.1	83718491	Q2SZR8	1166479..1166799(+)	321	sugE protein
BTH_I1028	1861.3	994.4	2728.2	2.743	1.5	0.12	11.74	8.2e-32	4.3e-28	0	0	948	1033.7	1001.4	2702.6	2766.2	2715.7	Q2SZR7	DUF4126 domain-containing protein	chromosome I	YP_441582.1	83720547	Q2SZR7	1166980..1167597(+)	618	hypothetical protein
BTH_I1029	1610.4	1524	1696.9	1.113	0.2	0.14	1.15	0.25	1	0.3044	1436	1631.6	1541.3	1399	1739.4	1691.5	1659.9	Q2SZR6	DUF214	chromosome I	YP_441583.1	83720259	Q2SZR6	1167594..1170203(+)	2610	hypothetical protein
BTH_I1030	260.1	328.3	192	0.583	-0.8	0.21	-3.75	0.00018	0.52	0.0004	1	366.1	304.9	313.9	169.7	172.1	234.1	Q2SZR5	Protozoan/cyanobacterial globin family protein	chromosome I	YP_441584.1	83718970	Q2SZR5	1170196..1170690(+)	495	hypothetical protein
BTH_I1031	1205.5	1505.8	905.3	0.601	-0.7	0.14	-5.27	1.4e-07	0.00051	0	0	1435.8	1646.6	1434.9	900	894.2	921.7	Q2SZR4	DUF924 domain-containing protein	chromosome I	YP_441585.1	83719480	Q2SZR4	1170844..1172169(+)	1326	hypothetical protein
BTH_I1032	412.3	538.6	286	0.531	-0.9	0.17	-5.42	6e-08	0.00022	0	0	559.5	584	472.2	284.2	290.5	283.4	Q2SZR3	Amidase family protein	chromosome I	YP_441586.1	83720577	Q2SZR3	1172517..1173911(+)	1395	amidase
BTH_I1033	197.5	280.5	114.6	0.407	-1.3	0.25	-5.13	2.9e-07	0.001	0	0	327.2	304.3	209.9	122.4	93.2	128.3	Q2SZR2	Major facilitator family transporter	chromosome I	YP_441587.1	83721269	Q2SZR2	1174049..1175470(+)	1422	major facilitator family transporter
BTH_I1034	434.6	703.6	165.7	0.235	-2.1	0.25	-8.36	6.3e-17	2.9e-13	0	0	922.6	663.5	524.6	175	144.6	177.5	Q2SZR1	Membrane protein, putative	chromosome I	YP_441588.1	83719081	Q2SZR1	1175761..1177671(-)	1911	hypothetical protein
BTH_I1035	986.4	1307.6	665.2	0.509	-1	0.22	-4.37	1.2e-05	0.04	0	0	1523.2	1233.3	1166.2	489.5	711.3	794.9	Q2SZR0	Glucose 1-dehydrogenase	chromosome I	YP_441589.1	83718593	Q2SZR0	1178080..1178865(-)	786	glucose-1-dehydrogenase
BTH_I1036	3687	3461	3913	1.13	0.2	0.14	1.25	0.21	1	0.2614	1212	3601.5	3640.1	3141.4	3611.8	3960.4	4166.8	Q2SZQ9	Cytokinin riboside 5'-monophosphate phosphoribohydrolase (EC 3.2.2.n1)	chromosome I	YP_441590.1	83719286	Q2SZQ9	1179195..1179782(-)	588	hypothetical protein
BTH_I1037	7431.3	5498.6	9363.9	1.703	0.8	0.14	5.37	7.7e-08	0.00029	0	0	5198	5879.3	5418.5	8441.9	9434.2	10215.7	Q2SZQ8	Transcriptional reguator, TetR family	chromosome I	YP_441591.1	83720351	Q2SZQ8	1179779..1180498(-)	720	TetR family transcriptional regulator
BTH_I1038	395.5	344.7	446.3	1.293	0.4	0.16	2.3	0.022	1	0.0324	123	325	368.4	340.6	439.5	414.8	484.7	Q2SZQ7	Diacylglycerol kinase (EC 2.7.1.107)	chromosome I	YP_441592.1	83721127	Q2SZQ7	1180734..1181279(-)	546	diacylglycerol kinase
BTH_I1039	622.2	456.8	787.7	1.723	0.8	0.22	3.63	0.00029	0.81	0.0006	2	351.9	578.4	440	756.6	853.5	753.1	Q2SZQ6	Glycosyl transferase, group 1 family protein	chromosome I	YP_441593.1	83718848	Q2SZQ6	1181288..1182322(-)	1035	group 1 family glycosyl transferase
BTH_I1040	83.5	116.7	50.2	0.429	-1.2	0.26	-4.64	3.5e-06	0.012	0	0	134.5	105.3	110.4	47.4	46.6	56.7	Q2SZQ5	Ser/Thr protein phosphatase family protein	chromosome I	YP_441594.1	83720358	Q2SZQ5	1182344..1183282(-)	939	Ser/Thr protein phosphatase family protein
BTH_I1041	134.1	177.3	91	0.514	-1	0.27	-3.61	0.0003	0.85	0.0006	2	221.1	131.2	179.5	82.9	93.2	96.9	Q2SZQ4	RDD family, putative	chromosome I	YP_441595.1	83721417	Q2SZQ4	1183373..1183885(-)	513	RDD family protein
BTH_I1042	611.3	576.5	646.2	1.123	0.2	0.17	0.98	0.33	1	0.3821	1853	560.3	510.1	659	605.3	692.1	641.3	Q2SZQ3	DUF3106 domain-containing protein	chromosome I	YP_441596.1	83720489	Q2SZQ3	1183892..1184602(-)	711	hypothetical protein
BTH_I1043	683.1	436.7	929.4	2.131	1.1	0.22	4.86	1.2e-06	0.0042	0	0	415.4	340.7	554.1	785.5	988.6	1014.1	Q2SZQ2	DUF3619 domain-containing protein	chromosome I	YP_441597.1	83720011	Q2SZQ2	1184672..1185094(-)	423	hypothetical protein
BTH_I1044	661.1	923.6	398.6	0.431	-1.2	0.23	-5.36	8.5e-08	0.00032	0	0	985.4	758.3	1027.2	375	316.8	504.1	Q2SZQ1	RNA polymerase sigma-70 factor, ECF subfamily	chromosome I	YP_441598.1	83718468	Q2SZQ1	1185091..1185651(-)	561	RNA polymerase factor sigma-70
BTH_I1045	10208.3	14644.3	5772.2	0.394	-1.3	0.15	-9.01	2e-19	9.6e-16	0	0	16627.2	13391	13914.8	6131.5	5614.9	5570.2	Q2SZQ0	Acetolactate synthase (EC 2.2.1.6)	chromosome I	YP_441599.1	83719261	Q2SZQ0	1186036..1187799(+)	1764	acetolactate synthase 3 catalytic subunit
BTH_I1046	1827.5	2509.4	1145.6	0.457	-1.1	0.19	-5.99	2.1e-09	8.1e-06	0	0	3103.3	2267.6	2157.4	1211.8	1139.2	1085.7	Q2SZP9	Acetolactate synthase small subunit (AHAS) (ALS) (EC 2.2.1.6) (Acetohydroxy-acid synthase small subunit)	chromosome I	YP_441600.1	83718553	Q2SZP9	1187911..1188402(+)	492	acetolactate synthase 3 regulatory subunit
BTH_I1047	4452.5	6429.3	2475.6	0.385	-1.4	0.16	-8.55	1.2e-17	5.8e-14	0	0	7344.3	6254.4	5689.1	2690.7	2296.4	2439.8	Q2SZP8	Ketol-acid reductoisomerase (NADP(+)) (KARI) (EC 1.1.1.86) (Acetohydroxy-acid isomeroreductase) (AHIR) (Alpha-keto-beta-hydroxylacyl reductoisomerase) (Ketol-acid reductoisomerase type 1) (Ketol-acid reductoisomerase type I)	chromosome I	YP_441601.1	83718718	A0A096YIG2	1188485..1189501(+)	1017	ketol-acid reductoisomerase
BTH_I1048	1226.2	1371.9	1080.5	0.788	-0.3	0.14	-2.45	0.014	1	0.0222	82	1442.6	1256.7	1416.5	1032.9	1072.3	1136.4	Q2SZP7	Phosphatidylserine decarboxylase proenzyme (EC 4.1.1.65) [Cleaved into: Phosphatidylserine decarboxylase alpha chain; Phosphatidylserine decarboxylase beta chain]	chromosome I	YP_441602.1	83718782	A0A096YPE6	1189623..1190273(+)	651	phosphatidylserine decarboxylase
BTH_I1049	1524.7	1953.1	1096.2	0.561	-0.8	0.14	-6.06	1.3e-09	5.2e-06	0	0	2116.4	1867.2	1875.8	1073.7	1065.1	1149.8	Q2SZP6	CDP-diacylglycerol--glycerol-3-phosphate 3-phosphatidyltransferase (EC 2.7.8.5) (EC 2.7.8.8) (CDP-diacylglycerol--serine O-phosphatidyltransferase) (Phosphatidylserine synthase)	chromosome I	YP_441603.1	83719657	Q2SZP6	1190290..1191162(+)	873	CDP-diacylglycerol--serine O-phosphatidyltransferse
BTH_I1050	8052	10754.7	5349.4	0.497	-1	0.12	-8.17	3.1e-16	1.4e-12	0	0	11149	10694.1	10420.9	5506.5	5014.8	5526.9	Q2SZP5	2-isopropylmalate synthase (EC 2.3.3.13) (Alpha-IPM synthase) (Alpha-isopropylmalate synthase)	chromosome I	YP_441604.1	83718940	Q2SZP5	1191524..1193071(+)	1548	2-isopropylmalate synthase
BTH_I1051	1487.2	1487.7	1486.7	0.999	0	0.2	0	1	1	0.9977	5674	1772	1483.4	1207.6	1596	1599.5	1264.7	Q2SZP4	Sulfate transporter, putative	chromosome I	YP_441605.1	83721484	Q2SZP4	1193209..1194852(-)	1644	sulfate transporter
BTH_I1052	994.2	771.1	1217.3	1.578	0.7	0.17	3.77	0.00016	0.47	0.0003	1	894.2	743.5	675.6	1118.4	1344.8	1188.6	Q2SZP3	Carbonic anhydrase (EC 4.2.1.1) (Carbonate dehydratase)	chromosome I	YP_441606.1	83721019	Q2SZP3	1194797..1195432(-)	636	carbonic anhydrase
BTH_I1053	816.5	720.6	912.4	1.266	0.3	0.17	1.98	0.048	1	0.0672	272	615.6	739.8	806.3	861.8	870.3	1005.2	Q2SZP2	Lipoprotein, putative	chromosome I	YP_441607.1	83721512	Q2SZP2	1195868..1196518(-)	651	lipoprotein
BTH_I1054	424.1	508.9	339.4	0.668	-0.6	0.17	-3.41	0.00064	1	0.0012	4	537.9	442.9	545.8	346	351.5	320.6	Q2SZP1	Amino acid-binding protein, putative	chromosome I	YP_441608.1	83718980	Q2SZP1	1196726..1198006(+)	1281	amino acid-binding protein
BTH_I1055	6814.4	8878.7	4750.1	0.535	-0.9	0.22	-4.06	4.9e-05	0.15	0.0001	0	10415.4	6556.3	9664.3	3980.2	4774.5	5495.6	Q2SZP0	Small ribosomal subunit protein uS15 (30S ribosomal protein S15)	chromosome I	YP_441609.2	161723163	A0A096YHE5	1198112..1198381(+)	270	30S ribosomal protein S15
BTH_I1056	9126.8	13688.8	4564.9	0.333	-1.6	0.15	-10.79	3.7e-27	1.9e-23	0	0	15017.3	12555.7	13493.3	4976.2	4216.2	4502.4	Q2SZN9	Polyribonucleotide nucleotidyltransferase (EC 2.7.7.8) (Polynucleotide phosphorylase) (PNPase)	chromosome I	YP_441610.1	83718859	A0A096YMT5	1198682..1200823(+)	2142	polynucleotide phosphorylase/polyadenylase
BTH_I1057	1476.5	1675.8	1277.2	0.762	-0.4	0.2	-1.92	0.054	1	0.0757	309	1875.9	1475.4	1676.1	1596	1156	1079.7	Q2SZN8	Oxidoreductase, zinc-binding dehydrogenase family protein	chromosome I	YP_441611.1	83720037	Q2SZN8	1200939..1201958(+)	1020	zinc-binding dehydrogenase family oxidoreductase
BTH_I1058	3514.8	4215.2	2814.3	0.668	-0.6	0.15	-3.87	0.00011	0.32	0.0002	1	4585.4	3945	4115.2	3138.1	2571.3	2733.6	Q2SZN7	Triosephosphate isomerase (TIM) (TPI) (EC 5.3.1.1) (Triose-phosphate isomerase)	chromosome I	YP_441612.1	83719537	Q2SZN7	1202063..1202818(+)	756	triosephosphate isomerase
BTH_I1059	1700.9	2000.6	1401.1	0.701	-0.5	0.14	-3.65	0.00026	0.75	0.0005	2	2013.3	1910.3	2078.3	1517.1	1414.2	1272.1	Q2SZN6	Protein-export membrane protein SecG	chromosome I	YP_441613.1	83719049	Q2SZN6	1202897..1203274(+)	378	preprotein translocase subunit SecG
BTH_I1060	294.3	370.2	218.3	0.59	-0.8	0.32	-2.4	0.017	1	0.0253	94	570	250.7	289.9	189.5	234.3	231.2			chromosome I				1203385..1203469(+)	85	tRNA-Leu
BTH_I1061	2342.8	3310.1	1375.5	0.415	-1.3	0.17	-7.38	1.6e-13	6.9e-10	0	0	3934.7	3080.7	2914.9	1398.7	1288.7	1439.1	Q2SZN5	NADH-quinone oxidoreductase subunit A (EC 7.1.1.-) (NADH dehydrogenase I subunit A) (NDH-1 subunit A) (NUO1)	chromosome I	YP_441614.1	83720995	A0A096YPY5	1203624..1203983(+)	360	NADH dehydrogenase subunit A
BTH_I1062	3166.8	4186.8	2146.7	0.513	-1	0.15	-6.48	8.9e-11	3.6e-07	0	0	4657.1	4107.6	3795.8	2300	2023.8	2116.2	Q2SZN4	NADH-quinone oxidoreductase subunit B (EC 7.1.1.-) (NADH dehydrogenase I subunit B) (NDH-1 subunit B)	chromosome I	YP_441615.1	83720537	Q2SZN4	1204004..1204525(+)	522	NADH dehydrogenase subunit B
BTH_I1063	2893.7	4027.5	1759.9	0.437	-1.2	0.19	-6.45	1.1e-10	4.6e-07	0	0	4957.4	3646.8	3478.2	1821	1643.7	1815	Q2SZN3	NADH-quinone oxidoreductase subunit C (EC 7.1.1.-) (NADH dehydrogenase I subunit C) (NDH-1 subunit C)	chromosome I	YP_441616.1	83719353	Q2SZN3	1204546..1205148(+)	603	NADH dehydrogenase subunit C
BTH_I1064	5905	8013.8	3796.2	0.474	-1.1	0.15	-7.37	1.6e-13	7.2e-10	0	0	8956.4	7357.1	7727.8	4063.1	3710.6	3615	Q2SZN2	NADH-quinone oxidoreductase subunit D (EC 7.1.1.-) (NADH dehydrogenase I subunit D) (NDH-1 subunit D)	chromosome I	YP_441617.1	83721170	A0A096YKJ8	1205158..1206411(+)	1254	NADH dehydrogenase subunit D
BTH_I1065	2127.9	2867.5	1388.3	0.484	-1	0.17	-6.1	1e-09	4.2e-06	0	0	3372.2	2489.3	2741	1467.1	1283.9	1413.8	Q2SZN1	NADH dehydrogenase I, E subunit	chromosome I	YP_441618.1	83720126	Q2SZN1	1206573..1207058(+)	486	NADH dehydrogenase subunit E
BTH_I1066	5419.1	7698.5	3139.7	0.408	-1.3	0.17	-7.45	9.7e-14	4.3e-10	0	0	9252.3	6882.2	6961.1	3367	2981.4	3070.7	Q2SZN0	NADH-quinone oxidoreductase subunit F (EC 7.1.1.-)	chromosome I	YP_441619.1	83720620	Q2SZN0	1207055..1208365(+)	1311	NADH-quinone oxidoreductase subunit F
BTH_I1067	7178.6	10979.2	3377.9	0.308	-1.7	0.17	-9.86	6.1e-23	3e-19	0	0	12826.9	9774.4	10336.2	3798.6	3198.9	3136.3	Q2SZM9	NADH-quinone oxidoreductase (EC 7.1.1.-)	chromosome I	YP_441620.1	83721460	Q2SZM9	1208451..1210781(+)	2331	NADH dehydrogenase subunit G
BTH_I1068	2677.8	4369.4	986.1	0.226	-2.1	0.18	-11.69	1.4e-31	7.1e-28	0	0	5126.3	3695.5	4286.4	1088.1	999.4	870.9	Q2SZM8	NADH-quinone oxidoreductase subunit H (EC 7.1.1.-) (NADH dehydrogenase I subunit H) (NDH-1 subunit H)	chromosome I	YP_441621.1	83720320	Q2SZM8	1210782..1211846(+)	1065	NADH dehydrogenase subunit H
BTH_I1069	1797.4	2732.6	862.2	0.316	-1.7	0.21	-7.97	1.5e-15	7e-12	0	0	3244.5	2429.6	2523.8	1047.3	836.8	702.4	Q2SZM7	NADH-quinone oxidoreductase subunit I (EC 7.1.1.-) (NADH dehydrogenase I subunit I) (NDH-1 subunit I)	chromosome I	YP_441622.1	83719559	A0A096YRA7	1211862..1212350(+)	489	NADH dehydrogenase subunit I
BTH_I1070	1734	2883.3	584.6	0.203	-2.3	0.23	-10.16	3.1e-24	1.5e-20	0	0	3729.3	2562.6	2358.1	684.2	559.5	510	Q2SZM6	NADH-quinone oxidoreductase subunit J (EC 7.1.1.-)	chromosome I	YP_441623.1	83718554	Q2SZM6	1212472..1213128(+)	657	NADH dehydrogenase subunit J
BTH_I1071	919.8	1436.4	403.3	0.281	-1.8	0.22	-8.49	2.1e-17	9.9e-14	0	0	1784.7	1214.8	1309.7	475	351.5	383.3	Q2SZM5	NADH-quinone oxidoreductase subunit K (EC 7.1.1.-) (NADH dehydrogenase I subunit K) (NDH-1 subunit K)	chromosome I	YP_441624.1	83718586	A0A096YLI8	1213147..1213452(+)	306	NADH dehydrogenase subunit K
BTH_I1072	6620.7	11321.1	1920.3	0.17	-2.6	0.22	-11.54	8.5e-31	4.4e-27	0	0	15077.8	9472.5	9413.1	2090.7	1885.2	1785.1	Q2SZM4	NADH dehydrogenase I, L subunit	chromosome I	YP_441625.1	83720737	Q2SZM4	1213470..1215518(+)	2049	NADH dehydrogenase subunit L
BTH_I1073	3289.7	5703.4	876.1	0.154	-2.7	0.22	-12.39	3e-35	1.6e-31	0	0	7396.6	4896.1	4817.4	975	767.5	885.9	Q2SZM3	NADH dehydrogenase I, M subunit	chromosome I	YP_441626.1	83719938	Q2SZM3	1215534..1217024(+)	1491	NADH dehydrogenase subunit M
BTH_I1074	3956.6	6989.1	924.1	0.132	-2.9	0.2	-14.53	7.9e-48	4.3e-44	0	0	8706.2	5997.6	6263.4	1021	938.4	812.8	Q2SZM2	NADH-quinone oxidoreductase subunit N (EC 7.1.1.-) (NADH dehydrogenase I subunit N) (NDH-1 subunit N)	chromosome I	YP_441627.1	83718846	Q2SZM2	1217064..1218521(+)	1458	NADH dehydrogenase subunit N
BTH_I1075	607.8	978.5	237.1	0.242	-2	0.29	-7.11	1.2e-12	5e-09	0	0	1415.7	696.1	823.8	200	235.5	275.9	Q2SZM1	Membrane protein, putative	chromosome I	YP_441628.1	83720714	Q2SZM1	1218521..1218826(+)	306	hypothetical protein
BTH_I1076	1042.5	1519.1	565.8	0.372	-1.4	0.26	-5.58	2.4e-08	9.1e-05	0	0	2138.8	1185.2	1233.4	559.2	516.4	621.9	Q2SZM0	Pyrophosphatase, MutT/nudix family	chromosome I	YP_441629.1	83721454	Q2SZM0	1218863..1219453(+)	591	MutT/NUDIX NTP pyrophosphatase
BTH_I1077	1468.8	1304	1633.5	1.252	0.3	0.15	2.22	0.026	1	0.0384	149	1208.7	1421.2	1282.1	1511.8	1739.3	1649.4	Q2SZL9	DUF1178 domain-containing protein	chromosome I	YP_441630.1	83719166	Q2SZL9	1219597..1220019(+)	423	hypothetical protein
BTH_I1078	1193.4	1001.4	1385.4	1.383	0.5	0.15	3.08	0.0021	1	0.0037	12	1028.7	1083.6	891.9	1303.9	1484.7	1367.6	Q2SZL8	Acyl-CoA dehydrogenase domain protein	chromosome I	YP_441631.1	83721338	Q2SZL8	1220080..1221276(+)	1197	acyl-CoA dehydrogenase domain-containing protein
BTH_I1079	902.8	728.8	1076.8	1.476	0.6	0.17	3.27	0.0011	1	0.0019	6	737.3	827.9	621.3	1005.2	1167.9	1057.4	Q2SZL7	Acyl-CoA dehydrogenase domain protein	chromosome I	YP_441632.1	83720291	Q2SZL7	1221288..1222421(+)	1134	acyl-CoA dehydrogenase domain-containing protein
BTH_I1080	482.2	335.9	628.5	1.868	0.9	0.19	4.82	1.5e-06	0.0051	0	0	315.3	401.6	290.9	626.3	673	586.1	Q2SZL6	MoaC domain protein	chromosome I	YP_441633.1	83719875	Q2SZL6	1222462..1222920(+)	459	MoaC domain-containing protein
BTH_I1081	339	247.2	430.7	1.741	0.8	0.22	3.64	0.00027	0.76	0.0005	2	256.2	278.4	207.1	456.6	498.5	337	Q2SZL5	MaoC family protein	chromosome I	YP_441634.1	83719327	Q2SZL5	1222917..1223399(+)	483	MaoC family protein
BTH_I1082	245.4	240	250.8	1.042	0.1	0.2	0.3	0.77	1	0.8062	4369	246.5	272.9	200.6	273.7	229.5	249.1	Q2SZL4	Lipoprotein, putative	chromosome I	YP_441635.1	83718439	Q2SZL4	1223418..1223855(+)	438	lipoprotein
BTH_I1083	879.1	665.3	1093	1.642	0.7	0.17	4.32	1.6e-05	0.05	0	0	582.7	772.5	640.6	1107.9	1061.5	1109.6	Q2SZL3	Acyl-CoA dehydrogenase domain protein	chromosome I	YP_441636.1	83718895	Q2SZL3	1224063..1225289(-)	1227	acyl-CoA dehydrogenase domain-containing protein
BTH_I1084	664.6	505	824.3	1.63	0.7	0.16	4.38	1.2e-05	0.038	0	0	518.5	544.6	451.9	748.7	836.8	887.4	Q2SZL2	Phosphotransferase enzyme family protein	chromosome I	YP_441637.1	83721652	Q2SZL2	1225335..1226441(-)	1107	phosphotransferase family protein
BTH_I1085	670.9	521.9	820	1.57	0.7	0.16	4.18	2.9e-05	0.092	0.0001	0	480.4	568	517.3	755.2	824.8	879.9	Q2SZL1	Phosphoglycerate mutase, putative	chromosome I	YP_441638.1	83719765	Q2SZL1	1226469..1227182(-)	714	phosphoglycerate mutase
BTH_I1086	1849	1228.3	2469.8	2.01	1	0.16	6.23	4.6e-10	1.9e-06	0	0	1155.7	1349.1	1180	2182.9	2436.3	2790.3	Q2SZL0	Enoyl-CoA hydratase/isomerase family protein	chromosome I	YP_441639.1	83718853	Q2SZL0	1227191..1228258(-)	1068	enoyl-CoA hydratase
BTH_I1087	5218.3	4053.5	6383	1.575	0.7	0.16	4.09	4.3e-05	0.13	0.0001	0	3485	4689.1	3986.3	6159.1	6444.5	6545.5	Q2SZK9	Glutathione S-transferase N-terminal domain protein	chromosome I	YP_441640.1	83718518	Q2SZK9	1228227..1228883(+)	657	glutathione S-transferase domain-containing protein
BTH_I1088	2130.3	2307.3	1953.3	0.847	-0.2	0.15	-1.62	0.11	1	0.1388	600	2413.7	2423.4	2084.7	1851.3	2145.8	1862.7	Q2SZK8	Aromatic aminotransferase	chromosome I	YP_441641.1	83721131	Q2SZK8	1229069..1230241(-)	1173	aminotransferase
BTH_I1089	563.5	696.5	430.5	0.617	-0.7	0.16	-4.29	1.8e-05	0.058	0	0	729.1	715.2	645.2	388.2	423.2	480.2	Q2SZK7	PIN domain-containing protein	chromosome I	YP_441642.1	83720764	Q2SZK7	1230281..1230958(-)	678	hypothetical protein
BTH_I1090	748.7	918.8	578.5	0.63	-0.7	0.16	-4.21	2.6e-05	0.082	0.0001	0	1014.5	815	926.9	582.9	548.7	604	Q2SZK6	UPF0246 protein BTH_I1090	chromosome I	YP_441643.1	83719206	A0A096YLJ4	1231016..1231798(+)	783	hypothetical protein
BTH_I1091	1397.8	1822	973.5	0.534	-0.9	0.14	-6.57	4.9e-11	2e-07	0	0	1896	1756.9	1813.2	1053.9	953.9	912.7	Q2SZK5	Zinc carboxypeptidase family	chromosome I	YP_441644.1	83720113	Q2SZK5	1231841..1232995(+)	1155	zinc carboxypeptidase family protein
BTH_I1092	1485.7	1952.4	1019.1	0.522	-0.9	0.18	-5.13	3e-07	0.0011	0	0	2228.5	1658.9	1969.7	953.9	931.2	1172.2	Q2SZK4	Lipoprotein transmembrane	chromosome I	YP_441645.1	83719975	Q2SZK4	1233188..1233811(-)	624	hypothetical protein
BTH_I1093	2245	1105.8	3384.2	3.061	1.6	0.17	9.71	2.8e-22	1.4e-18	0	0	922.6	1153.2	1241.6	3588.1	3356.7	3207.9	Q2SZK3	Membrane protein, putative	chromosome I	YP_441646.1	83718690	Q2SZK3	1233974..1234648(-)	675	hypothetical protein
BTH_I1094	1742.6	1024.9	2460.4	2.399	1.3	0.17	7.45	9e-14	4e-10	0	0	1007	1200.6	867	2481.5	2540.3	2359.3	Q2SZK2	DNA-binding response regulator	chromosome I	YP_441647.1	83721051	Q2SZK2	1234715..1235554(-)	840	DNA-binding response regulator
BTH_I1095	2943.5	2542.4	3344.5	1.315	0.4	0.15	2.68	0.0074	1	0.012	42	2701.3	2548.5	2377.4	3736.8	3227.6	3069.2	Q2SZK1	DUF2863 domain-containing protein	chromosome I	YP_441648.1	83719508	Q2SZK1	1235758..1236975(-)	1218	hypothetical protein
BTH_I1096	205.3	303	107.6	0.355	-1.5	0.94	-1.59	0.11	1	0.1471	639	227.9	603.7	77.3	155.3	130.3	37.3			chromosome I				1237613..1239100(+)	1488	16S ribosomal RNA
BTH_I1097	0.2	0.5	0	0.49	-1	4.04	-0.25	0.8	1	0.833	4548	1.5	0	0	0	0	0			chromosome I				1239183..1239259(+)	77	tRNA-Ile
BTH_I1098	12.9	14.3	11.5	0.8	-0.3	0.54	-0.6	0.55	1	0.605	3131	18.7	12.3	12	10.5	12	11.9			chromosome I				1239295..1239370(+)	76	tRNA-Ala
BTH_I1099	418.2	486.6	349.8	0.719	-0.5	0.42	-1.14	0.26	1	0.3087	1460	475.1	719.5	265.1	494.7	392.1	162.6			chromosome I				1239694..1242574(+)	2881	23S ribosomal RNA
BTH_I1100	1.6	3.3	0	0.074	-3.8	2.68	-1.4	0.16	1	0.2032	914	0	9.9	0	0	0	0			chromosome I				1242690..1242805(+)	116	5S ribosomal RNA
BTH_I1101	10.5	13.3	7.7	0.58	-0.8	0.82	-0.96	0.34	1	0.3936	1915	23.9	3.1	12.9	9.2	3.6	10.4			chromosome I	YP_441649.1	83719620	Q2SZK0	1242993..1243400(+)	408	hypothetical protein
BTH_I1102	191.1	151.3	230.9	1.525	0.6	0.29	2.06	0.039	1	0.0556	222	224.1	115.8	114.1	215.8	236.7	240.1	Q2SZJ9	TnpB protein	chromosome I	YP_441650.1	83718752	Q2SZJ9	1243397..1243783(+)	387	TnpB protein
BTH_I1103	37.8	43.5	32	0.734	-0.4	0.46	-0.97	0.33	1	0.3888	1890	68.7	33.3	28.5	44.7	21.5	29.8			chromosome I	YP_441651.1	83720922	Q2T868	1243753..1245012(-)	1260	transposase mutator family protein
BTH_I1104	13.3	15.8	10.9	0.686	-0.5	0.6	-0.9	0.37	1	0.4262	2093	23.9	10.5	12.9	9.2	7.2	16.4	Q2SZJ7	TnpC protein	chromosome I	YP_441652.1	83719756	Q2SZJ7	1245083..1245658(+)	576	TnpC protein
BTH_I1105	1957.5	1548.7	2366.3	1.528	0.6	0.15	4.14	3.5e-05	0.11	0.0001	0	1748.9	1453.2	1444.1	2309.2	2478.1	2311.6	Q2SZJ6	Molybdopterin oxidoreductase	chromosome I	YP_441653.1	83720470	Q2SZJ6	1245787..1247862(+)	2076	molybdopterin oxidoreductase
BTH_I1106	3745	3279.4	4210.8	1.284	0.4	0.12	2.95	0.0031	1	0.0054	18	3358	3374.6	3105.5	4348.6	4178	4105.7	Q2SZJ5	Long-chain-fatty-acid--CoA ligase (EC 6.2.1.3) (Long-chain acyl-CoA synthetase)	chromosome I	YP_441654.1	83721557	Q2SZJ5	1248002..1249675(+)	1674	Long-chain-fatty-acid--CoA ligase
BTH_I1107	10365.9	3131.6	17600.3	5.621	2.5	0.16	15.5	3.5e-54	1.9e-50	0	0	2832.1	3060.4	3502.2	17615.5	15638.4	19547.1	Q2SZJ4	Outer membrane porin OpcP	chromosome I	YP_441655.1	83719009	Q2SZJ4	1249912..1251222(-)	1311	outer membrane porin OpcP
BTH_I1108	1614.1	1227.8	2000.3	1.629	0.7	0.15	4.55	5.3e-06	0.018	0	0	1219.2	1286.2	1178.1	2284.2	1915.1	1801.5	Q2SZJ3	3-demethoxyubiquinol 3-hydroxylase (DMQ hydroxylase) (EC 1.14.99.60) (2-nonaprenyl-3-methyl-6-methoxy-1,4-benzoquinol hydroxylase)	chromosome I	YP_441656.1	83720173	Q2SZJ3	1251419..1251979(+)	561	hypothetical protein
BTH_I1109	2854.7	1754.7	3954.7	2.254	1.2	0.2	5.98	2.2e-09	8.5e-06	0	0	1877.3	1785.2	1601.5	4767	4001.1	3096	Q2SZJ2	Transcriptional regulator MraZ	chromosome I	YP_441657.1	83720857	A0A096YRI6	1252366..1252794(+)	429	cell division protein MraZ
BTH_I1110	2725.2	2095.2	3355.2	1.601	0.7	0.23	2.94	0.0033	1	0.0057	19	2343.5	2385.8	1556.4	4042	3319.7	2703.8	Q2SZJ1	Ribosomal RNA small subunit methyltransferase H (EC 2.1.1.199) (16S rRNA m(4)C1402 methyltransferase) (rRNA (cytosine-N(4)-)-methyltransferase RsmH)	chromosome I	YP_441658.1	83720235	A0A096YKQ7	1252818..1253759(+)	942	S-adenosyl-methyltransferase MraW
BTH_I1111	380.9	450.1	311.6	0.692	-0.5	0.28	-1.9	0.058	1	0.0801	329	608.1	422	320.3	384.2	306	244.6	Q2SZJ0	Cell division protein FtsL	chromosome I	YP_441659.1	83720953	Q2SZJ0	1253756..1254085(+)	330	cell division protein FtsL
BTH_I1112	3637.1	3700	3574.2	0.966	0	0.21	-0.24	0.81	1	0.8407	4601	4559.3	3447.2	3093.5	4131.5	3526.5	3064.7	Q2SZI9	Peptidoglycan D,D-transpeptidase FtsI (EC 3.4.16.4) (Penicillin-binding protein 3) (PBP-3)	chromosome I	YP_441660.1	83721379	Q2SZI9	1254082..1255926(+)	1845	penicillin-binding protein
BTH_I1113	4005.4	4633.3	3377.5	0.729	-0.5	0.24	-1.92	0.055	1	0.0762	311	5603.7	4372.5	3923.7	4336.8	3251.5	2544.2	Q2SZI8	UDP-N-acetylmuramoyl-L-alanyl-D-glutamate--2,6-diaminopimelate ligase (EC 6.3.2.13) (Meso-A2pm-adding enzyme) (Meso-diaminopimelate-adding enzyme) (UDP-MurNAc-L-Ala-D-Glu:meso-diaminopimelate ligase) (UDP-MurNAc-tripeptide synthetase) (UDP-N-acetylmuramyl-tripeptide synthetase)	chromosome I	YP_441661.1	83720483	Q2SZI8	1255923..1257467(+)	1545	UDP-N-acetylmuramoylalanyl-D-glutamate--2, 6-diaminopimelate ligase
BTH_I1114	2977.6	3395.9	2559.2	0.754	-0.4	0.22	-1.89	0.058	1	0.0806	331	3965.4	3242.1	2980.3	3221	2407.6	2049.1	Q2SZI7	UDP-N-acetylmuramoyl-tripeptide--D-alanyl-D-alanine ligase (EC 6.3.2.10) (D-alanyl-D-alanine-adding enzyme)	chromosome I	YP_441662.1	83719896	Q2SZI7	1257464..1258870(+)	1407	UDP-N-acetylmuramoyl-tripeptide--D-alanyl-D- alanine ligase
BTH_I1115	1753.2	2289.4	1216.9	0.532	-0.9	0.22	-4.2	2.6e-05	0.083	0.0001	0	2879.1	2056.3	1932.9	1435.5	1178.7	1036.5	Q2SZI6	Phospho-N-acetylmuramoyl-pentapeptide-transferase (EC 2.7.8.13) (UDP-MurNAc-pentapeptide phosphotransferase)	chromosome I	YP_441663.1	83719046	A0A096YP74	1258885..1260054(+)	1170	phospho-N-acetylmuramoyl-pentapeptide- transferase
BTH_I1116	2937.8	3386.1	2489.4	0.735	-0.4	0.21	-2.15	0.032	1	0.0461	181	3971.3	3196.5	2990.4	3038.1	2412.3	2017.8	Q2SZI5	UDP-N-acetylmuramoylalanine--D-glutamate ligase (EC 6.3.2.9) (D-glutamic acid-adding enzyme) (UDP-N-acetylmuramoyl-L-alanyl-D-glutamate synthetase)	chromosome I	YP_441664.1	83720203	Q2SZI5	1260080..1261594(+)	1515	UDP-N-acetylmuramoyl-L-alanyl-D-glutamate synthetase
BTH_I1117	1643.7	2036.7	1250.8	0.614	-0.7	0.25	-2.84	0.0046	1	0.0077	26	2560.9	1886.9	1662.3	1623.7	1148.8	979.8	Q2SZI4	Probable peptidoglycan glycosyltransferase FtsW (PGT) (EC 2.4.99.28) (Cell division protein FtsW) (Cell wall polymerase) (Peptidoglycan polymerase) (PG polymerase)	chromosome I	YP_441665.1	83719280	Q2SZI4	1261495..1262883(+)	1389	cell division protein FtsW
BTH_I1118	1735.5	1931.3	1539.7	0.797	-0.3	0.22	-1.49	0.14	1	0.1753	774	2275.5	1708.8	1809.5	1926.3	1484.7	1208	Q2SZI3	UDP-N-acetylglucosamine--N-acetylmuramyl-(pentapeptide) pyrophosphoryl-undecaprenol N-acetylglucosamine transferase (EC 2.4.1.227) (Undecaprenyl-PP-MurNAc-pentapeptide-UDPGlcNAc GlcNAc transferase)	chromosome I	YP_441666.1	83719178	A0A096YN21	1262880..1263983(+)	1104	undecaprenyldiphospho-muramoylpentapeptide beta-N- acetylglucosaminyltransferase
BTH_I1119	3267.5	4059.1	2476	0.61	-0.7	0.22	-3.24	0.0012	1	0.0022	7	4673.6	3966.5	3537.1	3185.5	2266.5	1976	Q2SZI2	UDP-N-acetylmuramate--L-alanine ligase (EC 6.3.2.8) (UDP-N-acetylmuramoyl-L-alanine synthetase)	chromosome I	YP_441667.1	83721549	Q2SZI2	1263980..1265377(+)	1398	UDP-N-acetylmuramate--L-alanine ligase
BTH_I1120	1722.1	1989.5	1454.8	0.731	-0.5	0.19	-2.37	0.018	1	0.0274	102	2214.3	1993.4	1760.7	1714.4	1464.4	1185.6	Q2SZI1	D-alanine--D-alanine ligase (EC 6.3.2.4) (D-Ala-D-Ala ligase) (D-alanylalanine synthetase)	chromosome I	YP_441668.1	83720293	A0A096YNF5	1265379..1266317(+)	939	D-alanine--D-alanine ligase
BTH_I1121	1616.9	1867.3	1366.4	0.732	-0.5	0.19	-2.34	0.019	1	0.0289	108	2154.5	1772.3	1675.2	1644.7	1254	1200.5	Q2SZI0	Cell division protein FtsQ	chromosome I	YP_441669.1	83719340	Q2SZI0	1266338..1267090(+)	753	cell division protein FtsQ
BTH_I1122	3578	4199.6	2956.5	0.704	-0.5	0.17	-2.9	0.0038	1	0.0064	21	4563.8	4342.3	3692.7	3419.7	2902.5	2547.2	Q2SZH9	Cell division protein FtsA	chromosome I	YP_441670.1	83720984	Q2SZH9	1267117..1268349(+)	1233	cell division protein FtsA
BTH_I1123	11997.5	12247.2	11747.9	0.959	-0.1	0.19	-0.32	0.75	1	0.7881	4252	11867.7	13436	11438	14295.8	11161.6	9786.2	Q2SZH8	Cell division protein FtsZ	chromosome I	YP_441671.1	83719008	Q2SZH8	1268459..1269655(+)	1197	cell division protein FtsZ
BTH_I1124	3346.8	3965.6	2728.1	0.688	-0.5	0.16	-3.39	0.00069	1	0.0013	4	4214.1	3978.9	3703.7	3138.1	2628.7	2417.5	Q2SZH7	Glutathione-dependent peroxiredoxin (EC 1.11.1.27)	chromosome I	YP_441672.1	83719595	Q2SZH7	1269793..1270350(+)	558	AhpC/TSA family protein
BTH_I1125	4615.6	5522.1	3709.1	0.672	-0.6	0.16	-3.64	0.00027	0.76	0.0005	2	6454.5	5004.5	5107.4	3739.4	3778.7	3609.1	Q2SZH6	UDP-3-O-acyl-N-acetylglucosamine deacetylase (UDP-3-O-acyl-GlcNAc deacetylase) (EC 3.5.1.108) (UDP-3-O-[R-3-hydroxymyristoyl]-N-acetylglucosamine deacetylase)	chromosome I	YP_441673.1	83720262	Q2SZH6	1270562..1271509(+)	948	UDP-3-O-[3-hydroxymyristoyl] N-acetylglucosamine deacetylase
BTH_I1126	1306.9	1353.4	1260.4	0.931	-0.1	0.14	-0.75	0.46	1	0.5155	2595	1358.1	1261.6	1440.4	1296	1190.6	1294.5	Q2SZH5	DUF721 domain-containing protein	chromosome I	YP_441674.1	83720214	Q2SZH5	1271847..1272644(-)	798	hypothetical protein
BTH_I1127	16131.9	15021.7	17242.1	1.148	0.2	0.14	1.37	0.17	1	0.2128	963	16948.4	14665	13451.8	17662.8	16802.8	17260.8	Q2SZH4	Protein translocase subunit SecA (EC 7.4.2.8)	chromosome I	YP_441675.1	83721069	A0A096YJA0	1272916..1275708(+)	2793	preprotein translocase subunit SecA
BTH_I1128	1997.5	2008.5	1986.6	0.989	0	0.16	-0.1	0.92	1	0.9355	5231	2321.1	1902.3	1802.2	2034.2	1986.8	1938.7	Q2SZH3	Arginine biosynthesis bifunctional protein ArgJ [Cleaved into: Arginine biosynthesis bifunctional protein ArgJ alpha chain; Arginine biosynthesis bifunctional protein ArgJ beta chain] [Includes: Glutamate N-acetyltransferase (EC 2.3.1.35) (Ornithine acetyltransferase) (OATase) (Ornithine transacetylase); Amino-acid acetyltransferase (EC 2.3.1.1) (N-acetylglutamate synthase) (AGSase)]	chromosome I	YP_441676.1	83718747	Q2SZH3	1275831..1277105(+)	1275	bifunctional ornithine acetyltransferase/N-acetylglutamate synthase protein
BTH_I1129	1248.9	1233	1264.8	1.026	0	0.18	0.21	0.84	1	0.8651	4760	1463.5	1129.2	1106.3	1392.1	1218.1	1184.1	Q2SZH2	AAA+ ATPase domain-containing protein	chromosome I	YP_441677.1	83718824	Q2SZH2	1277125..1277994(+)	870	hypothetical protein
BTH_I1130	1015.3	918.8	1111.8	1.211	0.3	0.19	1.48	0.14	1	0.1797	794	1052.6	795.3	908.4	1296	1044.8	994.7	Q2SZH1	8-oxo-dGTP diphosphatase (EC 3.6.1.55) (7,8-dihydro-8-oxoguanine-triphosphatase) (Mutator protein MutT) (dGTP pyrophosphohydrolase)	chromosome I	YP_441678.1	83720449	Q2SZH1	1277991..1278440(+)	450	NUDIX family pyrophosphatase
BTH_I1131	537.6	669.8	405.5	0.605	-0.7	0.17	-4.34	1.4e-05	0.046	0	0	716.4	585.2	707.8	385.5	396.9	434	Q2SZH0	DNA gyrase inhibitor YacG	chromosome I	YP_441679.1	83721406	Q2SZH0	1278570..1278794(-)	225	hypothetical protein
BTH_I1132	2436.1	2646.5	2225.6	0.841	-0.2	0.15	-1.67	0.094	1	0.125	537	2729	2311.3	2899.3	2252.6	2285.6	2138.6	Q2SZG9	Cell division protein ZapD (Z ring-associated protein D)	chromosome I	YP_441680.1	83721262	Q2SZG9	1278805..1279560(-)	756	hypothetical protein
BTH_I1133	337.7	280.5	394.8	1.408	0.5	0.17	2.83	0.0046	1	0.0078	26	277.9	256.3	307.4	367.1	378.9	438.5	Q2SZG8	Dephospho-CoA kinase (EC 2.7.1.24) (Dephosphocoenzyme A kinase)	chromosome I	YP_441681.1	83721162	Q2SZG8	1279710..1280321(-)	612	dephospho-CoA kinase
BTH_I1134	328.1	314.6	341.6	1.087	0.1	0.2	0.6	0.55	1	0.6044	3126	289.9	280.3	373.7	323.7	312	389.2	Q2SZG7	Prepilin leader peptidase/N-methyltransferase (EC 2.1.1.-) (EC 3.4.23.43)	chromosome I	YP_441682.1	83718694	Q2SZG7	1280325..1281380(-)	1056	type IV pilus prepilin peptidase PilD
BTH_I1135	243	197.3	288.8	1.464	0.5	0.24	2.29	0.022	1	0.0331	126	236.1	200.2	155.5	273.7	352.6	240.1	Q2SZG6	Type IV pilus biogenesis protein PilC	chromosome I	YP_441683.1	83719565	Q2SZG6	1281284..1282501(-)	1218	type IV pilus biogenesis protein PilC
BTH_I1136	358.9	411.2	306.5	0.746	-0.4	0.31	-1.35	0.18	1	0.2229	1015	561	361.6	311.1	255.3	437.5	226.7	Q2SZG5	Type II/IV secretion system protein	chromosome I	YP_441684.1	83719679	Q2SZG5	1282498..1283769(-)	1272	type II/IV secretion system protein
BTH_I1137	1291.6	1993.8	589.4	0.295	-1.8	0.2	-8.77	1.7e-18	8.3e-15	0	0	2495.9	1728.5	1757.1	622.4	534.4	611.5	Q2SZG4	CBS domain protein	chromosome I	YP_441685.1	83721204	Q2SZG4	1283876..1285171(-)	1296	CBS domain-containing protein
BTH_I1138	5.8	5.2	6.4	1.215	0.3	0.84	0.33	0.74	1	0.7806	4204	8.2	3.7	3.7	7.9	2.4	8.9			chromosome I				1285314..1285390(-)	77	tRNA-Pro
BTH_I1139	2648.7	2994.9	2302.5	0.769	-0.4	0.15	-2.49	0.013	1	0.0198	72	3372.9	2663.7	2948.1	2205.2	2265.3	2436.9	Q2SZG3	Octaprenyl-diphosphate synthase	chromosome I	YP_441686.1	83721521	Q2SZG3	1285432..1286424(-)	993	octaprenyl-diphosphate synthase
BTH_I1140	12847.8	14511.9	11183.8	0.771	-0.4	0.21	-1.78	0.075	1	0.1013	427	18019.7	11309.5	14206.6	10034	10644	12873.3	Q2SZG2	Large ribosomal subunit protein bL21 (50S ribosomal protein L21)	chromosome I	YP_441687.1	83718947	A0A096YJJ4	1286646..1286957(+)	312	50S ribosomal protein L21
BTH_I1141	10088.1	11687.2	8489.1	0.726	-0.5	0.19	-2.42	0.015	1	0.0239	88	13737.6	9412.8	11911.1	7697.2	8177.8	9592.3	Q2SZG1	Large ribosomal subunit protein bL27 (50S ribosomal protein L27)	chromosome I	YP_441688.1	83720039	A0A096YN09	1286986..1287249(+)	264	50S ribosomal protein L27
BTH_I1142	5011.8	5007.1	5016.4	1.002	0	0.15	0.02	0.98	1	0.9888	5607	5470.7	4683.6	4867.1	5353.8	5216.8	4478.5	Q2SZG0	GTPase Obg (EC 3.6.5.-) (GTP-binding protein Obg)	chromosome I	YP_441689.1	83720969	A0A096YJV0	1287434..1288552(+)	1119	GTPase ObgE
BTH_I1143	3498.8	3439.3	3558.4	1.035	0	0.15	0.32	0.75	1	0.7899	4265	3812.2	3075.2	3430.4	3814.4	3636.5	3224.3	Q2SZF9	Glutamate 5-kinase (EC 2.7.2.11) (Gamma-glutamyl kinase) (GK)	chromosome I	YP_441690.1	83721050	A0A096YR65	1288637..1289755(+)	1119	gamma-glutamyl kinase
BTH_I1144	1638	1425.7	1850.3	1.298	0.4	0.15	2.46	0.014	1	0.0216	79	1608.4	1325.7	1342.9	1713.1	1913.9	1923.8	Q2SZF8	Lipoprotein, putative	chromosome I	YP_441691.1	83718686	Q2SZF8	1289962..1290549(-)	588	lipoprotein
BTH_I1145	5684	2545.1	8823	3.467	1.8	0.13	14.1	3.7e-45	2e-41	0	0	2634.9	2466.5	2533.9	8173.5	9110.3	9185.2	Q2SZF7	RNA pyrophosphohydrolase (EC 3.6.1.-) ((Di)nucleoside polyphosphate hydrolase)	chromosome I	YP_441692.1	83719033	A0A096YI08	1290605..1291255(-)	651	dinucleoside polyphosphate hydrolase
BTH_I1146	7514.6	5515.9	9513.2	1.725	0.8	0.13	6.13	8.9e-10	3.5e-06	0	0	5779.2	5514	5254.6	8876.1	9626.7	10036.8	Q2SZF6	Proline--tRNA ligase (EC 6.1.1.15) (Prolyl-tRNA synthetase) (ProRS)	chromosome I	YP_441693.1	83720100	A0A096YNA2	1291474..1293210(+)	1737	prolyl-tRNA synthetase
BTH_I1147	830.6	926.5	734.8	0.793	-0.3	0.16	-2.09	0.037	1	0.0531	211	992.8	868	918.6	650	732.8	821.7	Q2SZF5	UPF0056 inner membrane protein	chromosome I	YP_441694.1	83721415	Q2SZF5	1293242..1293844(+)	603	hypothetical protein
BTH_I1148	2787.6	2595.8	2979.5	1.148	0.2	0.16	1.24	0.21	1	0.2624	1218	2838.8	2532.5	2416.1	2611.8	2980.2	3346.6	Q2SZF4	Hypoxanthine-guanine phosphoribosyltransferase, putative	chromosome I	YP_441695.1	83719079	Q2SZF4	1293999..1294598(-)	600	hypoxanthine-guanine phosphoribosyltransferase
BTH_I1149	7532.2	6271.4	8793.1	1.402	0.5	0.16	2.98	0.0029	1	0.005	16	7213.6	6177.4	5423.1	8285.4	8550.8	9543.1	Q2SZF3	Signal recognition particle protein (EC 3.6.5.4) (Fifty-four homolog)	chromosome I	YP_441696.1	83719534	Q2SZF3	1294648..1296015(-)	1368	signal recognition particle protein
BTH_I1150	1459.4	1418.8	1499.9	1.057	0.1	0.15	0.55	0.58	1	0.6382	3329	1557.6	1327.5	1371.4	1388.1	1521.8	1589.8	Q2SZF2	Cytochrome C assembly family protein	chromosome I	YP_441697.1	83720443	Q2SZF2	1296103..1297002(+)	900	cytochrome C assembly family protein
BTH_I1151	1010.3	803.9	1216.6	1.513	0.6	0.16	3.69	0.00022	0.64	0.0004	1	929.3	775.6	706.9	1239.5	1221.7	1188.6	Q2SZF1	Deaminase	chromosome I	YP_441698.1	83718688	Q2SZF1	1297016..1297336(+)	321	hypothetical protein
BTH_I1152	1061.3	1005.2	1117.4	1.112	0.2	0.16	0.93	0.35	1	0.4115	2013	1163.2	919.1	933.3	1044.7	1190.6	1117	Q2SZF0	1,6-anhydro-N-acetylmuramyl-L-alanine amidase AmpD (EC 3.5.1.28) (N-acetylmuramoyl-L-alanine amidase)	chromosome I	YP_441699.1	83719444	Q2SZF0	1297333..1297920(+)	588	N-acetyl-anhydromuranmyl-L-alanine amidase
BTH_I1153	16661.3	28714.5	4608.1	0.16	-2.6	0.2	-12.93	3.2e-38	1.7e-34	0	0	36939.6	24374	24830	4776.2	4216.2	4832	Q2SZE9	Vitamin B12-dependent ribonucleotide reductase (EC 1.17.4.1)	chromosome I	YP_441700.1	83719828	Q2SZE9	1298380..1301367(+)	2988	ribonucleotide-diphosphate reductase subunit alpha
BTH_I1154	11573.4	11566.5	11580.3	1.001	0	0.16	0.01	0.99	1	0.9933	5643	12662.6	9666.6	12370.3	12301.1	11375.6	11064.3	Q2SZE8	Ribonucleoside-diphosphate reductase subunit beta (EC 1.17.4.1)	chromosome I	YP_441701.1	83719302	Q2SZE8	1301815..1302948(+)	1134	ribonucleotide-diphosphate reductase subunit beta
BTH_I1155	15102.4	16499.8	13705.1	0.831	-0.3	0.15	-1.75	0.08	1	0.1071	455	15684.4	16436.6	17378.3	15719.4	13104.1	12291.7	Q2SZE7	Histone H1	chromosome I	YP_441702.1	83720051	Q2SZE7	1303382..1303978(+)	597	hypothetical protein
BTH_I1156	137.3	116.5	158	1.364	0.4	0.28	1.58	0.11	1	0.1487	647	115	86.2	148.2	126.3	197.2	150.6	Q2SZE6	Uncharacterized protein	chromosome I	YP_441703.1	83719496	Q2SZE6	1304135..1304236(+)	102	hypothetical protein
BTH_I1157	7845	5560.5	10129.4	1.822	0.9	0.18	4.88	1e-06	0.0036	0	0	6013	4949.1	5719.4	8290.6	11107.8	10989.7	Q2SZE5	Outer membrane lipoprotein	chromosome I	YP_441704.1	83720990	Q2SZE5	1304226..1304699(-)	474	outer membrane lipoprotein
BTH_I1158	10213.9	6352.8	14074.9	2.216	1.1	0.19	5.97	2.4e-09	9.4e-06	0	0	7398.1	5406.2	6254.2	11551.1	15526.1	15147.6	Q2SZE4	Ribokinase, putative	chromosome I	YP_441705.1	83720649	Q2SZE4	1304723..1305661(-)	939	ribokinase
BTH_I1159	2381.4	2959	1803.7	0.61	-0.7	0.21	-3.44	0.00058	1	0.0011	3	3598.6	2921.2	2357.2	2106.5	1632.9	1671.8	Q2SZE3	Thiol peroxidase (Tpx) (EC 1.11.1.24) (Peroxiredoxin tpx) (Prx) (Thioredoxin peroxidase) (Thioredoxin-dependent peroxiredoxin)	chromosome I	YP_441706.1	83721283	Q2SZE3	1305767..1306270(-)	504	thiol peroxidase
BTH_I1160	1640.9	1870.6	1411.1	0.754	-0.4	0.15	-2.68	0.0074	1	0.0122	42	2115.7	1677.4	1818.7	1455.2	1362.8	1415.3	Q2SZE2	MJ0042 family finger-like domain protein	chromosome I	YP_441707.1	83719118	Q2SZE2	1306338..1307678(-)	1341	hypothetical protein
BTH_I1161	2076.2	2494	1658.5	0.665	-0.6	0.16	-3.74	0.00019	0.54	0.0004	1	2786.5	2208.4	2487	1797.3	1542.1	1636	Q2SZE1	Ribosomal protein L11 methyltransferase (L11 Mtase) (EC 2.1.1.-)	chromosome I	YP_441708.1	83719303	A0A096YQP2	1307726..1308628(-)	903	ribosomal protein L11 methyltransferase
BTH_I1162	4123.5	5325.8	2921.3	0.548	-0.9	0.13	-6.71	2e-11	8.4e-08	0	0	5524.5	4977.4	5475.5	3007.8	2755.4	3000.6	Q2SZE0	Biotin carboxylase (EC 6.3.4.14) (Acetyl-coenzyme A carboxylase biotin carboxylase subunit A)	chromosome I	YP_441709.1	83721099	Q2SZE0	1308631..1309998(-)	1368	acetyl-CoA carboxylase biotin carboxylase subunit
BTH_I1163	1612.1	2066	1158.2	0.56	-0.8	0.14	-5.93	3.1e-09	1.2e-05	0	0	2110.4	1912.7	2174.9	1171	1074.7	1228.9	Q2SZD9	Biotin carboxyl carrier protein of acetyl-CoA carboxylase	chromosome I	YP_441710.1	83720081	Q2SZD9	1310084..1310557(-)	474	acetyl-CoA carboxylase biotin carboxyl carrier protein subunit
BTH_I1164	2751.1	3256.2	2246	0.69	-0.5	0.16	-3.29	0.001	1	0.0019	6	3476	2913.8	3378.8	1932.9	2374.1	2430.9	Q2SZD8	3-dehydroquinate dehydratase (3-dehydroquinase) (EC 4.2.1.10) (Type II DHQase)	chromosome I	YP_441711.1	83719706	Q2SZD8	1310624..1311247(-)	624	3-dehydroquinate dehydratase
BTH_I1165	1910	1738.3	2081.6	1.197	0.3	0.16	1.6	0.11	1	0.1433	621	1943.8	1721.2	1550	1864.4	2276.1	2104.3	Q2SZD7	Thioredoxin family protein, putative	chromosome I	YP_441712.1	83718644	Q2SZD7	1311272..1311880(-)	609	thioredoxin family protein
BTH_I1166	1702.9	1274	2131.9	1.673	0.7	0.15	5.1	3.4e-07	0.0012	0	0	1360.4	1253	1208.5	1932.9	2322.7	2140.1	Q2SZD6	UDP-N-acetylmuramate--alanine ligase	chromosome I	YP_441713.1	83721246	Q2SZD6	1311825..1312481(-)	657	hypothetical protein
BTH_I1167	13.3	10.7	15.8	1.486	0.6	0.56	1.02	0.31	1	0.3645	1756	11.2	11.7	9.2	18.4	21.5	7.5	Q2SZD5	Uncharacterized protein	chromosome I	YP_441714.1	83720296	Q2SZD5	1312558..1312659(-)	102	hypothetical protein
BTH_I1168	1772.3	2330	1214.7	0.521	-0.9	0.18	-5.16	2.5e-07	0.0009	0	0	2861.2	2036.6	2092.1	1231.6	1201.4	1211	Q2SZD4	UDP-N-acetylmuramate--L-alanyl-gamma-D-glutamyl-meso-2,6-diaminoheptandioate ligase (EC 6.3.2.45) (Murein peptide ligase) (UDP-N-acetylmuramate:L-alanyl-gamma-D-glutamyl-meso-diaminopimelate ligase)	chromosome I	YP_441715.1	83719762	Q2SZD4	1312675..1314087(+)	1413	UDP-N-acetylmuramate:L-alanyl-gamma-D-glutamyl- meso-diaminopimelate ligase
BTH_I1169	639.6	718.9	560.3	0.779	-0.4	0.2	-1.76	0.078	1	0.1046	443	906.9	650.5	599.2	581.6	565.4	533.9	Q2SZD3	Esterase	chromosome I	YP_441716.1	83719051	Q2SZD3	1314084..1314653(+)	570	hypothetical protein
BTH_I1170	2323.4	2900.3	1746.5	0.602	-0.7	0.17	-4.23	2.3e-05	0.072	0.0001	0	3470.8	2594.1	2636.1	1859.2	1683.1	1697.2	Q2SZD2	Ribonuclease II	chromosome I	YP_441717.1	83721664	Q2SZD2	1314928..1316841(+)	1914	ribonuclease II
BTH_I1171	633.2	803.8	462.5	0.575	-0.8	0.23	-3.4	0.00068	1	0.0013	4	1002.5	739.8	669.1	580.3	401.7	405.6	Q2SZD1	Shikimate dehydrogenase (NADP(+)) (SDH) (EC 1.1.1.25)	chromosome I	YP_441718.1	83719204	Q2SZD1	1316838..1317710(+)	873	shikimate 5-dehydrogenase
BTH_I1172	240.3	330.7	149.8	0.452	-1.1	0.25	-4.66	3.1e-06	0.01	0	0	417.6	275.4	299.1	161.8	120.7	167	Q2SZD0	Biosynthetic peptidoglycan transglycosylase (EC 2.4.99.28) (Glycan polymerase) (Peptidoglycan glycosyltransferase MtgA) (PGT)	chromosome I	YP_441719.1	83721431	A0A096YME0	1317731..1318501(+)	771	monofunctional biosynthetic peptidoglycan transglycosylase
BTH_I1173	420.9	390	451.8	1.158	0.2	0.17	1.26	0.21	1	0.2542	1175	402.7	389.9	377.4	510.5	400.5	444.4	Q2SZC9	Serine-type carboxypeptidase family protein	chromosome I	YP_441720.1	83721000	Q2SZC9	1318825..1320591(+)	1767	serine-type carboxypeptidase family protein
BTH_I1174	164.1	128.2	200	1.56	0.6	0.23	2.81	0.005	1	0.0084	28	98.6	138.6	147.3	189.5	191.3	219.2	Q2SZC8	EF-hand domain-containing protein	chromosome I	YP_441721.1	83720056	Q2SZC8	1320682..1321083(+)	402	hypothetical protein
BTH_I1175	1398	1613.5	1182.5	0.733	-0.4	0.19	-2.3	0.021	1	0.0322	122	1665.2	1622.6	1552.7	1425	1209.8	912.7	Q2SZC7	Transcriptional regulator, IclR family	chromosome I	YP_441722.1	83719970	Q2SZC7	1321213..1322265(+)	1053	IclR family transcriptional regulator
BTH_I1176	892	1032.2	751.8	0.729	-0.5	0.21	-2.19	0.029	1	0.0421	164	1090	1039.2	967.4	955.2	712.5	587.6	Q2SZC6	2-dehydro-3-deoxygalactonokinase	chromosome I	YP_441723.1	83718909	Q2SZC6	1322262..1323275(+)	1014	2-dehydro-3-deoxygalactonokinase
BTH_I1177	401.2	445.5	357	0.802	-0.3	0.22	-1.46	0.14	1	0.1836	814	454.2	436.8	445.5	461.8	328.7	280.4	Q2SZC5	4-hydroxy-2-oxoglutarate aldolase/2-dehydro-3-deoxyphosphogluconate	chromosome I	YP_441724.3	284159396	Q2SZC5	1323318..1324007(+)	690	2-dehydro-3-deoxy-6-phosphogalactonate aldolase
BTH_I1178	415	467.7	362.2	0.775	-0.4	0.22	-1.69	0.092	1	0.1219	522	489.3	456.5	457.4	471	326.3	289.3	Q2SZC4	Oxidoreductase, short-chain dehydrogenase/reductase family	chromosome I	YP_441725.1	83719365	Q2SZC4	1323974..1324783(+)	810	short chain dehydrogenase
BTH_I1179	599.4	548.9	650	1.184	0.2	0.19	1.28	0.2	1	0.2485	1145	556.6	599.4	490.6	765.8	644.3	539.9	Q2SZC3	L-arabinose-binding periplasmic protein (ABP)	chromosome I	YP_441726.1	83718663	Q2SZC3	1324913..1325920(+)	1008	L-arabinose ABC transporter periplasmic L-arabinose-binding protein
BTH_I1180	394.6	303.1	486.2	1.604	0.7	0.23	2.91	0.0036	1	0.0062	21	322	311.1	276.1	639.5	450.7	368.4	Q2SZC2	Arabinose import ATP-binding protein AraG 1 (EC 7.5.2.12)	chromosome I	YP_441727.1	83720375	Q2SZC2	1326027..1327538(+)	1512	L-arabinose transporter ATP-binding protein
BTH_I1181	214	169.4	258.7	1.53	0.6	0.26	2.38	0.017	1	0.0263	98	155.4	157.7	195.1	350	218.8	207.3	Q2SZC1	L-arabinose ABC transporter, permease protein	chromosome I	YP_441728.1	83720442	Q2SZC1	1327653..1328657(+)	1005	L-arabinose transporter permease
BTH_I1182	161.7	121.1	202.3	1.675	0.7	0.33	2.27	0.024	1	0.035	134	103.8	117.7	141.7	303.9	179.3	123.8	Q2SZC0	Oxidoreductase, short chain dehydrogenase/reductase family	chromosome I	YP_441729.1	83718723	Q2SZC0	1328687..1329502(+)	816	short chain dehydrogenase/reductase family oxidoreductase
BTH_I1183	297	282.8	311.2	1.102	0.1	0.2	0.69	0.49	1	0.5477	2781	286.1	279.7	282.6	365.8	326.3	241.6	Q2SZB9	Aldose 1-epimerase family	chromosome I	YP_441730.1	83721038	Q2SZB9	1329549..1330622(+)	1074	aldose 1-epimerase
BTH_I1184	908.2	990.3	826	0.834	-0.3	0.17	-1.52	0.13	1	0.1672	736	1122.1	823.6	1025.3	853.9	800.9	823.2	Q2SZB8	Orotidine 5'-phosphate decarboxylase (EC 4.1.1.23) (OMP decarboxylase) (OMPDCase) (OMPdecase)	chromosome I	YP_441731.1	83721020	Q2SZB8	1330714..1331541(+)	828	orotidine 5'-phosphate decarboxylase
BTH_I1185	79.7	82.4	76.9	0.939	-0.1	0.27	-0.33	0.74	1	0.7815	4212	92.6	65.3	89.3	82.9	83.7	64.1	Q2SZB7	Uncharacterized protein	chromosome I	YP_441732.1	83720046	Q2SZB7	1331572..1331691(+)	120	hypothetical protein
BTH_I1186	510.6	572.1	449.2	0.786	-0.3	0.18	-1.9	0.058	1	0.0803	330	653.7	481.7	580.8	485.5	445.9	416.1	Q2SZB6	Nicotinamide-nucleotide amidohydrolase PncC	chromosome I	YP_441733.1	83719940	Q2SZB6	1331688..1332188(-)	501	competence/damage-inducible protein CinA
BTH_I1187	580.3	688.1	472.4	0.687	-0.5	0.21	-2.63	0.0085	1	0.0137	48	827.7	533.5	703.2	452.6	459	505.6	Q2SZB5	Phosphatidylglycerophosphatase A (EC 3.1.3.27) (Phosphatidylglycerolphosphate phosphatase A)	chromosome I	YP_441734.1	83719014	Q2SZB5	1332232..1332768(-)	537	phosphatidylglycerophosphatase A
BTH_I1188	840.2	802.5	878	1.094	0.1	0.18	0.74	0.46	1	0.5179	2610	874.1	776.8	756.6	1035.5	814.1	784.4	Q2SZB4	Thiamine-monophosphate kinase (TMP kinase) (Thiamine-phosphate kinase) (EC 2.7.4.16)	chromosome I	YP_441735.1	83720486	Q2SZB4	1332818..1333819(-)	1002	thiamine monophosphate kinase
BTH_I1189	8630.1	10860.7	6399.5	0.589	-0.8	0.15	-5.24	1.6e-07	0.00057	0	0	12109.7	9966	10506.5	6806.4	6413.4	5978.8	Q2SZB3	NADP-dependent malic enzyme	chromosome I	YP_441736.1	83718682	Q2SZB3	1334021..1336327(+)	2307	malic enzyme
BTH_I1190	1472.1	1200.6	1743.7	1.452	0.5	0.22	2.43	0.015	1	0.0234	86	1542.7	953.6	1105.4	1481.6	1842.1	1907.4	Q2SZB2	Ribonuclease SA	chromosome I	YP_441737.1	83718400	Q2SZB2	1336655..1337086(+)	432	ribonuclease SA
BTH_I1191	1405.5	1173.7	1637.2	1.395	0.5	0.16	3.08	0.002	1	0.0036	12	1352.9	1103.3	1064.9	1656.5	1604.2	1650.9	Q2SZB1	Barstar family protein	chromosome I	YP_441738.1	83719313	Q2SZB1	1337079..1337666(+)	588	barstar family protein
BTH_I1192	667.3	915.7	418.9	0.458	-1.1	0.18	-6.1	1e-09	4.1e-06	0	0	1070.5	775.6	901.1	455.3	407.6	393.7	Q2SZB0	Ribosomal RNA small subunit methyltransferase E (EC 2.1.1.193)	chromosome I	YP_441739.1	83720201	Q2SZB0	1338337..1339107(-)	771	16S ribosomal RNA methyltransferase RsmE
BTH_I1193	330.7	430.8	230.7	0.536	-0.9	0.18	-4.98	6.5e-07	0.0023	0	0	465.4	396.1	430.8	263.2	214	214.8	Q2SZA9	Glyoxalase family protein	chromosome I	YP_441740.1	83720950	Q2SZA9	1339104..1339520(-)	417	glyoxalase family protein
BTH_I1194	412.4	543.7	281.1	0.517	-1	0.18	-5.37	7.9e-08	0.00029	0	0	611.8	522.4	497	305.3	284.5	253.5	Q2SZA8	Polyamine aminopropyltransferase (Putrescine aminopropyltransferase) (PAPT) (Spermidine synthase) (SPDS) (SPDSY) (EC 2.5.1.16)	chromosome I	YP_441741.1	83719650	Q2SZA8	1339560..1340417(-)	858	spermidine synthase
BTH_I1195	18249.6	16876.9	19622.3	1.163	0.2	0.14	1.58	0.12	1	0.1504	656	17870.3	17631.7	15128.8	18589.1	20557.6	19720.1	Q2SZA7	transketolase (EC 2.2.1.1)	chromosome I	YP_441742.1	83719441	Q2SZA7	1340636..1342708(+)	2073	transketolase
BTH_I1196	16186.4	17045.8	15326.9	0.899	-0.2	0.18	-0.87	0.38	1	0.4434	2189	17626.7	19216.7	14294	13490.5	15435.2	17055	Q2SZA6	Glyceraldehyde-3-phosphate dehydrogenase (EC 1.2.1.-)	chromosome I	YP_441743.1	83720633	Q2SZA6	1342799..1343809(+)	1011	glyceraldehyde-3-phosphate dehydrogenase, type I
BTH_I1197	306.7	485.6	127.7	0.262	-1.9	0.23	-8.39	4.7e-17	2.2e-13	0	0	561.8	500.2	394.9	111.8	114.8	156.6	Q2SZA5	Major facilitator family transporter	chromosome I	YP_441744.1	83721252	Q2SZA5	1343938..1345137(-)	1200	major facilitator family transporter
BTH_I1198	98.3	113.8	82.8	0.73	-0.5	0.24	-1.88	0.06	1	0.0831	343	124	109.7	107.7	80.3	98	70.1	Q2SZA4	Cyanate hydratase (Cyanase) (EC 4.2.1.104) (Cyanate hydrolase) (Cyanate lyase)	chromosome I	YP_441745.1	83719156	A0A096YPA1	1345311..1345781(-)	471	cyanate hydratase
BTH_I1199	89.2	102	76.4	0.749	-0.4	0.25	-1.67	0.095	1	0.1261	542	112.1	86.2	107.7	75	69.3	85	Q2SZA3	Carbonic anhydrase (EC 4.2.1.1) (Carbonate dehydratase)	chromosome I	YP_441746.1	83719920	Q2SZA3	1345854..1346558(-)	705	carbonic anhydrases
BTH_I1200	508.8	573.8	443.8	0.774	-0.4	0.16	-2.27	0.023	1	0.0348	133	614.1	536.6	570.7	477.6	460.2	393.7	Q2SZA2	Transcriptional regulator, LysR family	chromosome I	YP_441747.2	161723134	Q2SZA2	1346675..1347610(+)	936	DNA-binding transcriptional regulator CynR
BTH_I1201	24.6	28.7	20.5	0.712	-0.5	0.45	-1.1	0.27	1	0.3257	1549	38.8	29	18.4	21.1	23.9	16.4	Q2SZA1	Uncharacterized protein	chromosome I	YP_441748.1	83720550	Q2SZA1	1347803..1347931(-)	129	hypothetical protein
BTH_I1202	224.4	205.3	243.5	1.185	0.2	0.21	1.18	0.24	1	0.2884	1351	216.6	186.7	212.6	210.5	224.7	295.3	Q2SZA0	Transcriptional regulator, GntR family	chromosome I	YP_441749.1	83719438	Q2SZA0	1347950..1348642(-)	693	GntR family transcriptional regulator
BTH_I1203	166.2	170.6	161.9	0.947	-0.1	0.23	-0.35	0.73	1	0.7694	4133	198.7	171.3	141.7	139.5	161.4	184.9	Q2SZ99	C4-dicarboxylate transport protein	chromosome I	YP_441750.1	83718519	Q2SZ99	1348887..1350209(+)	1323	C4-dicarboxylate transporter DctA
BTH_I1204	242.7	214.1	271.3	1.266	0.3	0.21	1.64	0.1	1	0.1345	580	257	194.7	190.5	251.3	257	305.7	Q2SZ98	Probable allantoicase (EC 3.5.3.4) (Allantoate amidinohydrolase)	chromosome I	YP_441751.1	83720932	Q2SZ98	1350324..1351334(+)	1011	allantoicase
BTH_I1205	144.6	176.4	112.9	0.637	-0.6	0.28	-2.34	0.019	1	0.0295	111	203.9	148.5	176.7	97.4	86.1	155.1	Q2SZ97	Ureidoglycolate lyase (EC 4.3.2.3) (Ureidoglycolatase)	chromosome I	YP_441752.1	83719993	Q2SZ97	1351348..1351872(+)	525	ureidoglycolate hydrolase
BTH_I1206	1760.2	1946.4	1573.9	0.809	-0.3	0.17	-1.85	0.064	1	0.0873	363	2115.7	1619.5	2104.1	1519.7	1560	1642	Q2SZ96	Ferric uptake regulation protein	chromosome I	YP_441753.1	83719002	Q2SZ96	1351999..1352427(-)	429	ferric uptake regulator
BTH_I1207	4621.3	5186.4	4056.2	0.782	-0.4	0.15	-2.39	0.017	1	0.0259	97	5915.9	4718.1	4925.1	4153.9	4089.5	3925.2	Q2SZ95	Outer membrane protein assembly factor BamE	chromosome I	YP_441754.1	83719953	Q2SZ95	1352581..1353384(+)	804	outer membrane lipoprotein
BTH_I1208	1905.1	2501.1	1309.2	0.523	-0.9	0.18	-5.15	2.6e-07	0.00094	0	0	3024.8	2149.9	2328.6	1407.9	1262.4	1257.2	Q2SZ94	4-hydroxy-tetrahydrodipicolinate reductase (HTPA reductase) (EC 1.17.1.8)	chromosome I	YP_441755.1	83719010	Q2SZ94	1353456..1354262(+)	807	dihydrodipicolinate reductase
BTH_I1209	423.4	593	253.8	0.428	-1.2	0.2	-6.17	7e-10	2.8e-06	0	0	720.2	509.4	549.5	260.5	259.4	241.6	Q2SZ93	Biopolymer transport protein ExbB	chromosome I	YP_441756.1	83721248	Q2SZ93	1354282..1354989(+)	708	MotA/TolQ/ExbB proton channel family protein
BTH_I1210	266.4	349.4	183.3	0.525	-0.9	0.22	-4.14	3.5e-05	0.11	0.0001	0	384.7	335.7	327.7	236.8	156.6	156.6	Q2SZ92	Biopolymer transport protein, ExbD/TolR family	chromosome I	YP_441757.1	83719115	Q2SZ92	1355030..1355566(+)	537	biopolymer ExbD/TolR family transporter
BTH_I1211	10132.1	12622.4	7641.8	0.605	-0.7	0.16	-4.65	3.3e-06	0.011	0	0	14601.2	12244	11021.9	7730.1	7519.2	7676	Q2SZ91	Leucine--tRNA ligase (EC 6.1.1.4) (Leucyl-tRNA synthetase) (LeuRS)	chromosome I	YP_441758.1	83721013	Q2SZ91	1355685..1358333(+)	2649	leucyl-tRNA synthetase
BTH_I1212	1802.4	2191	1413.8	0.645	-0.6	0.18	-3.47	0.00051	1	0.001	3	2628.9	2009.5	1934.7	1451.3	1265.9	1524.2	Q2SZ90	LPS-assembly lipoprotein LptE	chromosome I	YP_441759.1	83718745	Q2SZ90	1358398..1358928(+)	531	lipoprotein
BTH_I1213	1618.1	2322.2	914.1	0.394	-1.3	0.16	-8.19	2.5e-16	1.2e-12	0	0	2721.5	2074.8	2170.3	900	920.5	921.7	Q2SZ89	DNA polymerase III subunit delta (EC 2.7.7.7)	chromosome I	YP_441760.1	83719754	Q2SZ89	1358974..1360062(+)	1089	DNA polymerase III subunit delta
BTH_I1214	2008.2	2576.2	1440.2	0.559	-0.8	0.16	-5.27	1.4e-07	0.00051	0	0	2878.4	2580.5	2269.7	1309.2	1485.9	1525.6	Q2SZ88	Gamma-glutamyl phosphate reductase (GPR) (EC 1.2.1.41) (Glutamate-5-semialdehyde dehydrogenase) (Glutamyl-gamma-semialdehyde dehydrogenase) (GSA dehydrogenase)	chromosome I	YP_441761.1	83720441	A0A096YMJ4	1360193..1361464(+)	1272	gamma-glutamyl phosphate reductase
BTH_I1215	233.5	334.5	132.4	0.396	-1.3	0.18	-7.47	8.3e-14	3.7e-10	0	0	355.6	325.9	322.1	132.9	131.5	132.7	Q2SZ87	Protoporphyrinogen IX oxidase (PPO) (EC 1.3.99.-)	chromosome I	YP_441762.1	83718797	Q2SZ87	1361482..1361904(+)	423	hypothetical protein
BTH_I1216	837.9	705.1	970.7	1.377	0.5	0.25	1.85	0.064	1	0.0873	363	972.7	616	526.5	1014.5	1034	863.5	Q2SZ86	Transcriptional regulator, RpiR family	chromosome I	YP_441763.1	83719424	Q2SZ86	1362228..1363232(-)	1005	RpiR family transcriptional regulator
BTH_I1217	3700.9	2592.9	4809	1.855	0.9	0.25	3.55	0.00038	1	0.0007	2	3656.1	2192.4	1930.1	5240.7	4484	4702.2	Q2SZ85	Phosphogluconate dehydratase (EC 4.2.1.12)	chromosome I	YP_441764.1	83720229	Q2SZ85	1363494..1365347(+)	1854	phosphogluconate dehydratase
BTH_I1218	1428	1062	1794	1.689	0.8	0.21	3.54	0.0004	1	0.0008	2	1317.8	898.2	970.1	2121	1526.5	1734.4	Q2SZ84	2-dehydro-3-deoxy-phosphogluconate aldolase (EC 4.1.2.14)	chromosome I	YP_441765.1	83720852	Q2SZ84	1365367..1365993(+)	627	4-hydroxy-2-oxoglutarate aldolase/2-deydro-3-deoxyphosphogluconate aldolase
BTH_I1219	2142.1	2895.3	1388.9	0.479	-1.1	0.21	-5	5.7e-07	0.002	0	0	3416.3	2588.5	2681.2	1409.2	1084.2	1673.3	Q2SZ83	Gluconate permease, putative	chromosome I	YP_441766.1	83719385	Q2SZ83	1366216..1367577(+)	1362	gluconate permease
BTH_I1220	902.5	1038.1	766.9	0.739	-0.4	0.18	-2.47	0.014	1	0.0213	78	1231.1	893.8	989.4	800	726.8	774	Q2SZ82	Gluconokinase (EC 2.7.1.12)	chromosome I	YP_441767.1	83718486	Q2SZ82	1367591..1368112(+)	522	thermoresistant gluconokinase
BTH_I1221	3116.9	3803.4	2430.4	0.639	-0.6	0.17	-3.91	9.1e-05	0.27	0.0002	1	4303.8	3272.9	3833.5	2627.6	2222.3	2441.3	Q2SZ81	Adenylosuccinate lyase (ASL) (EC 4.3.2.2) (Adenylosuccinase)	chromosome I	YP_441768.1	83721185	Q2SZ81	1368222..1369673(-)	1452	adenylosuccinate lyase
BTH_I1222	143.2	136.7	149.7	1.097	0.1	0.24	0.57	0.57	1	0.623	3236	118.8	155.9	135.3	146	179.3	123.8	Q2SZ80	Nitrate transporter, putative	chromosome I	YP_441769.1	83720264	Q2SZ80	1369718..1371538(-)	1821	nitrate transporter
BTH_I1223	723.9	677	770.9	1.14	0.2	0.16	1.15	0.25	1	0.3011	1419	658.2	665.9	706.9	878.9	762.7	671.1	Q2SZ79	Transcriptional regulator, LysR family	chromosome I	YP_441770.1	83719876	Q2SZ79	1371599..1372591(+)	993	LysR family transcriptional regulator
BTH_I1224	30767.3	42175.8	19358.9	0.459	-1.1	0.33	-3.41	0.00064	1	0.0012	4	53359.1	32625	40543.3	28610	18696.3	10770.5	Q2SZ78	Glutamate dehydrogenase	chromosome I	YP_441771.1	83718927	Q2SZ78	1372922..1374226(+)	1305	glutamate dehydrogenase
BTH_I1225	28676.2	15792	41560.5	2.632	1.4	0.15	9.08	1.1e-19	5.4e-16	0	0	15657.5	16479.1	15239.3	47204.4	41482.1	35995.1	Q2SZ77	Glutamate/aspartate ABC transporter, periplasmic glutamate/aspartate-binding protein	chromosome I	YP_441772.1	83718416	Q2SZ77	1374445..1375341(+)	897	glutamate/aspartate ABC transporter periplasmic glutamate/aspartate-binding protein
BTH_I1226	1701.2	1513.4	1888.9	1.248	0.3	0.17	1.92	0.055	1	0.077	315	1592	1527.1	1421.1	2198.6	1839.7	1628.5	Q2SZ76	ABC transmembrane type-1 domain-containing protein	chromosome I	YP_441773.1	83720841	Q2SZ76	1375424..1376164(+)	741	hypothetical protein
BTH_I1227	1572.1	1398.8	1745.3	1.248	0.3	0.14	2.23	0.026	1	0.0377	146	1481.4	1298.6	1416.5	1889.4	1729.8	1616.6	Q2SZ75	Glutamate/aspartate ABC transporter, permease protein	chromosome I	YP_441774.1	83718860	Q2SZ75	1376164..1376841(+)	678	glutamate/aspartate ABC transporter permease
BTH_I1228	2600.8	2157.9	3043.6	1.411	0.5	0.12	4.02	5.8e-05	0.18	0.0001	0	2126.1	2120.3	2227.4	3134.2	3115.3	2881.3	Q2SZ74	Glutamate/aspartate ABC transporter, ATP-binding protein	chromosome I	YP_441775.1	83721273	Q2SZ74	1376772..1377563(+)	792	glutamate/aspartate ABC transporter ATP-binding protein
BTH_I1229	1868.2	1533.5	2203	1.436	0.5	0.13	3.94	8e-05	0.24	0.0002	0	1458.2	1542.5	1599.7	2146	2105.1	2357.8	Q2SZ73	Glutamine amidotransferases class-II domain protein	chromosome I	YP_441776.1	83719954	Q2SZ73	1377804..1378787(-)	984	glutamine amidotransferases class-II domain-containing protein
BTH_I1230	1793	1713.6	1872.5	1.092	0.1	0.19	0.68	0.5	1	0.557	2843	2088.8	1594.9	1457	1727.6	1823	2067	Q2SZ72	Dihydroorotase (DHOase) (EC 3.5.2.3)	chromosome I	YP_441777.1	83718396	Q2SZ72	1378910..1379968(+)	1059	dihydroorotase
BTH_I1231	720	832.1	607.9	0.73	-0.5	0.18	-2.55	0.011	1	0.0173	62	984.6	774.3	737.3	564.5	637.2	621.9	Q2SZ71	DUF3025 domain-containing protein	chromosome I	YP_441778.1	83718815	Q2SZ71	1380027..1381091(+)	1065	hypothetical protein
BTH_I1232	1418	1054	1782.1	1.692	0.8	0.13	5.88	4e-09	1.6e-05	0	0	1092.2	1006.6	1063.1	1753.9	1862.5	1730	Q2SZ70	OsmC/Ohr family protein	chromosome I	YP_441779.1	83721394	Q2SZ70	1381743..1382207(-)	465	OsmC/Ohr family protein
BTH_I1233	28406.4	40622.6	16190.1	0.399	-1.3	0.19	-7.11	1.2e-12	5.1e-09	0	0	48235	33033.4	40599.4	15094.4	15387.4	18088.5	Q2SZ69	Large ribosomal subunit protein uL13 (50S ribosomal protein L13)	chromosome I	YP_441780.2	161723140	A0A096YH13	1382835..1383263(+)	429	50S ribosomal protein L13
BTH_I1234	9443.5	14556.7	4330.2	0.297	-1.7	0.17	-10.15	3.3e-24	1.6e-20	0	0	17401.1	12535.4	13733.5	4327.5	4090.7	4572.5	Q2SZ68	Small ribosomal subunit protein uS9 (30S ribosomal protein S9)	chromosome I	YP_441781.1	83720355	A0A096YPM3	1383275..1383667(+)	393	30S ribosomal protein S9
BTH_I1235	2446.5	1919.7	2973.3	1.549	0.6	0.14	4.51	6.6e-06	0.022	0	0	1743.6	1893	2122.5	2913.1	3031.6	2975.2	Q2SZ67	Putative iron-sulfur cluster insertion protein ErpA	chromosome I	YP_441782.1	83718509	A0A096YR83	1383874..1384242(+)	369	iron-sulfur cluster insertion protein ErpA
BTH_I1236	605.8	609	602.6	0.99	0	0.15	-0.09	0.93	1	0.9413	5269	629	561.2	636.9	588.1	633.6	586.1	Q2SZ66	Transcriptional regulator, AraC family	chromosome I	YP_441783.1	83721074	Q2SZ66	1384376..1385335(-)	960	AraC family transcriptional regulator
BTH_I1237	759	359.6	1158.4	3.221	1.7	0.17	10.01	1.4e-23	6.9e-20	0	0	318.2	390.6	370	1280.2	1158.4	1036.5	Q2SZ65	Glutathione S-transferase, putative	chromosome I	YP_441784.1	83720778	Q2SZ65	1385359..1386063(+)	705	glutathione S-transferase
BTH_I1238	656	326.6	985.5	3.018	1.6	0.18	8.63	6.4e-18	3e-14	0	0	307.8	346.2	325.8	1132.9	1019.7	803.8	Q2SZ64	Thiol:disulfide oxidoreductase	chromosome I	YP_441785.1	83719272	Q2SZ64	1386068..1386766(+)	699	hypothetical protein
BTH_I1239	1228.6	909.9	1547.3	1.701	0.8	0.17	4.64	3.4e-06	0.011	0	0	795.6	953	981.2	1603.9	1668.8	1369.1	Q2SZ63	Anhydro-N-acetylmuramic acid kinase (EC 2.7.1.170) (AnhMurNAc kinase)	chromosome I	YP_441786.1	83719020	Q2SZ63	1386852..1388021(-)	1170	anhydro-N-acetylmuramic acid kinase
BTH_I1240	1891.9	2364.1	1419.8	0.601	-0.7	0.14	-5.09	3.6e-07	0.0013	0	0	2548.2	2099.4	2444.6	1453.9	1372.3	1433.2	Q2SZ62	Tyrosine--tRNA ligase (EC 6.1.1.1) (Tyrosyl-tRNA synthetase) (TyrRS)	chromosome I	YP_441787.2	161723158	A0A096YQT2	1388176..1389417(+)	1242	tyrosyl-tRNA synthetase
BTH_I1241	90.3	108.3	72.3	0.671	-0.6	0.28	-2.08	0.037	1	0.0535	213	126.3	89.9	108.6	60.5	90.9	65.6	Q2SZ61	Uncharacterized protein	chromosome I	YP_441788.1	83720501	Q2SZ61	1389414..1389509(+)	96	hypothetical protein
BTH_I1242	337.2	454	220.4	0.485	-1	0.21	-5.04	4.6e-07	0.0016	0	0	541.6	412.7	407.7	247.4	190.1	223.7	Q2SZ60	D-aminoacyl-tRNA deacylase (DTD) (EC 3.1.1.96) (Gly-tRNA(Ala) deacylase)	chromosome I	YP_441789.1	83721424	A0A096YMF1	1389506..1389964(+)	459	D-tyrosyl-tRNA(Tyr) deacylase
BTH_I1243	446.6	622.6	270.6	0.435	-1.2	0.18	-6.84	8.1e-12	3.5e-08	0	0	703	571	593.7	293.4	248.6	269.9	Q2SZ59	Phosphoglycerate mutase, putative	chromosome I	YP_441790.1	83719790	Q2SZ59	1389972..1390661(+)	690	phosphoglycerate mutase
BTH_I1244	24.6	34.6	14.6	0.422	-1.2	0.47	-2.62	0.0087	1	0.014	49	44.8	27.7	31.3	22.4	9.6	11.9	Q2SZ58	Uncharacterized protein	chromosome I	YP_441791.1	83721223	Q2SZ58	1390699..1390797(+)	99	hypothetical protein
BTH_I1245	397.5	501.9	293	0.584	-0.8	0.16	-4.78	1.8e-06	0.0062	0	0	549.1	466.9	489.7	294.7	302.4	281.9	Q2SZ57	Lipoprotein, putative	chromosome I	YP_441792.1	83720317	Q2SZ57	1390770..1391912(-)	1143	lipoprotein
BTH_I1246	883.1	781.4	984.8	1.261	0.3	0.14	2.35	0.019	1	0.0287	107	827.7	744.2	772.2	930.2	1057.9	966.4	Q2SZ56	ER-bound oxygenase mpaB/mpaB'/Rubber oxygenase catalytic domain-containing protein	chromosome I	YP_441793.1	83718498	Q2SZ56	1392035..1392925(-)	891	hypothetical protein
BTH_I1247	3871.9	2996.7	4747.1	1.584	0.7	0.12	5.6	2.2e-08	8.3e-05	0	0	2960.6	2961.8	3067.7	4901.2	4790	4550.1	Q2SZ55	Holliday junction branch migration complex subunit RuvB (EC 3.6.4.12)	chromosome I	YP_441794.1	83718669	A0A096YM97	1393014..1394084(-)	1071	Holliday junction DNA helicase RuvB
BTH_I1248	898.1	636.9	1159.3	1.82	0.9	0.16	5.4	6.6e-08	0.00025	0	0	735.1	579.1	596.4	1175	1126.1	1176.7	Q2SZ54	Holliday junction branch migration complex subunit RuvA	chromosome I	YP_441795.1	83719212	A0A096YM02	1394184..1394765(-)	582	Holliday junction DNA helicase RuvA
BTH_I1249	810.1	731.8	888.4	1.214	0.3	0.15	1.91	0.056	1	0.0781	320	798.6	673.3	723.4	855.2	924.1	885.9	Q2SZ53	Crossover junction endodeoxyribonuclease RuvC (EC 3.1.21.10) (Holliday junction nuclease RuvC) (Holliday junction resolvase RuvC)	chromosome I	YP_441796.2	161723182	A0A096YIT0	1394857..1395399(-)	543	Holliday junction resolvase
BTH_I1250	3624.9	4123.5	3126.2	0.758	-0.4	0.15	-2.68	0.0073	1	0.012	42	4451.7	3593.9	4325	3239.4	2959.8	3179.5	Q2SZ52	Bifunctional purine biosynthesis protein PurH [Includes: Phosphoribosylaminoimidazolecarboxamide formyltransferase (EC 2.1.2.3) (AICAR transformylase); IMP cyclohydrolase (EC 3.5.4.10) (ATIC) (IMP synthase) (Inosinicase)]	chromosome I	YP_441797.1	83720913	A0A096YN39	1395871..1397436(-)	1566	bifunctional phosphoribosylaminoimidazolecarboxamide formyltransferase/IMP cyclohydrolase
BTH_I1251	420.9	474.2	367.7	0.776	-0.4	0.23	-1.59	0.11	1	0.1476	641	555.1	341.9	525.6	326.3	386.1	390.7	Q2SZ51	Putative Fis-like DNA-binding protein	chromosome I	YP_441798.1	83721187	Q2SZ51	1397481..1397714(-)	234	DNA-binding protein Fis
BTH_I1252	1970.9	2283.8	1657.9	0.726	-0.5	0.21	-2.21	0.027	1	0.0401	155	2932.9	1826.5	2092.1	1547.3	1653.3	1773.2	Q2SZ50	tRNA-dihydrouridine synthase B (EC 1.3.1.-)	chromosome I	YP_441799.1	83720266	Q2SZ50	1397711..1398778(-)	1068	dihydrouridine synthase
BTH_I1253	942	1352.6	531.4	0.393	-1.3	0.17	-8.02	1.1e-15	5e-12	0	0	1530	1308.4	1219.5	577.6	537.9	478.7	Q2SZ49	2-octaprenyl-6-methoxyphenol hydroxylase	chromosome I	YP_441800.1	83718864	Q2SZ49	1398986..1400179(-)	1194	hypothetical protein
BTH_I1254	2765.1	3389.1	2141.2	0.632	-0.7	0.12	-5.43	5.7e-08	0.00021	0	0	3370.7	3345	3451.5	2113.1	2251	2059.5	Q2SZ48	Xaa-Pro aminopeptidase	chromosome I	YP_441801.1	83721643	Q2SZ48	1400223..1402058(-)	1836	Xaa-Pro aminopeptidase
BTH_I1255	1549.5	1477.4	1621.6	1.098	0.1	0.16	0.86	0.39	1	0.4497	2225	1500.8	1349.1	1582.2	1444.7	1618.6	1801.5	Q2SZ47	Glutathione S-transferase	chromosome I	YP_441802.1	83721639	Q2SZ47	1402095..1402706(+)	612	glutathione S-transferase
BTH_I1256	1335.3	1656.8	1013.7	0.612	-0.7	0.13	-5.59	2.3e-08	8.7e-05	0	0	1687.6	1632.5	1650.3	967.1	1037.6	1036.5	Q2SZ46	Glutamate synthase domain protein	chromosome I	YP_441803.1	83720709	Q2SZ46	1403002..1404675(-)	1674	glutamate synthase domain-containing protein
BTH_I1257	1231.3	1260.9	1201.6	0.953	-0.1	0.14	-0.5	0.62	1	0.6668	3506	1365.6	1206.8	1210.3	1192.1	1254	1158.8	Q2SZ45	tRNA-specific 2-thiouridylase MnmA (EC 2.8.1.13)	chromosome I	YP_441804.1	83719254	A0A096YL14	1404764..1405924(-)	1161	tRNA-specific 2-thiouridylase MnmA
BTH_I1258	568	617.6	518.3	0.84	-0.3	0.16	-1.61	0.11	1	0.1422	616	626.8	566.1	659.9	560.5	482.9	511.5	Q2SZ44	Phosphatase NudJ (EC 3.6.1.-)	chromosome I	YP_441805.1	83718767	Q2SZ44	1405921..1406553(-)	633	NUDIX domain-containing protein
BTH_I1259	2181	1895	2467	1.302	0.4	0.21	1.8	0.072	1	0.0976	410	1370.8	2214.6	2099.5	2557.8	2291.6	2551.7	Q2SZ43	proton-translocating NAD(P)(+) transhydrogenase (EC 7.1.1.1)	chromosome I	YP_441806.1	83719685	Q2SZ43	1406673..1407812(+)	1140	NAD(P) transhydrogenase subunit alpha 1
BTH_I1260	413.4	334	492.6	1.475	0.6	0.24	2.3	0.022	1	0.0324	123	225.6	404.7	371.8	527.6	492.5	457.8	Q2SZ42	proton-translocating NAD(P)(+) transhydrogenase (EC 7.1.1.1)	chromosome I	YP_441807.1	83719043	Q2SZ42	1407825..1408154(+)	330	NAD(P) transhydrogenase subunit alpha 2
BTH_I1261	1606.5	1325.8	1887.2	1.423	0.5	0.24	2.16	0.031	1	0.045	176	909.9	1700.8	1366.8	1939.4	1771.6	1950.7	Q2SZ41	NAD(P) transhydrogenase subunit beta (EC 7.1.1.1) (Nicotinamide nucleotide transhydrogenase subunit beta)	chromosome I	YP_441808.1	83721084	Q2SZ41	1408151..1409605(+)	1455	NAD(P) transhydrogenase subunit beta
BTH_I1262	260.5	315.6	205.5	0.652	-0.6	0.19	-3.24	0.0012	1	0.0022	7	296.6	282.1	368.2	205.3	206.8	204.3	Q2SZ40	HTH deoR-type domain-containing protein	chromosome I	YP_441809.1	83720517	Q2SZ40	1409888..1410574(-)	687	hypothetical protein
BTH_I1263	243	404.8	81.2	0.201	-2.3	0.22	-10.51	7.9e-26	4e-22	0	0	453.5	371.5	389.3	93.4	86.1	64.1	Q2SZ39	VOC domain-containing protein	chromosome I	YP_441810.1	83720141	Q2SZ39	1410795..1411187(-)	393	hypothetical protein
BTH_I1264	122.9	197.4	48.3	0.245	-2	0.28	-7.15	8.5e-13	3.7e-09	0	0	255.5	175.6	161.1	44.7	52.6	47.7	Q2SZ38	Uncharacterized protein	chromosome I	YP_441811.1	83719467	Q2SZ38	1411569..1411811(+)	243	hypothetical protein
BTH_I1265	1723.2	2349.4	1097	0.467	-1.1	0.17	-6.56	5.3e-11	2.2e-07	0	0	2708.1	2055.7	2284.5	1003.9	1159.6	1127.5	Q2SZ37	THUMP domain protein	chromosome I	YP_441812.1	83721658	Q2SZ37	1411914..1413206(-)	1293	THUMP domain-containing protein
BTH_I1266	2879.1	4612.7	1145.5	0.248	-2	0.22	-9.1	8.6e-20	4.2e-16	0	0	4979.9	3991.2	4867.1	877.6	1085.4	1473.4	Q2SZ36	Membrane protein, putative	chromosome I	YP_441813.1	83720920	Q2SZ36	1413313..1415427(-)	2115	hypothetical protein
BTH_I1267	836.7	1104.3	569.1	0.515	-1	0.19	-5.13	3e-07	0.0011	0	0	1033.2	1173.5	1106.3	697.4	505.7	504.1	Q2SZ35	ABC-type transport auxiliary lipoprotein component domain-containing protein	chromosome I	YP_441814.1	83720687	Q2SZ35	1416191..1416985(-)	795	hypothetical protein
BTH_I1268	1495	2112	878	0.416	-1.3	0.14	-9.33	1.1e-20	5.2e-17	0	0	2177.7	1973.1	2185.1	830.2	906.1	897.8	Q2SZ34	Paraquat-inducible protein B	chromosome I	YP_441815.1	83718635	Q2SZ34	1416982..1418637(-)	1656	paraquat-inducible protein B
BTH_I1269	252.6	346.2	159	0.46	-1.1	0.17	-6.43	1.3e-10	5.3e-07	0	0	354.1	324.6	359.9	164.5	159	153.6	Q2SZ33	Paraquat-inducible protein A	chromosome I	YP_441816.1	83719174	Q2SZ33	1418630..1419292(-)	663	hypothetical protein
BTH_I1270	777.1	794.8	759.6	0.956	-0.1	0.15	-0.43	0.66	1	0.7118	3780	744.1	771.3	868.9	757.9	712.5	808.3	Q2SZ32	Paraquat-inducible protein A	chromosome I	YP_441817.1	83720642	Q2SZ32	1419289..1419945(-)	657	hypothetical protein
BTH_I1271	539.9	654	425.7	0.651	-0.6	0.18	-3.46	0.00053	1	0.001	3	617.1	595.7	749.2	392.1	406.4	478.7	Q2SZ31	Cytochrome b561, putative	chromosome I	YP_441818.1	83719893	Q2SZ31	1420210..1420773(+)	564	cytochrome b561
BTH_I1272	780.9	998.4	563.4	0.564	-0.8	0.18	-4.67	3.1e-06	0.01	0	0	906.2	1064.5	1024.4	482.9	551.1	656.2	Q2SZ30	YceI-like family protein	chromosome I	YP_441819.1	83718622	Q2SZ30	1420722..1421345(+)	624	YceI-like family protein
BTH_I1273	1535.5	2324.9	746	0.321	-1.6	0.16	-10.56	4.4e-26	2.2e-22	0	0	2241.2	2451.8	2281.7	772.4	645.5	820.2	Q2SZ29	YceI-like family protein	chromosome I	YP_441820.1	83721163	Q2SZ29	1421428..1421991(+)	564	YceI-like family protein
BTH_I1274	317	348.2	285.8	0.82	-0.3	0.21	-1.39	0.17	1	0.2094	945	357.1	352.4	335	223.7	283.3	350.5	Q2SZ28	Major facilitator family transporter	chromosome I	YP_441821.1	83720354	Q2SZ28	1422251..1423534(+)	1284	major facilitator family transporter
BTH_I1275	1522.6	1906.5	1138.7	0.597	-0.7	0.15	-5.02	5.2e-07	0.0018	0	0	2096.2	1744.6	1878.6	1172.3	1056.7	1187.1	Q2SZ27	Protein-export membrane protein SecF	chromosome I	YP_441822.1	83719393	Q2SZ27	1423619..1424569(-)	951	preprotein translocase subunit SecF
BTH_I1276	3616.7	5200.2	2033.3	0.391	-1.4	0.15	-9.12	7.3e-20	3.5e-16	0	0	5762	4749.5	5089	2114.4	1864.8	2120.7	Q2SZ26	Protein translocase subunit SecD	chromosome I	YP_441823.1	83719918	Q2SZ26	1424585..1426606(-)	2022	preprotein translocase subunit SecD
BTH_I1277	2140.8	2589.7	1692	0.653	-0.6	0.17	-3.62	0.00029	0.82	0.0006	2	2708.8	2300.8	2759.4	1505.2	1612.6	1958.1	Q2SZ25	Sec translocon accessory complex subunit YajC	chromosome I	YP_441824.1	83719987	Q2SZ25	1426713..1427039(-)	327	preprotein translocase subunit YajC
BTH_I1278	1092.9	1519.4	666.5	0.438	-1.2	0.18	-6.72	1.8e-11	7.6e-08	0	0	1783.2	1315.2	1459.8	643.4	631.2	724.8	Q2SZ24	Queuine tRNA-ribosyltransferase (EC 2.4.2.29) (Guanine insertion enzyme) (tRNA-guanine transglycosylase)	chromosome I	YP_441825.1	83721101	Q2SZ24	1427254..1428438(-)	1185	queuine tRNA-ribosyltransferase
BTH_I1279	1032	1386.2	677.8	0.489	-1	0.17	-6.09	1.2e-09	4.6e-06	0	0	1627.8	1213.6	1317.1	678.9	679	675.6	Q2SZ23	S-adenosylmethionine:tRNA ribosyltransferase-isomerase (EC 2.4.99.17) (Queuosine biosynthesis protein QueA)	chromosome I	YP_441826.1	83720404	Q2SZ23	1428710..1429834(-)	1125	S-adenosylmethionine:tRNA ribosyltransferase-isomerase
BTH_I1280	1234.4	1664.5	804.3	0.483	-1	0.15	-7.05	1.7e-12	7.4e-09	0	0	1668.9	1547.4	1777.3	872.4	735.2	805.3	Q2SZ22	ATP-dependent DNA helicase RecG (EC 3.6.4.12)	chromosome I	YP_441827.1	83719281	Q2SZ22	1429932..1432511(+)	2580	ATP-dependent DNA helicase RecG
BTH_I1281	1645.8	1673.1	1618.6	0.967	0	0.16	-0.3	0.77	1	0.8052	4362	1701	1898	1420.2	1592.1	1678.4	1585.3	Q2SZ21	Hydrogen peroxide-inducible genes activator	chromosome I	YP_441828.1	83718556	Q2SZ21	1432632..1433591(+)	960	oxidative stress regulatory protein OxyR
BTH_I1282	16763.4	6998.5	26528.3	3.79	1.9	0.21	8.94	3.8e-19	1.8e-15	0	0	5732.9	8891.6	6371.1	22123.3	28344.5	29117	Q2SZ20	Catalase-peroxidase (CP) (EC 1.11.1.21) (Peroxidase/catalase)	chromosome I	YP_441829.1	83718551	Q2SZ20	1434054..1436240(+)	2187	catalase/peroxidase HPI
BTH_I1283	448.4	154.7	742.1	4.793	2.3	0.17	13.07	5.1e-39	2.7e-35	0	0	139	166.9	158.3	667.1	792.6	766.6	Q2SZ19	Uncharacterized protein	chromosome I	YP_441830.1	83720722	Q2SZ19	1436344..1436508(+)	165	hypothetical protein
BTH_I1284	7585.4	2663	12507.8	4.696	2.2	0.22	10.17	2.6e-24	1.3e-20	0	0	1973.7	3417.1	2598.3	11365.6	12923.6	13234.2	Q2SZ18	DpsA	chromosome I	YP_441831.1	83719636	Q2SZ18	1436679..1437167(+)	489	DpsA
BTH_I1285	1610.4	624.6	2596.3	4.155	2.1	0.21	9.67	4e-22	2e-18	0	0	465.4	759.6	648.9	2313.1	2791.3	2684.4	Q2SZ17	Transcriptional regulator, putative	chromosome I	YP_441832.1	83718988	Q2SZ17	1437345..1437443(+)	99	transcriptional regulator
BTH_I1286	944.4	1000	888.8	0.889	-0.2	0.17	-0.99	0.32	1	0.3791	1836	969.7	942.5	1087.9	743.4	967.1	956	Q2SZ16	4-hydroxybenzoate octaprenyltransferase (EC 2.5.1.39) (4-HB polyprenyltransferase)	chromosome I	YP_441833.1	83721151	Q2SZ16	1437691..1438623(+)	933	4-hydroxybenzoate octaprenyltransferase
BTH_I1287	760.5	1043.4	477.7	0.458	-1.1	0.17	-6.73	1.6e-11	6.9e-08	0	0	1202.8	937	990.4	485.5	491.3	456.4	Q2SZ15	Pyrroline-5-carboxylate reductase (P5C reductase) (P5CR) (EC 1.5.1.2) (PCA reductase)	chromosome I	YP_441834.1	83719785	Q2SZ15	1438851..1439663(-)	813	pyrroline-5-carboxylate reductase
BTH_I1288	660.8	823	498.6	0.606	-0.7	0.15	-4.79	1.7e-06	0.0058	0	0	856.1	757.7	855.1	463.1	521.2	511.5	Q2SZ14	Pyridoxal phosphate homeostasis protein (PLP homeostasis protein)	chromosome I	YP_441835.1	83721068	Q2SZ14	1439698..1440396(-)	699	hypothetical protein
BTH_I1289	527.3	353.7	700.9	1.981	1	0.15	6.57	5e-11	2.1e-07	0	0	330.9	379.5	350.7	734.2	694.5	674.1	Q2SZ13	Glycolate oxidase iron-sulfur subunit (EC 1.1.99.14)	chromosome I	YP_441836.1	83720279	Q2SZ13	1440548..1441774(-)	1227	glycolate oxidase iron-sulfur subunit
BTH_I1290	780.7	577.3	984.1	1.704	0.8	0.14	5.38	7.7e-08	0.00028	0	0	551.3	574.1	606.6	946	944.4	1061.8	Q2SZ12	Glycolate oxidase, subunit GlcE	chromosome I	YP_441837.1	83721183	Q2SZ12	1441781..1442869(-)	1089	glycolate oxidase FAD binding subunit
BTH_I1291	2146.6	1184	3109.1	2.625	1.4	0.15	9.45	3.5e-21	1.7e-17	0	0	1040.6	1312.1	1199.3	3142	3129.6	3055.8	Q2SZ11	Glycolate oxidase, subunit GlcD	chromosome I	YP_441838.1	83718880	Q2SZ11	1442971..1444464(-)	1494	glycolate oxidase subunit GlcD
BTH_I1292	3215.7	1923.9	4507.6	2.343	1.2	0.17	7.39	1.4e-13	6.3e-10	0	0	1651.7	2240.5	1879.5	4501.2	4769.7	4251.8	Q2SZ10	D-lactate dehydrogenase (cytochrome) (EC 1.1.2.4)	chromosome I	YP_441839.1	83719815	Q2SZ10	1444529..1445938(-)	1410	glycolate oxidase subunit GlcD
BTH_I1293	3131.1	1611	4651.2	2.886	1.5	0.15	10.04	1.1e-23	5.3e-20	0	0	1490.4	1854.2	1488.3	4690.7	4782.9	4480	Q2SZ09	Cobalamin adenosyltransferase (EC 2.5.1.-)	chromosome I	YP_441840.1	83719852	Q2SZ09	1446101..1446652(+)	552	ATP:cob(I)alamin adenosyltransferase
BTH_I1294	39435.5	63574.4	15296.5	0.241	-2.1	0.61	-3.37	0.00075	1	0.0014	4	29470.5	87205.5	74047.2	25069.3	9592	11228.3	Q2SZ08	Flavohemoprotein (Flavohemoglobin) (Hemoglobin-like protein) (Nitric oxide dioxygenase) (NO oxygenase) (NOD) (EC 1.14.12.17)	chromosome I	YP_441841.1	83720496	Q2SZ08	1446773..1447981(+)	1209	flavohemoprotein
BTH_I1295	2193.6	3011	1376.1	0.457	-1.1	0.2	-5.54	3e-08	0.00011	0	0	2420.5	3070.9	3541.7	1178.9	1344.8	1604.7	Q2SZ07	Phospho-2-dehydro-3-deoxyheptonate aldolase (EC 2.5.1.54)	chromosome I	YP_441842.1	83718583	Q2SZ07	1448237..1449310(-)	1074	phospho-2-dehydro-3-deoxyheptonate aldolase
BTH_I1296	4406.2	4684.5	4127.9	0.881	-0.2	0.12	-1.53	0.13	1	0.1642	721	4778.2	4561	4714.4	4103.9	4308.3	3971.5	Q2SZ06	TldD protein	chromosome I	YP_441843.1	83721404	Q2SZ06	1449722..1451170(-)	1449	tldD protein
BTH_I1297	3420.4	2207.7	4633.1	2.099	1.1	0.13	8.2	2.4e-16	1.1e-12	0	0	2083.5	2231.2	2308.4	4782.8	4796	4320.4	Q2SZ05	Hydrolase, carbon-nitrogen family	chromosome I	YP_441844.1	83721614	Q2SZ05	1451326..1452153(-)	828	carbon-nitrogen family hydrolase
BTH_I1298	3086.6	4056.1	2117.2	0.522	-0.9	0.16	-5.97	2.4e-09	9.3e-06	0	0	4640.7	3784.2	3743.3	1947.3	2228.3	2175.9	Q2SZ04	TIGR02099 family protein	chromosome I	YP_441845.1	83720856	Q2SZ04	1452199..1456392(-)	4194	hypothetical protein
BTH_I1299	1698	2037.7	1358.3	0.667	-0.6	0.16	-3.74	0.00018	0.53	0.0004	1	2300.9	1937.4	1874.9	1435.5	1398.6	1240.8	Q2SZ03	Bifunctional glutamine synthetase adenylyltransferase/adenylyl-removing enzyme (ATP:glutamine synthetase adenylyltransferase) (ATase) [Includes: Glutamine synthetase adenylyl-L-tyrosine phosphorylase (EC 2.7.7.89) (Adenylyl removase) (AR) (AT-N); Glutamine synthetase adenylyl transferase (EC 2.7.7.42) (Adenylyl transferase) (AT) (AT-C)]	chromosome I	YP_441846.1	83719747	Q2SZ03	1456483..1459350(+)	2868	bifunctional glutamine-synthetase adenylyltransferase/deadenyltransferase
BTH_I1300	1172.5	1469.1	875.9	0.596	-0.7	0.19	-3.82	0.00013	0.39	0.0003	1	1553.9	1428.5	1424.8	1086.8	835.6	705.4	Q2SZ02	DNA repair protein RecN (Recombination protein N)	chromosome I	YP_441847.1	83720672	Q2SZ02	1459598..1461247(-)	1650	DNA repair protein RecN
BTH_I1301	1236.2	1400.5	1071.9	0.765	-0.4	0.13	-2.89	0.0039	1	0.0066	22	1303.6	1415	1482.8	1075	1057.9	1082.7	Q2SZ01	NAD kinase (EC 2.7.1.23) (ATP-dependent NAD kinase)	chromosome I	YP_441848.1	83720497	A0A096YM79	1461278..1462177(-)	900	NAD(+)/NADH kinase family protein
BTH_I1302	2369.4	2147.3	2591.5	1.207	0.3	0.18	1.54	0.12	1	0.1593	699	2076.1	2240.5	2125.2	2985.5	2698.1	2090.9	Q2SZ00	Heat-inducible transcription repressor HrcA	chromosome I	YP_441849.1	83721380	A0A096YNP5	1462309..1463331(+)	1023	heat-inducible transcription repressor
BTH_I1303	3192.6	3362.4	3022.7	0.899	-0.2	0.17	-0.9	0.37	1	0.429	2110	3825.7	2991.4	3270.2	3290.7	3169	2608.4	Q2SYZ9	Ferrochelatase (EC 4.98.1.1) (Heme synthase) (Protoheme ferro-lyase)	chromosome I	YP_441850.1	83718645	Q2SYZ9	1463552..1464619(+)	1068	ferrochelatase
BTH_I1304	1499.2	1321.2	1677.1	1.27	0.3	0.19	1.81	0.071	1	0.0959	403	1482.2	1235.1	1246.2	1906.5	1793.1	1331.8	Q2SYZ8	Heat shock protein 15	chromosome I	YP_441851.1	83719179	Q2SYZ8	1464625..1465032(+)	408	heat shock protein 15
BTH_I1305	979.5	852.6	1106.5	1.298	0.4	0.17	2.24	0.025	1	0.0374	144	936.1	834.7	787	1221	1150	948.5	Q2SYZ7	Lipoprotein	chromosome I	YP_441852.1	83719577	Q2SYZ7	1465004..1465165(-)	162	hypothetical protein
BTH_I1306	7077	9125.9	5028.2	0.551	-0.9	0.14	-6.34	2.3e-10	9.2e-07	0	0	9307.5	8339.7	9730.6	5255.2	5103.2	4726.1	Q2SYZ6	Protein GrpE (HSP-70 cofactor)	chromosome I	YP_441853.1	83719694	A0A096YI93	1465523..1466059(+)	537	heat shock protein GrpE
BTH_I1307	2139.4	3323.3	955.6	0.287	-1.8	0.15	-12.31	8.4e-35	4.4e-31	0	0	3610.5	2981.5	3377.9	943.4	918.1	1005.2	Q2SYZ5	Thioredoxin	chromosome I	YP_441854.1	83718472	Q2SYZ5	1466069..1466500(+)	432	hypothetical protein
BTH_I1308	52037.3	77294.4	26780.2	0.346	-1.5	0.15	-10.35	4.1e-25	2.1e-21	0	0	67394.7	81270.2	83218.2	25148.2	28136.5	27056	Q2SYZ4	Chaperone protein DnaK (HSP70) (Heat shock 70 kDa protein) (Heat shock protein 70)	chromosome I	YP_441855.1	83721009	Q2SYZ4	1466646..1468598(+)	1953	molecular chaperone DnaK
BTH_I1309	7799.5	11995.3	3603.6	0.3	-1.7	0.16	-10.81	3.2e-27	1.6e-23	0	0	10153.2	12630.2	13202.4	3746	3727.3	3337.6	Q2SYZ3	Chaperone protein DnaJ	chromosome I	YP_441856.1	83719549	A0A096YP97	1468862..1469992(+)	1131	chaperone protein DnaJ
BTH_I1310	1603	2619.4	586.5	0.224	-2.2	0.19	-11.27	1.9e-29	1e-25	0	0	2292	2780.1	2786.1	702.6	573.8	483.2	Q2SYZ2	Chorismate binding enzyme	chromosome I	YP_441857.1	83718649	Q2SYZ2	1470024..1472033(+)	2010	chorismate binding protein
BTH_I1311	771.7	1168.7	374.7	0.32	-1.6	0.17	-9.8	1.1e-22	5.4e-19	0	0	1276.7	1079.9	1149.6	417.1	331.1	375.8	Q2SYZ1	3-methyl-2-oxobutanoate hydroxymethyltransferase (EC 2.1.2.11) (Ketopantoate hydroxymethyltransferase) (KPHMT)	chromosome I	YP_441858.1	83720952	Q2SYZ1	1472209..1472991(-)	783	3-methyl-2-oxobutanoate hydroxymethyltransferase
BTH_I1312	352.1	487.9	216.3	0.442	-1.2	0.18	-6.68	2.5e-11	1e-07	0	0	520.7	470	473.1	209.2	193.7	246.1	Q2SYZ0	Deoxynucleoside kinase family protein	chromosome I	YP_441859.1	83720017	Q2SYZ0	1473089..1473814(-)	726	deoxynucleoside kinase family protein
BTH_I1313	975.5	1138.4	812.5	0.714	-0.5	0.14	-3.6	0.00031	0.88	0.0006	2	1215.5	1093.4	1106.3	800	812.9	824.7	Q2SYY9	2-amino-4-hydroxy-6-hydroxymethyldihydropteridine pyrophosphokinase (EC 2.7.6.3) (6-hydroxymethyl-7,8-dihydropterin pyrophosphokinase) (7,8-dihydro-6-hydroxymethylpterin-pyrophosphokinase)	chromosome I	YP_441860.1	83719979	Q2SYY9	1473769..1474296(-)	528	2-amino-4-hydroxy-6- hydroxymethyldihydropteridine pyrophosphokinase
BTH_I1314	2978.6	3954.6	2002.5	0.506	-1	0.14	-7.01	2.5e-12	1.1e-08	0	0	4337.4	3600	3926.5	1918.4	2043	2046.1	Q2SYY8	Poly(A) polymerase I (PAP I) (EC 2.7.7.19)	chromosome I	YP_441861.1	83719048	Q2SYY8	1474332..1475876(-)	1545	polyA polymerase
BTH_I1315	1003.1	1474.3	531.9	0.361	-1.5	0.21	-7.05	1.7e-12	7.5e-09	0	0	1820.6	1176.6	1425.7	485.5	515.2	595	Q2SYY7	HAD-superfamily subfamily IB hydrolase, TIGR01490	chromosome I	YP_441862.1	83721384	Q2SYY7	1475873..1476559(-)	687	HAD family hydrolase
BTH_I1316	446.8	585.2	308.4	0.527	-0.9	0.2	-4.73	2.2e-06	0.0075	0	0	709.7	526.7	519.1	290.8	304.8	329.6	Q2SYY6	Chromosomal replication initiator protein DnaA domain-containing protein	chromosome I	YP_441863.1	83718791	Q2SYY6	1476581..1477585(-)	1005	DnaA regulatory inactivator Hda
BTH_I1317	6516.6	6441.6	6591.5	1.023	0	0.13	0.25	0.8	1	0.8361	4570	7049.9	5903.9	6371.1	6555.1	6602.3	6617.1	Q2SYY5	Phosphoribosylformylglycinamidine cyclo-ligase (EC 6.3.3.1) (AIR synthase) (AIRS) (Phosphoribosyl-aminoimidazole synthetase)	chromosome I	YP_441864.1	83721293	Q2SYY5	1477611..1478666(+)	1056	phosphoribosylaminoimidazole synthetase
BTH_I1318	672.4	421.2	923.5	2.193	1.1	0.14	7.84	4.5e-15	2.1e-11	0	0	415.4	438.6	409.6	936.8	977.8	856	Q2SYY4	DUF4440 domain-containing protein	chromosome I	YP_441865.1	83718914	Q2SYY4	1478911..1479303(+)	393	hypothetical protein
BTH_I1319	453.8	656	251.5	0.383	-1.4	0.19	-7.19	6.4e-13	2.8e-09	0	0	773.9	556.3	637.8	243.4	242.7	268.4	Q2SYY3	tRNA dimethylallyltransferase (EC 2.5.1.75) (Dimethylallyl diphosphate:tRNA dimethylallyltransferase) (DMAPP:tRNA dimethylallyltransferase) (DMATase) (Isopentenyl-diphosphate:tRNA isopentenyltransferase) (IPP transferase) (IPPT) (IPTase)	chromosome I	YP_441866.1	83720662	A0A096YLW2	1479328..1480302(-)	975	tRNA delta(2)-isopentenylpyrophosphate transferase
BTH_I1320	1781.9	2421.8	1142	0.472	-1.1	0.15	-7.3	2.9e-13	1.3e-09	0	0	2637.1	2262	2366.4	1255.2	1092.6	1078.2	Q2SYY2	DNA mismatch repair protein MutL	chromosome I	YP_441867.1	83721397	Q2SYY2	1480299..1482416(-)	2118	DNA mismatch repair protein
BTH_I1321	899.2	1004.7	793.7	0.79	-0.3	0.19	-1.76	0.079	1	0.1059	449	943.5	1088.5	982.1	621	829.6	930.6	Q2SYY1	DedA	chromosome I	YP_441868.1	83718817	Q2SYY1	1482442..1483203(+)	762	hypothetical protein
BTH_I1322	509	727.1	291	0.401	-1.3	0.18	-7.42	1.2e-13	5.1e-10	0	0	721.7	630.2	829.3	305.3	291.7	275.9	Q2SYY0	Small-conductance mechanosensitive channel	chromosome I	YP_441869.1	83720378	Q2SYY0	1483498..1484424(-)	927	YggB
BTH_I1323	381.6	324.9	438.3	1.349	0.4	0.17	2.52	0.012	1	0.0187	67	283.1	343.7	347.9	411.8	436.3	466.8	Q2SYX9	YafJ	chromosome I	YP_441870.1	83721140	Q2SYX9	1484435..1485457(-)	1023	YafJ
BTH_I1324	1039.4	1188.4	890.3	0.749	-0.4	0.16	-2.64	0.0082	1	0.0133	47	1117.6	1185.8	1261.9	831.6	823.6	1015.6	Q2SYX8	mannose-1-phosphate guanylyltransferase (EC 2.7.7.13)	chromosome I	YP_441871.1	83720435	Q2SYX8	1485538..1486968(-)	1431	mannose-1-phosphate guanylyltransferase/mannose-6-phosphate isomerase
BTH_I1325	598.5	801.6	395.4	0.493	-1	0.19	-5.35	8.6e-08	0.00032	0	0	954	692.4	758.4	436.8	382.5	366.9	Q2SYX7	WcbA	chromosome I	YP_441872.1	83721630	Q2SYX7	1487069..1489099(-)	2031	WcbA
BTH_I1326	1289.1	1336	1242.3	0.93	-0.1	0.15	-0.71	0.48	1	0.5381	2726	1414.2	1193.8	1399.9	1318.4	1187	1221.4	Q2SYX6	Glycosyltransferase, putative	chromosome I	YP_441873.1	83719192	Q2SYX6	1489100..1490251(-)	1152	glycosyltransferase
BTH_I1327	3453.1	2712.1	4194	1.546	0.6	0.13	4.67	3e-06	0.01	0	0	2591.5	2743.1	2801.7	4568.3	3900.6	4113.1	Q2SYX5	WcbC	chromosome I	YP_441874.1	83718520	Q2SYX5	1490372..1491640(+)	1269	WcbC
BTH_I1328	3750.3	2132.8	5367.7	2.516	1.3	0.17	7.76	8.7e-15	3.9e-11	0	0	1986.4	2547.2	1864.8	5709.1	5316	5078	Q2SYX4	Methyltransferase, FkbM family domain protein	chromosome I	YP_441875.1	83719232	Q2SYX4	1491808..1494165(+)	2358	methyltransferase FkbM family protein
BTH_I1329	2197.1	1687.8	2706.3	1.603	0.7	0.24	2.78	0.0054	1	0.0091	31	1377.6	2273.1	1412.8	3274.9	2451.8	2392.1	Q2SYX3	Glycosyltransferase, putative	chromosome I	YP_441876.1	83718674	Q2SYX3	1494162..1495400(+)	1239	glycosyltransferase
BTH_I1330	2198	1729.5	2666.6	1.541	0.6	0.22	2.85	0.0043	1	0.0074	25	1331.3	2213.4	1643.9	2990.7	2399.2	2609.9	Q2SYX2	Possible glycosyltransferase WbpX, putative	chromosome I	YP_441877.1	83721153	Q2SYX2	1495598..1497160(+)	1563	glycosyltransferase WbpX
BTH_I1331	1888.3	1490.3	2286.2	1.534	0.6	0.21	2.96	0.0031	1	0.0053	18	1149.7	1826.5	1494.8	2578.9	2098	2181.8	Q2SYX1	GDP-mannose 4,6-dehydratase (EC 4.2.1.47) (GDP-D-mannose dehydratase)	chromosome I	YP_441878.1	83720344	Q2SYX1	1497241..1498278(+)	1038	GDP-mannose 4,6-dehydratase
BTH_I1332	788.3	706.3	870.3	1.232	0.3	0.24	1.27	0.2	1	0.2525	1166	525.9	894.5	698.6	1031.6	753.1	826.2	Q2SYX0	GDP-6-deoxy-D-lyxo-4-hexulose reductase, putative	chromosome I	YP_441879.1	83719612	Q2SYX0	1498282..1499175(+)	894	GDP-6-deoxy-D-lyxo-4-hexulose reductase
BTH_I1333	535.9	558.9	513.1	0.917	-0.1	0.2	-0.63	0.53	1	0.5822	2995	517	656.1	503.5	571	426.8	541.4	Q2SYW9	Glycosyl transferase, group 1 family protein, putative	chromosome I	YP_441880.1	83718930	Q2SYW9	1499259..1500290(+)	1032	group 1 family glycosyl transferase
BTH_I1334	461.3	636.4	286.1	0.449	-1.2	0.17	-6.81	9.5e-12	4e-08	0	0	666.4	641.9	601	321	251	286.3	Q2SYW8	Glycosyltransferase, putative (EC 2.4.1.-)	chromosome I	YP_441881.1	83721604	Q2SYW8	1500292..1501587(-)	1296	glycosyltransferase
BTH_I1335	394.5	476.2	312.8	0.657	-0.6	0.17	-3.63	0.00028	0.79	0.0006	2	452.7	465.1	510.8	339.5	279.7	319.1	Q2SYW7	BexA (EC 3.6.3.38)	chromosome I	YP_441882.1	83719377	Q2SYW7	1501616..1502269(-)	654	BexA
BTH_I1336	373.5	454.6	292.3	0.642	-0.6	0.18	-3.59	0.00033	0.92	0.0006	2	494.5	422	447.3	314.5	252.2	310.2	Q2SYW6	CtrC protein	chromosome I	YP_441883.1	83718991	Q2SYW6	1502266..1503060(-)	795	ctrC protein
BTH_I1337	1592.7	1768.6	1416.8	0.801	-0.3	0.21	-1.56	0.12	1	0.1552	679	1532.2	1633.7	2140	1344.7	1214.5	1691.2	Q2SYW5	WcbD	chromosome I	YP_441884.1	83719711	Q2SYW5	1503073..1504239(-)	1167	WcbD
BTH_I1338	8126.3	4854.8	11397.7	2.348	1.2	0.15	8.06	7.6e-16	3.5e-12	0	0	4577.2	4543.8	5443.3	12605	10731.2	10857	Q2SYW4	WcbO	chromosome I	YP_441885.1	83720745	Q2SYW4	1504710..1505915(+)	1206	WcbO
BTH_I1339	748.6	595.7	901.5	1.513	0.6	0.22	2.69	0.0072	1	0.0119	41	617.8	614.2	555	1192.1	789	723.3	Q2SYW3	Oxidoreductase, short-chain dehydrogenase/reductase family	chromosome I	YP_441886.1	83719336	Q2SYW3	1505908..1506693(+)	786	short chain dehydrogenase/reductase family oxidoreductase
BTH_I1340	626.1	590.8	661.3	1.119	0.2	0.19	0.85	0.4	1	0.4558	2258	621.5	623.4	527.4	802.6	595.3	586.1	Q2SYW2	Capsular polysaccharide biosynthesis protein WcbQ	chromosome I	YP_441887.1	83720782	Q2SYW2	1506647..1508230(+)	1584	capsular polysaccharide biosynthesis protein WcbQ
BTH_I1341	5101.6	4576.2	5627.1	1.23	0.3	0.24	1.26	0.21	1	0.2542	1175	4064	5237.4	4427.2	7581.4	4922.7	4377.1	Q2SYW1	Type I polyketide synthase WcbR	chromosome I	YP_441888.1	83721152	Q2SYW1	1508227..1515858(+)	7632	type I polyketide synthase WcbR
BTH_I1342	404.9	305.8	504	1.647	0.7	0.26	2.72	0.0065	1	0.0107	37	262.2	380.1	275.2	682.9	428	401.2	Q2SYW0	UDP-3-O-acyl-N-acetylglucosamine deacetylase (UDP-3-O-acyl-GlcNAc deacetylase) (EC 3.5.1.108) (UDP-3-O-[R-3-hydroxymyristoyl]-N-acetylglucosamine deacetylase)	chromosome I	YP_441889.1	83718597	Q2SYW0	1515855..1516769(+)	915	UDP-3-O-[3-hydroxymyristoyl] N-acetylglucosamine deacetylase
BTH_I1343	1572.3	1409	1735.5	1.232	0.3	0.15	2.05	0.04	1	0.0569	228	1297.6	1541.3	1388	1872.3	1658	1676.3	Q2SYV9	8-amino-7-oxononanoate synthase	chromosome I	YP_441890.1	83721386	Q2SYV9	1516809..1518131(+)	1323	8-amino-7-oxononanoate synthase
BTH_I1344	325.8	360.2	291.5	0.809	-0.3	0.19	-1.57	0.12	1	0.151	659	311.5	378.9	390.3	338.2	261.8	274.4	Q2SYV8	Uncharacterized protein	chromosome I	YP_441891.1	83721576	Q2SYV8	1518140..1518832(+)	693	hypothetical protein
BTH_I1345	293.4	361.4	225.4	0.624	-0.7	0.17	-3.93	8.4e-05	0.25	0.0002	0	365.3	359.8	359	196	241.5	238.6	Q2SYV7	Gp48, putative	chromosome I	YP_441892.1	83718854	Q2SYV7	1518910..1520802(-)	1893	gp48
BTH_I1346	1716.5	2041.3	1391.6	0.682	-0.6	0.17	-3.29	0.001	1	0.0019	6	1724.9	2167.8	2231.1	1259.2	1457.2	1458.5	Q2SYV6	Wzt C-terminal domain-containing protein	chromosome I	YP_441893.1	83718810	Q2SYV6	1520876..1522921(+)	2046	hypothetical protein
BTH_I1347	709.9	712.8	707	0.993	0	0.23	-0.05	0.96	1	0.9718	5478	601.4	776.8	760.3	857.9	747.1	516	Q2SYV5	Hypothetical periplasmic protein	chromosome I	YP_441894.1	83719718	Q2SYV5	1523033..1524205(-)	1173	periplasmic protein
BTH_I1348	262.3	413.8	110.8	0.268	-1.9	0.25	-7.6	3e-14	1.3e-10	0	0	340.7	402.9	497.9	81.6	119.5	131.2	Q2SYV4	Membrane protein, putative	chromosome I	YP_441895.1	83720241	Q2SYV4	1524248..1525672(-)	1425	hypothetical protein
BTH_I1349	126.8	217.7	35.9	0.164	-2.6	0.27	-9.53	1.5e-21	7.5e-18	0	0	198	243.3	211.7	25	39.4	43.2	Q2SYV3	PAP2 family protein	chromosome I	YP_441896.1	83721184	Q2SYV3	1525809..1526390(-)	582	PAP2 family protein
BTH_I1350	271.2	470.7	71.7	0.152	-2.7	0.38	-7.23	4.9e-13	2.1e-09	0	0	307	406.6	698.6	40.8	72.9	101.4	Q2SYV2	Transcriptional regulator, AraC family, putative	chromosome I	YP_441897.1	83721655	Q2SYV2	1527175..1528224(+)	1050	AraC family transcriptional regulator
BTH_I1351	155	277.8	32.2	0.115	-3.1	0.48	-6.5	7.8e-11	3.2e-07	0	0	168.8	275.4	389.3	9.2	32.3	55.2	Q2SYV1	Undecaprenyl-phosphate galactosephosphotransferase (EC 2.-.-.-)	chromosome I	YP_441898.1	83719291	Q2SYV1	1528576..1529526(+)	951	undecaprenyl-phosphate galactosephosphotransferase
BTH_I1352	222.5	386.4	58.5	0.15	-2.7	0.32	-8.47	2.6e-17	1.2e-13	0	0	292.8	373.9	492.4	43.4	44.2	88	Q2SYV0	Capsular polysaccharide biosynthesis/export periplasmic protein	chromosome I	YP_441899.1	83719749	Q2SYV0	1529591..1530781(+)	1191	capsular polysaccharide biosynthesis/export periplasmic protein
BTH_I1353	68.7	116	21.5	0.185	-2.4	0.51	-4.77	1.8e-06	0.0063	0	0	97.1	90.6	160.2	3.9	26.3	34.3	Q2SYU9	protein-tyrosine-phosphatase (EC 3.1.3.48)	chromosome I	YP_441900.1	83721645	Q2SYU9	1530778..1531212(+)	435	low molecular weight protein-tyrosine-phosphatase
BTH_I1354	236.1	424.1	48.2	0.113	-3.1	0.4	-7.9	2.9e-15	1.3e-11	0	0	344.4	457.7	470.3	15.8	52.6	76.1	Q2SYU8	Exopolysaccharide tyrosine-protein kinase, putative (EC 2.7.10.1)	chromosome I	YP_441901.1	83721637	Q2SYU8	1531254..1533494(+)	2241	exopolysaccharide tyrosine-protein kinase
BTH_I1355	92.2	146.5	37.9	0.258	-2	0.34	-5.72	1.1e-08	4.1e-05	0	0	103.8	133.1	202.5	30.3	37.1	46.2	Q2SYU7	Membrane protein, putative	chromosome I	YP_441902.1	83720582	Q2SYU7	1533555..1534829(+)	1275	hypothetical protein
BTH_I1356	152.4	245.9	58.9	0.239	-2.1	0.39	-5.33	9.8e-08	0.00036	0	0	158.4	267.4	312	28.9	59.8	88	Q2SYU6	Capsule polysaccharide biosynthesis protein family	chromosome I	YP_441903.1	83719648	Q2SYU6	1534979..1536058(+)	1080	capsule polysaccharide biosynthesis protein
BTH_I1357	73.1	126.6	19.6	0.154	-2.7	0.36	-7.41	1.3e-13	5.7e-10	0	0	88.9	143.5	147.3	14.5	20.3	23.9	Q2SYU5	Serine acetyltransferase (EC 2.3.1.30)	chromosome I	YP_441904.1	83721198	Q2SYU5	1536060..1536590(+)	531	satase isoform II
BTH_I1358	145.3	218.5	72	0.33	-1.6	0.34	-4.77	1.9e-06	0.0064	0	0	137.5	223.6	294.5	51.3	87.3	77.5	Q2SYU4	Glycosyltransferase	chromosome I	YP_441905.1	83721188	Q2SYU4	1536587..1537531(+)	945	glycosyltransferase
BTH_I1359	134.4	243	25.9	0.107	-3.2	0.39	-8.36	6.1e-17	2.8e-13	0	0	150.2	255.6	323.1	14.5	33.5	29.8	Q2SYU3	Glycosyltransferase	chromosome I	YP_441906.1	83720315	Q2SYU3	1537528..1538673(+)	1146	glycosyltransferase
BTH_I1360	218.9	371.5	66.2	0.178	-2.5	0.34	-7.24	4.4e-13	1.9e-09	0	0	212.9	422	479.5	47.4	69.3	82	Q2SYU2	2-dehydro-3-deoxyphosphooctonate aldolase (EC 2.5.1.55) (3-deoxy-D-manno-octulosonic acid 8-phosphate synthase) (KDO-8-phosphate synthase) (KDO 8-P synthase) (KDOPS) (Phospho-2-dehydro-3-deoxyoctonate aldolase)	chromosome I	YP_441907.1	83719323	Q2SYU2	1538756..1539601(+)	846	2-dehydro-3-deoxyphosphooctonate aldolase
BTH_I1361	110.8	176	45.6	0.258	-2	0.38	-5.1	3.4e-07	0.0012	0	0	95.6	194	238.4	32.9	44.2	59.7	Q2SYU1	3-deoxy-D-manno-octulosonate 8-phosphate phosphatase KdsC (EC 3.1.3.45) (KDO 8-P phosphatase)	chromosome I	YP_441908.1	83719096	Q2SYU1	1539598..1540149(+)	552	phosphatase
BTH_I1362	159	254.2	63.9	0.251	-2	0.33	-5.97	2.4e-09	9.3e-06	0	0	147.2	302.5	312.9	51.3	65.7	74.6	Q2SYU0	Carbohydrate isomerase, KpsF/GutQ family	chromosome I	YP_441909.1	83720881	Q2SYU0	1540190..1541191(+)	1002	carbohydrate isomerase KpsF/GutQ family protein
BTH_I1363	172.2	241	103.5	0.429	-1.2	0.23	-5.34	9.2e-08	0.00034	0	0	199.5	240.9	282.6	97.4	96.8	116.3	Q2SYT9	UTP--glucose-1-phosphate uridylyltransferase (EC 2.7.7.9) (UDP-glucose pyrophosphorylase)	chromosome I	YP_441910.1	83719064	Q2SYT9	1541441..1542322(-)	882	UTP-glucose-1-phosphate uridylyltransferase
BTH_I1364	91.9	112.1	71.7	0.644	-0.6	0.25	-2.51	0.012	1	0.0191	69	106.8	97.9	131.6	73.7	78.9	62.6	Q2SYT8	Flagellar transcriptional activator FlhD	chromosome I	YP_441911.1	83719388	Q2SYT8	1542925..1543278(+)	354	flagellar transcriptional activator FlhD
BTH_I1365	2123.3	2000.2	2246.3	1.123	0.2	0.27	0.62	0.54	1	0.592	3052	1196.8	2376.6	2427.1	2477.6	2021.4	2240	Q2SYT7	Fatty acid desaturase family protein, putative	chromosome I	YP_441912.1	83720558	Q2SYT7	1544000..1544992(+)	993	fatty acid desaturase family protein
BTH_I1366	2885.3	2184.9	3585.7	1.641	0.7	0.26	2.72	0.0066	1	0.0109	38	1413.4	2684.6	2456.6	4314.4	3439.2	3003.6	Q2SYT6	Proline dehydrogenase superfamily, putative	chromosome I	YP_441913.1	83721207	Q2SYT6	1544993..1545958(+)	966	proline dehydrogenase superfamily protein
BTH_I1367	2510.9	1696.4	3325.3	1.96	1	0.22	4.38	1.2e-05	0.038	0	0	1225.9	2068.6	1794.8	3676.2	3354.3	2945.4	Q2SYT5	Aminotransferase, class V superfamily, putative	chromosome I	YP_441914.1	83718459	Q2SYT5	1545960..1547093(+)	1134	aminotransferase
BTH_I1368	1976.3	1801	2151.7	1.195	0.3	0.18	1.4	0.16	1	0.2052	924	1456.8	2042.7	1903.4	2346	2173.3	1935.8	Q2SYT4	Membrane protein, putative	chromosome I	YP_441915.1	83720552	Q2SYT4	1547197..1548117(+)	921	hypothetical protein
BTH_I1369	928.5	462.2	1394.8	3.016	1.6	0.18	8.9	5.4e-19	2.6e-15	0	0	445.2	508.8	432.6	1567.1	1458.4	1158.8	Q2SYT3	Uncharacterized protein	chromosome I	YP_441916.1	83720366	Q2SYT3	1548252..1548368(+)	117	hypothetical protein
BTH_I1370	391.9	237.3	546.6	2.306	1.2	0.16	7.41	1.3e-13	5.7e-10	0	0	251	229.8	231	556.6	588.1	495.1			chromosome I				1548766..1548841(-)	76	tRNA-Lys
BTH_I1371	6860.3	6211.4	7509.1	1.209	0.3	0.15	1.8	0.072	1	0.0977	411	7022.3	5796.7	5815.2	6847.2	7813.2	7866.8	Q2SYT2	Cell division coordinator CpoB	chromosome I	YP_441917.1	83718568	Q2SYT2	1548911..1549660(-)	750	hypothetical protein
BTH_I1372	12724.8	9012.5	16437.2	1.824	0.9	0.13	6.54	6.1e-11	2.5e-07	0	0	9578	8666.8	8792.7	15078.7	17022.7	17210.1	Q2SYT1	Peptidoglycan-associated lipoprotein (PAL)	chromosome I	YP_441918.1	83719210	Q2SYT1	1549680..1550192(-)	513	OmpA family outer membrane protein
BTH_I1373	7600.1	6091.3	9109	1.495	0.6	0.15	3.82	0.00014	0.4	0.0003	1	6549.4	5548.5	6176	8013	9664.9	9649	Q2SYT0	Tol-Pal system protein TolB	chromosome I	YP_441919.1	83720845	Q2SYT0	1550210..1551601(-)	1392	translocation protein TolB
BTH_I1374	1032.6	952.4	1112.6	1.168	0.2	0.16	1.38	0.17	1	0.2119	959	1108.6	855	893.7	1138.1	1120.1	1079.7	Q2SYS9	TolA protein superfamily	chromosome I	YP_441920.1	83720837	Q2SYS9	1551608..1552612(-)	1005	TolA protein superfamily
BTH_I1375	476.3	462.1	490.5	1.063	0.1	0.16	0.54	0.59	1	0.6442	3369	505	407.2	474	480.3	514	477.2	Q2SYS8	TolR protein	chromosome I	YP_441921.1	83718499	Q2SYS8	1552609..1553058(-)	450	tolR protein
BTH_I1376	1022.6	954.7	1090.6	1.143	0.2	0.16	1.23	0.22	1	0.2658	1237	1041.4	843.3	979.3	1009.2	1126.1	1136.4	Q2SYS7	Tol-Pal system protein TolQ	chromosome I	YP_441922.1	83719386	Q2SYS7	1553069..1553746(-)	678	tolQ protein
BTH_I1377	669.4	774.9	563.8	0.728	-0.5	0.17	-2.67	0.0075	1	0.0122	43	865.8	655.4	803.5	592.1	553.5	545.8	Q2SYS6	Thioesterase domain-containing protein	chromosome I	YP_441923.1	83719384	Q2SYS6	1553925..1554407(-)	483	hypothetical protein
BTH_I1378	901.1	1040.9	761.3	0.732	-0.4	0.2	-2.19	0.028	1	0.0413	160	1083.2	903.7	1135.8	878.9	818.9	586.1	Q2SYS5	Oxidoreductase, short-chain dehydrogenase/reductase family	chromosome I	YP_441924.1	83720333	Q2SYS5	1554502..1555248(-)	747	short chain dehydrogenase/reductase family oxidoreductase
BTH_I1379	12921.9	14653.9	11189.8	0.764	-0.4	0.16	-2.42	0.015	1	0.0239	88	17189.7	13262.3	13509.8	11866.9	10932.1	10770.5	Q2SYS4	Serine hydroxymethyltransferase 1 (SHMT 1) (Serine methylase 1) (EC 2.1.2.1)	chromosome I	YP_441925.2	161723137	Q2SYS4	1555703..1556950(+)	1248	serine hydroxymethyltransferase
BTH_I1380	1483.2	1711.2	1255.2	0.734	-0.4	0.19	-2.31	0.021	1	0.0314	119	2138.1	1479.7	1515.9	1303.9	1291	1170.7	Q2SYS3	Transcriptional repressor NrdR	chromosome I	YP_441926.1	83718876	A0A096YIS7	1556957..1557436(+)	480	transcriptional regulator NrdR
BTH_I1381	592	859.9	324.1	0.377	-1.4	0.27	-5.14	2.7e-07	0.00096	0	0	1137	755.2	687.5	289.5	429.2	253.5	Q2SYS2	Type II secretion system protein H (General secretion pathway protein H)	chromosome I	YP_441927.1	83718990	Q2SYS2	1557622..1558182(+)	561	hypothetical protein
BTH_I1382	543.6	797.9	289.3	0.363	-1.5	0.23	-6.37	1.9e-10	7.7e-07	0	0	922.6	696.1	775	227.6	371.8	268.4	Q2SYS1	Type IV pillus assembly protein	chromosome I	YP_441928.1	83719618	Q2SYS1	1558343..1559371(+)	1029	hypothetical protein
BTH_I1383	321.3	429.2	213.4	0.498	-1	0.19	-5.41	6.5e-08	0.00024	0	0	471.4	401	415.1	185.5	241.5	213.3	Q2SYS0	Pilus assembly protein	chromosome I	YP_441929.1	83720766	Q2SYS0	1559467..1559970(+)	504	hypothetical protein
BTH_I1384	402.5	569.9	235	0.412	-1.3	0.22	-5.83	5.5e-09	2.1e-05	0	0	682.1	522.4	505.3	185.5	263	256.5	Q2SYR9	Type IV pilus biogenesis protein, putative	chromosome I	YP_441930.1	83718691	Q2SYR9	1559988..1560440(+)	453	type IV pilus biogenesis protein
BTH_I1385	2105	1973.3	2236.8	1.134	0.2	0.16	1.1	0.27	1	0.3244	1541	2235.2	1828.3	1856.5	1975	2444.6	2290.7	Q2SYR8	DUF3318 domain-containing protein	chromosome I	YP_441931.1	83719443	Q2SYR8	1560523..1561029(-)	507	hypothetical protein
BTH_I1386	2264.8	2222.2	2307.4	1.038	0.1	0.16	0.35	0.73	1	0.7724	4153	2538.5	2048.9	2079.2	2128.9	2360.9	2432.4	Q2SYR7	Transmembrane protein	chromosome I	YP_441932.1	83720181	Q2SYR7	1561034..1561486(-)	453	hypothetical protein
BTH_I1387	11866.1	7128.2	16604	2.329	1.2	0.14	8.67	4.2e-18	2e-14	0	0	6620.4	7845.6	6918.7	15382.6	17378.9	17050.5	Q2SYR6	DUF883 domain-containing protein	chromosome I	YP_441933.1	83720908	Q2SYR6	1561551..1561853(-)	303	hypothetical protein
BTH_I1388	12379.9	5888.6	18871.3	3.205	1.7	0.13	12.98	1.6e-38	8.5e-35	0	0	5994.4	6041.3	5630.2	17358.9	20013.6	19241.3	Q2SYR5	Antioxidant, AhpC/Tsa family	chromosome I	YP_441934.1	83721537	Q2SYR5	1562184..1562822(+)	639	anti-oxidant AhpCTSA family protein
BTH_I1389	11	5.1	17	3.485	1.8	0.64	2.82	0.0049	1	0.0082	28	4.5	2.5	8.3	15.8	20.3	14.9	Q2SYR4	Uncharacterized protein	chromosome I	YP_441935.1	83718735	Q2SYR4	1562886..1563053(+)	168	hypothetical protein
BTH_I1390	7665.8	1575.8	13755.7	8.725	3.1	0.17	18.09	3.7e-73	2e-69	0	0	1503.8	1832	1391.7	12144.5	13984	15138.6	Q2SYR3	glutaryl-CoA dehydrogenase (ETF) (EC 1.3.8.6)	chromosome I	YP_441936.1	83718837	Q2SYR3	1563038..1564225(-)	1188	glutaryl-CoA dehydrogenase
BTH_I1391	780.2	469.6	1090.7	2.319	1.2	0.2	6.17	6.9e-10	2.8e-06	0	0	490.8	507.6	410.5	980.2	958.7	1333.3	Q2SYR2	Transcriptional regulator, IclR family	chromosome I	YP_441937.1	83719416	Q2SYR2	1564302..1565093(+)	792	IclR family transcriptional regulator
BTH_I1392	623	330.9	915.1	2.763	1.5	0.16	9.13	7e-20	3.4e-16	0	0	348.9	334.5	309.3	819.7	914.5	1011.1	Q2SYR1	CENP-V/GFA domain-containing protein	chromosome I	YP_441938.1	83721155	Q2SYR1	1565300..1565707(+)	408	hypothetical protein
BTH_I1393	1665.2	1296.2	2034.1	1.569	0.7	0.17	3.72	0.0002	0.56	0.0004	1	1163.9	1394.7	1330	2361.8	1998.7	1741.9	Q2SYR0	EAL domain protein	chromosome I	YP_441939.1	83721237	Q2SYR0	1565879..1566847(-)	969	EAL domain-containing protein
BTH_I1394	1607.5	1852.6	1362.4	0.735	-0.4	0.22	-2.05	0.04	1	0.0572	229	1655.5	2189.3	1712.9	1188.1	1169.1	1730	Q2SYQ9	Metallo-beta-lactamase type 2 (EC 3.5.2.6) (B2 metallo-beta-lactamase) (Metallo-beta-lactamase type II)	chromosome I	YP_441940.1	83719630	Q2SYQ9	1566945..1567901(+)	957	metallo-beta-lactamase family protein
BTH_I1395	1312	1118.6	1505.5	1.345	0.4	0.23	1.83	0.068	1	0.092	385	1038.4	1483.4	833.9	1403.9	1427.3	1685.2	Q2SYQ8	FAD-binding monooxygenase, PheA/TfdB family	chromosome I	YP_441941.1	83720631	Q2SYQ8	1567921..1569582(+)	1662	FAD-dependent oxidoreductase
BTH_I1396	1412.8	629.8	2195.8	3.483	1.8	0.28	6.43	1.3e-10	5.3e-07	0	0	480.4	925.9	483.2	2548.6	2174.5	1864.2	Q2SYQ7	4-hydroxybenzoate transporter	chromosome I	YP_441942.1	83719999	Q2SYQ7	1569461..1571200(+)	1740	4-hydroxybenzoate transporter
BTH_I1397	2192.4	863.1	3521.6	4.078	2	0.36	5.62	1.9e-08	7.2e-05	0	0	418.4	1421.8	749.2	3886.8	3458.3	3219.8	Q2SYQ6	Homogentisate 1,2-dioxygenase (HGDO) (EC 1.13.11.5) (Homogentisate oxygenase) (Homogentisic acid oxidase) (Homogentisicase)	chromosome I	YP_441943.1	83719016	Q2SYQ6	1571201..1572553(+)	1353	homogentisate 1,2-dioxygenase
BTH_I1398	1812.1	443.3	3180.9	7.17	2.8	0.34	8.41	4.2e-17	2e-13	0	0	254.7	706	369.1	3773.6	3238.4	2530.8	Q2SYQ5	Ureidoglycolate lyase (EC 3.7.1.2) (EC 4.3.2.3) (Ureidoglycolase) (Ureidoglycolatase) (Ureidoglycolate hydrolase)	chromosome I	YP_441944.1	83721225	Q2SYQ5	1572550..1573857(+)	1308	fumarylacetoacetase
BTH_I1399	473.6	357.8	589.4	1.649	0.7	0.18	3.93	8.7e-05	0.26	0.0002	0	310.8	362.2	400.4	659.2	592.9	516	Q2SYQ4	Transporter, putative	chromosome I	YP_441945.1	83720337	Q2SYQ4	1574219..1575433(-)	1215	transporter
BTH_I1400	406.5	505.1	307.8	0.609	-0.7	0.18	-3.88	0.0001	0.31	0.0002	1	437.8	497.7	579.9	294.7	291.7	337	Q2SYQ3	Major facilitator family transporter	chromosome I	YP_441946.1	83719383	Q2SYQ3	1575640..1576809(-)	1170	major facilitator family transporter
BTH_I1401	431.9	397.1	466.8	1.177	0.2	0.16	1.43	0.15	1	0.1928	862	441.5	362.2	387.5	473.7	485.3	441.4	Q2SYQ2	Nitroreductase family protein	chromosome I	YP_441947.1	83721520	Q2SYQ2	1576925..1578031(-)	1107	nitroreductase family protein
BTH_I1402	4030.2	2820.3	5240	1.858	0.9	0.13	6.63	3.3e-11	1.4e-07	0	0	2845.5	2741.9	2873.5	5709.1	5225.2	4785.7	Q2SYQ1	D-lactate dehydrogenase	chromosome I	YP_441948.1	83720605	Q2SYQ1	1578119..1579123(-)	1005	D-lactate dehydrogenase
BTH_I1403	24933	13156.5	36709.6	2.79	1.5	0.15	9.63	6.2e-22	3e-18	0	0	11476.2	13914.6	14078.6	40088.7	36035.8	34004.2	Q2SYQ0	Transcriptional regulator, LysR family	chromosome I	YP_441949.1	83719799	Q2SYQ0	1579170..1580150(-)	981	secondary metabolite regulator, ScmR
BTH_I1404	2390.7	2751.4	2030.1	0.738	-0.4	0.16	-2.69	0.0071	1	0.0116	40	2380.1	2916.9	2957.3	2257.9	1941.4	1891	Q2SYP9	Alanine--glyoxylate aminotransferase	chromosome I	YP_441950.1	83720823	Q2SYP9	1581043..1582257(+)	1215	alanine--glyoxylate aminotransferase
BTH_I1405	739.3	805.2	673.4	0.836	-0.3	0.13	-1.95	0.052	1	0.072	293	809.1	796.5	810	653.9	674.2	692	Q2SYP8	Transcriptional regulator, AraC family	chromosome I	YP_441951.1	83721048	Q2SYP8	1582282..1583037(-)	756	AraC family transcriptional regulator
BTH_I1406	336.7	480.3	193.1	0.401	-1.3	0.22	-5.88	4.2e-09	1.6e-05	0	0	547.6	434.9	458.4	150	187.7	241.6	Q2SYP7	Membrane protein, putative	chromosome I	YP_441952.1	83718631	Q2SYP7	1583017..1584261(+)	1245	hypothetical protein
BTH_I1407	228	377.1	79	0.209	-2.3	0.24	-9.44	3.8e-21	1.9e-17	0	0	418.4	365.9	347	57.9	77.7	101.4	Q2SYP6	Uncharacterized MFS-type transporter BTH_I1407	chromosome I	YP_441953.1	83719521	Q2SYP6	1584340..1585554(-)	1215	major facilitator superfamily transporter
BTH_I1408	510.4	233.9	786.9	3.358	1.7	0.19	9.19	3.8e-20	1.8e-16	0	0	239.8	263	198.8	905.2	741.2	714.4	Q2SYP5	Xanthine dehydrogenase, N-terminal subunit	chromosome I	YP_441954.1	83721662	Q2SYP5	1585587..1587365(+)	1779	xanthine dehydrogenase, N-terminal subunit
BTH_I1409	535.1	312.7	757.5	2.425	1.3	0.22	5.93	3e-09	1.2e-05	0	0	248.8	324	365.4	905.2	699.3	668.1	Q2SYP4	Xanthine dehydrogenase, C-terminal subunit	chromosome I	YP_441955.1	83719457	Q2SYP4	1587396..1589759(+)	2364	xanthine dehydrogenase, C-terminal subunit
BTH_I1410	220.5	157.4	283.6	1.798	0.8	0.19	4.55	5.3e-06	0.018	0	0	142.7	171.3	158.3	282.9	260.6	307.2	Q2SYP3	Bacterial extracellular solute-binding protein, putative	chromosome I	YP_441956.1	83720611	Q2SYP3	1590133..1590915(+)	783	extracellular solute-binding protein
BTH_I1411	451.3	473	429.6	0.908	-0.1	0.15	-0.93	0.35	1	0.4085	1998	506.5	455.2	457.4	428.9	424.4	435.5	Q2SYP2	SnoaL-like domain-containing protein	chromosome I	YP_441957.1	83721160	Q2SYP2	1591105..1591509(+)	405	hypothetical protein
BTH_I1412	978.2	1308.9	647.5	0.495	-1	0.15	-6.7	2.1e-11	8.8e-08	0	0	1439.6	1171.7	1315.3	644.7	631.2	666.6	Q2SYP1	TonB-dependent siderophore receptor family protein	chromosome I	YP_441958.1	83720594	Q2SYP1	1591767..1594235(+)	2469	TonB-dependent siderophore receptor family protein
BTH_I1413	121.8	207.5	36	0.174	-2.5	0.28	-8.96	3.4e-19	1.6e-15	0	0	255.5	194	173	34.2	39.4	34.3	Q2SYP0	Iron compound ABC transporter, ATP-binding protein	chromosome I	YP_441959.1	83721274	Q2SYP0	1594181..1595068(+)	888	iron compound ABC transporter ATP-binding protein
BTH_I1414	115.9	205.7	26	0.126	-3	0.37	-8.17	3e-16	1.4e-12	0	0	283.1	147.2	186.8	17.1	25.1	35.8	Q2SYN9	Membrane transport solute-binding protein	chromosome I	YP_441960.1	83719141	Q2SYN9	1595062..1596096(+)	1035	membrane transport solute-binding protein
BTH_I1415	116.9	196.5	37.4	0.191	-2.4	0.32	-7.45	9.4e-14	4.2e-10	0	0	257.7	168.8	162.9	47.4	39.4	25.4	Q2SYN8	Iron compound ABC transporter, permease protein	chromosome I	YP_441961.1	83721599	Q2SYN8	1596093..1597193(+)	1101	iron compound ABC transporter permease
BTH_I1416	245	320	169.8	0.532	-0.9	0.2	-4.62	3.8e-06	0.013	0	0	362.3	271	326.7	171	174.5	164	Q2SYN7	Transcriptional regulator, LysR family	chromosome I	YP_441962.1	83718871	Q2SYN7	1597265..1598212(-)	948	LysR family transcriptional regulator
BTH_I1417	788.4	643	933.8	1.453	0.5	0.19	2.9	0.0037	1	0.0064	21	608.1	657.3	663.6	1089.5	964.7	747.2	Q2SYN6	2-hydroxychromene-2-carboxylate isomerase (EC 5.99.1.4)	chromosome I	YP_441963.1	83718541	Q2SYN6	1598286..1598924(-)	639	DSBA-like thioredoxin domain-containing protein
BTH_I1418	372	395.1	348.7	0.883	-0.2	0.19	-0.93	0.35	1	0.4129	2021	343.6	393.6	448.2	296	361	389.2	Q2SYN5	C4-dicarboxylate ABC transporter substrate-binding protein	chromosome I	YP_441964.1	83720665	Q2SYN5	1599022..1600356(-)	1335	hypothetical protein
BTH_I1419	3404.3	1541.4	5267.1	3.417	1.8	0.18	9.76	1.7e-22	8.6e-19	0	0	1314.1	1726.1	1584	6081.5	5135.5	4584.4	Q2SYN4	Transport-associated domain protein	chromosome I	YP_441965.1	83720879	Q2SYN4	1600469..1601137(+)	669	transport-associated domain-containing protein
BTH_I1420	3147.1	1775.6	4518.6	2.545	1.3	0.2	6.73	1.7e-11	7.1e-08	0	0	1611.4	2045.8	1669.6	5488.1	4387.2	3680.6	Q2SYN3	D-(-)-3-hydroxybutyrate oligomer hydrolase (3HB-oligomer hydrolase) (3HBOH) (EC 3.1.1.22)	chromosome I	YP_441966.1	83718404	A0A096YPA0	1601258..1603354(+)	2097	D-(-)-3-hydroxybutyrate-oligomer hydrolase
BTH_I1421	8340.8	662	16019.6	24.2	4.6	0.31	14.7	6.2e-49	3.3e-45	0	0	489.3	737.4	759.3	24508.7	11837	11713	Q2SYN2	Serine-type carboxypeptidase family protein	chromosome I	YP_441967.1	83719333	Q2SYN2	1603959..1605800(+)	1842	serine-type carboxypeptidase family protein
BTH_I1422	427.7	358.3	497	1.388	0.5	0.25	1.92	0.055	1	0.077	314	333.9	355.4	385.7	685.5	408.8	396.7	Q2SYN1	Probable membrane transporter protein	chromosome I	YP_441968.1	83720254	Q2SYN1	1606098..1606886(-)	789	hypothetical protein
BTH_I1423	15.2	8.5	21.8	2.542	1.3	0.56	2.41	0.016	1	0.0242	90	7.5	11.7	6.4	23.7	29.9	11.9	Q2SYN0	Uncharacterized protein	chromosome I	YP_441969.1	83719531	Q2SYN0	1606944..1607057(+)	114	hypothetical protein
BTH_I1424	292.3	360.6	223.9	0.621	-0.7	0.21	-3.29	0.00099	1	0.0018	6	394.4	316.6	370.9	272.4	206.8	192.4	Q2SYM9	Drug resistance transporter, EmrB/QacA subfamily	chromosome I	YP_441970.1	83719761	Q2SYM9	1607095..1608741(-)	1647	EmrB/QacA family drug resistance transporter
BTH_I1425	542.8	847.2	238.4	0.281	-1.8	0.2	-9.31	1.3e-20	6.3e-17	0	0	951	755.9	834.8	205.3	223.5	286.3	Q2SYM8	glycerophosphodiester phosphodiesterase (EC 3.1.4.46)	chromosome I	YP_441971.1	83720484	Q2SYM8	1608668..1609804(-)	1137	glycerophosphoryl diester phosphodiesterase family protein
BTH_I1426	354	496	212	0.427	-1.2	0.19	-6.35	2.1e-10	8.6e-07	0	0	457.2	508.8	521.9	175	210.4	250.5	Q2SYM7	LysE family protein	chromosome I	YP_441972.1	83721610	Q2SYM7	1610159..1610773(-)	615	LysE family protein
BTH_I1427	507	592.5	421.6	0.712	-0.5	0.16	-3.01	0.0026	1	0.0045	15	602.9	597.5	577.1	475	418.4	371.3	Q2SYM6	Acetyltransferase, GNAT family	chromosome I	YP_441973.1	83719012	Q2SYM6	1611118..1611645(-)	528	acetyltransferase
BTH_I1428	723.3	839.5	607	0.722	-0.5	0.2	-2.3	0.022	1	0.0326	124	793.4	1038.6	686.6	672.4	583.4	565.2	Q2SYM5	DNA-binding protein	chromosome I	YP_441974.1	83719318	Q2SYM5	1611642..1612220(-)	579	DNA-binding protein
BTH_I1429	292.3	278.7	305.9	1.099	0.1	0.18	0.74	0.46	1	0.5188	2616	265.2	290.1	280.7	347.4	310.8	259.5	Q2SYM4	Metallo-beta-lactamase family protein	chromosome I	YP_441975.1	83720038	Q2SYM4	1612369..1613703(-)	1335	metallo-beta-lactamase family protein
BTH_I1430	599.4	529.2	669.6	1.265	0.3	0.18	1.89	0.058	1	0.0807	332	446.7	611.7	529.2	646	718.4	644.3	Q2SYM3	Transcriptional regulatory protein	chromosome I	YP_441976.1	83719430	Q2SYM3	1613869..1614333(+)	465	transcriptional regulator
BTH_I1431	662.1	935.4	388.9	0.416	-1.3	0.28	-4.53	6e-06	0.02	0	0	571.5	978.2	1256.4	413.2	353.8	399.7	Q2SYM2	DUF2957 domain-containing protein	chromosome I	YP_441977.1	83720981	Q2SYM2	1615067..1616665(+)	1599	hypothetical protein
BTH_I1432	439	456.1	421.9	0.925	-0.1	0.2	-0.56	0.57	1	0.6271	3261	357.8	484.8	525.6	419.7	401.7	444.4	Q2SYM1	Lipoprotein, putative	chromosome I	YP_441978.1	83720553	Q2SYM1	1616725..1617978(+)	1254	lipoprotein
BTH_I1433	198.1	194.3	201.8	1.037	0.1	0.24	0.22	0.83	1	0.857	4704	145.7	243.9	193.3	197.4	200.8	207.3	Q2SYM0	Outer membrane protein, OmpW family	chromosome I	YP_441979.1	83721271	Q2SYM0	1618057..1618881(+)	825	OmpW family outer membrane protein
BTH_I1434	450.2	138.5	761.9	5.499	2.5	0.42	5.92	3.2e-09	1.3e-05	0	0	63.5	192.8	159.2	1192.1	594.1	499.6	Q2SYL9	Activator protein, putative	chromosome I	YP_441980.1	83718771	Q2SYL9	1618998..1619513(+)	516	activator protein
BTH_I1435	182.8	192.1	173.6	0.905	-0.1	0.22	-0.67	0.5	1	0.5612	2872	156.1	196.5	223.7	188.2	162.6	170	Q2SYL8	DUF2336 domain-containing protein	chromosome I	YP_441981.1	83719753	Q2SYL8	1620058..1621023(+)	966	hypothetical protein
BTH_I1436	321.8	290.3	353.4	1.219	0.3	0.2	1.42	0.16	1	0.1983	889	233.1	290.8	347	344.7	351.5	363.9	Q2SYL7	Alcohol dehydrogenase, zinc-containing	chromosome I	YP_441982.1	83720926	Q2SYL7	1621079..1622245(-)	1167	zinc-containing alcohol dehydrogenase
BTH_I1437	509.7	303.9	715.5	2.354	1.2	0.19	6.68	2.5e-11	1e-07	0	0	242.8	339.4	329.5	721	712.5	712.9	Q2SYL6	Transcriptional regulator family protein	chromosome I	YP_441983.1	83718795	Q2SYL6	1622354..1622779(+)	426	transcriptional regulator family protein
BTH_I1438	530.2	297.2	763.2	2.57	1.4	0.18	7.65	2.1e-14	9.2e-11	0	0	254	300.6	336.9	717.1	732.8	839.6	Q2SYL5	Uncharacterized protein	chromosome I	YP_441984.1	83718997	Q2SYL5	1623846..1625228(+)	1383	hypothetical protein
BTH_I1439	7.8	5.5	10.1	1.809	0.9	0.79	1.08	0.28	1	0.3355	1601	10.5	4.3	1.8	5.3	13.1	11.9			chromosome I	YP_441985.1	83720603	Q2SYK3	1625456..1627027(-)	1572	TnpC protein
BTH_I1440	2.7	1.8	3.7	1.921	0.9	1.25	0.76	0.45	1	0.5096	2561	3	2.5	0	5.3	1.2	4.5			chromosome I	YP_441986.1	83719296	Q2SYK5	1627057..1627404(-)	348	TnpB protein
BTH_I1441	416.8	641	192.5	0.3	-1.7	0.26	-6.75	1.4e-11	6e-08	0	0	425.1	738.6	759.3	189.5	179.3	208.8			chromosome I	YP_441987.1	83719168	Q2SZK0	1627401..1627808(-)	408	hypothetical protein
BTH_I1442	1278.9	1576.1	981.7	0.623	-0.7	0.16	-4.23	2.4e-05	0.075	0.0001	0	1365.6	1657.1	1705.5	951.3	922.9	1070.8	Q2SYL1	WYL domain-containing protein	chromosome I	YP_441988.1	83718862	Q2SYL1	1629837..1630751(-)	915	hypothetical protein
BTH_I1443	20671.9	8806.3	32537.6	3.695	1.9	0.23	8.35	7.1e-17	3.3e-13	0	0	6982.7	11714.8	7721.3	28523.1	35242	33847.6	Q2SYL0	DNA 3'-5' helicase (EC 5.6.2.4) (DNA 3'-5' helicase II)	chromosome I	YP_441989.1	83719885	Q2SYL0	1633823..1636585(+)	2763	superfamily I DNA/RNA helicase
BTH_I1444	3203.1	1220.4	5185.8	4.247	2.1	0.2	10.61	2.6e-26	1.3e-22	0	0	1062.3	1516.6	1082.4	4546	5611.3	5400.2	Q2SYK9	Hydrolase of HAD-superfamily	chromosome I	YP_441990.1	83719167	Q2SYK9	1636610..1637209(+)	600	HAD superfamily hydrolase
BTH_I1445	428.2	173.2	683.2	3.929	2	0.21	9.22	3.1e-20	1.5e-16	0	0	156.1	221.8	141.7	635.5	722	692			chromosome I	YP_441991.1	83721328	Q2SZK0	1637392..1637799(+)	408	hypothetical protein
BTH_I1446	39.4	39.6	39.1	0.99	0	0.37	-0.04	0.97	1	0.9775	5520	51.5	31.4	35.9	27.6	46.6	43.2	Q2SYK7	TnpB protein	chromosome I	YP_441992.1	83720541	Q2SYK7	1637796..1638143(+)	348	TnpB protein
BTH_I1447	166.9	168.6	165.1	0.979	0	0.22	-0.13	0.89	1	0.9137	5085	192.7	144.8	168.4	193.4	142.3	159.6	Q2SYK6	TnpC protein	chromosome I	YP_441993.1	83720704	Q2SYK6	1638173..1639744(+)	1572	TnpC protein
BTH_I1448	609.2	463	755.3	1.629	0.7	0.15	4.63	3.6e-06	0.012	0	0	454.2	494	440.9	714.5	726.8	824.7			chromosome I	YP_441994.1	83719460	Q2SYK5	1639848..1640195(+)	348	TnpB protein
BTH_I1449	261	216.1	305.9	1.416	0.5	0.2	2.56	0.011	1	0.0168	60	240.6	180.5	227.3	302.6	280.9	334.1	Q2SYK4	TnpC protein	chromosome I	YP_441995.1	83719112	Q2SYK4	1640225..1641796(+)	1572	TnpC protein
BTH_I1450	53.9	40.7	67.1	1.656	0.7	0.39	1.88	0.06	1	0.0823	339	20.9	48.7	52.5	72.4	75.3	53.7			chromosome I	YP_441996.1	83719000	Q2SYK3	1642905..1644476(-)	1572	TnpC protein
BTH_I1451	0.8	0.3	1.4	5.098	2.3	2.34	1.01	0.31	1	0.3713	1791	0	0	0.9	0	1.2	3			chromosome I	YP_441997.1	83720230	Q2SYK5	1644506..1644853(-)	348	TnpB protein
BTH_I1452	74.3	40.5	108.1	2.669	1.4	0.26	5.37	7.8e-08	0.00029	0	0	43.3	37.6	40.5	94.7	102.8	126.8			chromosome I	YP_441998.1	83719241	Q2SZK0	1644850..1645257(-)	408	hypothetical protein
BTH_I1453	75.2	39.3	111.1	2.847	1.5	0.26	5.83	5.7e-09	2.2e-05	0	0	41.1	32.6	44.2	113.2	111.2	108.9			chromosome I	YP_441999.1	83721195	Q2T8D3	1647859..1648746(-)	888	transposase
BTH_I1454	23.8	8.4	39.3	4.736	2.2	0.45	4.93	8e-07	0.0028	0	0	6.7	7.4	11	46.1	29.9	41.8			chromosome I	YP_442000.1	83720612	Q2T8D2	1648704..1649069(-)	366	transposase
BTH_I1455	457.6	247.9	667.2	2.694	1.4	0.18	7.81	5.9e-15	2.7e-11	0	0	218.9	243.3	281.6	586.8	676.6	738.2	Q2SYJ8	Uncharacterized protein	chromosome I	YP_442001.1	83719728	Q2SYJ8	1649176..1650819(+)	1644	hypothetical protein
BTH_I1456	968.2	651.4	1285	1.973	1	0.14	6.81	9.9e-12	4.2e-08	0	0	585.7	672.7	695.8	1256.6	1317.3	1281.1	Q2SYJ7	DUF3987 domain-containing protein	chromosome I	YP_442002.1	83719186	Q2SYJ7	1650816..1652567(+)	1752	hypothetical protein
BTH_I1457	21510.8	29164.5	13857.1	0.475	-1.1	0.15	-7.11	1.1e-12	4.9e-09	0	0	25068.1	31057.8	31367.7	14569.5	13226.1	13775.6	Q2SYJ6	Co-chaperonin GroES (10 kDa chaperonin) (Chaperonin-10) (Cpn10)	chromosome I	YP_442003.1	83719093	Q2SYJ6	1653355..1653648(+)	294	co-chaperonin GroES
BTH_I1458	139610	208281	70938.5	0.341	-1.6	0.22	-7.23	5e-13	2.2e-09	0	0	149110	245884	229850	77752.5	66637.2	68425.9	Q2SYJ5	Chaperonin GroEL 1 (EC 5.6.1.7) (60 kDa chaperonin 1) (Chaperonin-60 1) (Cpn60 1)	chromosome I	YP_442004.1	83720226	A0A096YQR7	1653696..1655336(+)	1641	chaperonin GroEL
BTH_I1459	2276.1	3013.6	1538.7	0.511	-1	0.12	-7.97	1.6e-15	7.5e-12	0	0	2960.6	2978.5	3101.8	1553.9	1576.8	1485.4	Q2SYJ4	Phosphomethylpyrimidine kinase ThiD, putative	chromosome I	YP_442005.1	83719524	Q2SYJ4	1655637..1656485(-)	849	phosphomethylpyrimidine kinase ThiD
BTH_I1460	2683.5	1835.1	3531.9	1.925	0.9	0.15	6.14	8.2e-10	3.3e-06	0	0	1970.7	1601.7	1932.9	3239.4	3689.1	3667.2	Q2SYJ3	Rubredoxin	chromosome I	YP_442006.1	83718531	Q2SYJ3	1656705..1656875(+)	171	rubredoxin
BTH_I1461	2547.2	1874.1	3220.3	1.719	0.8	0.17	4.69	2.8e-06	0.0094	0	0	2066.4	1716.8	1839	3626.2	3262.3	2772.4	Q2SYJ2	Uncharacterized protein	chromosome I	YP_442007.1	83720410	Q2SYJ2	1657055..1658305(+)	1251	hypothetical protein
BTH_I1462	4897	3782	6012.1	1.59	0.7	0.13	5.11	3.2e-07	0.0011	0	0	3839.1	3744.2	3762.6	6580.1	5802.5	5653.7	Q2SYJ1	UPF0301 protein BTH_I1462	chromosome I	YP_442008.1	83719645	Q2SYJ1	1658457..1659080(+)	624	hypothetical protein
BTH_I1463	1538.3	1488.5	1588.2	1.067	0.1	0.14	0.67	0.5	1	0.5583	2851	1635.3	1382.3	1447.8	1619.7	1598.3	1546.5	Q2SYJ0	Putative pre-16S rRNA nuclease (EC 3.1.-.-)	chromosome I	YP_442009.1	83718957	Q2SYJ0	1659077..1659517(+)	441	Holliday junction resolvase-like protein
BTH_I1464	1370.2	1455.5	1285	0.883	-0.2	0.17	-1.08	0.28	1	0.3355	1601	1698.8	1329.4	1338.3	1303.9	1358	1193.1	Q2SYI9	Pyrimidine operon regulatory protein PyrR	chromosome I	YP_442010.1	83721370	Q2SYI9	1659504..1660022(+)	519	bifunctional pyrimidine regulatory protein PyrR uracil phosphoribosyltransferase
BTH_I1465	2121.7	2979.8	1263.7	0.424	-1.2	0.19	-6.52	6.9e-11	2.9e-07	0	0	3692.7	2504.7	2741.9	1209.2	1257.6	1324.3	Q2SYI8	Aspartate carbamoyltransferase catalytic subunit (EC 2.1.3.2) (Aspartate transcarbamylase) (ATCase)	chromosome I	YP_442011.1	83720934	Q2SYI8	1660102..1661133(+)	1032	aspartate carbamoyltransferase catalytic subunit
BTH_I1466	2164.2	3313.3	1015.1	0.306	-1.7	0.19	-9.19	3.8e-20	1.8e-16	0	0	3966.9	3100.4	2872.6	1142.1	932.4	970.9	Q2SYI7	Aspartate carbamoyltransferase, 44 kDa non-catalytic chain	chromosome I	YP_442012.1	83719997	Q2SYI7	1661218..1662495(+)	1278	dihydroorotase
BTH_I1467	873.4	1262.5	484.2	0.383	-1.4	0.19	-7.44	9.7e-14	4.3e-10	0	0	1516.5	1206.2	1064.9	505.3	462.6	484.7	Q2SYI6	Acyltransferase domain protein	chromosome I	YP_442013.1	83719567	Q2SYI6	1662558..1663379(+)	822	acyltransferase domain-containing protein
BTH_I1468	1274	1505.4	1042.6	0.692	-0.5	0.16	-3.42	0.00062	1	0.0012	4	1589	1582.6	1344.7	1123.7	946.8	1057.4	Q2SYI5	Bis(5'-nucleosyl)-tetraphosphatase, symmetrical (EC 3.6.1.41) (Ap4A hydrolase) (Diadenosine 5',5'''-P1,P4-tetraphosphate pyrophosphohydrolase) (Diadenosine tetraphosphatase)	chromosome I	YP_442014.1	83718600	A0A096YRF8	1663478..1664326(-)	849	diadenosine tetraphosphatase
BTH_I1469	3445.2	3939.6	2950.8	0.749	-0.4	0.15	-2.74	0.0061	1	0.0102	35	4480.1	3494.1	3844.6	2972.3	2831.9	3048.3	Q2SYI4	dTDP-glucose 4,6-dehydratase (EC 4.2.1.46)	chromosome I	YP_442015.1	83719152	Q2SYI4	1664571..1665764(+)	1194	dTDP-d-glucose 4,6-dehydratase RmlB
BTH_I1470	2568.3	2843.8	2292.8	0.806	-0.3	0.15	-2.1	0.036	1	0.0518	205	3204.1	2589.1	2738.2	2394.7	2190	2293.7	Q2SYI3	Glucose-1-phosphate thymidylyltransferase (EC 2.7.7.24)	chromosome I	YP_442016.1	83718471	Q2SYI3	1665731..1666669(+)	939	glucose-1-phosphate thymidylyltransferase RmlA
BTH_I1471	1337.7	1447.2	1228.2	0.849	-0.2	0.16	-1.47	0.14	1	0.1822	807	1653.2	1356.5	1331.8	1338.1	1178.7	1167.7	Q2SYI2	dTDP-4-dehydrorhamnose 3,5-epimerase (EC 5.1.3.13) (Thymidine diphospho-4-keto-rhamnose 3,5-epimerase)	chromosome I	YP_442017.1	83720588	Q2SYI2	1666654..1667205(+)	552	dTDP-6-deoxy-d-xylo-4-hexulose 3,5-epimerase RmlC
BTH_I1472	1445.2	1441.5	1448.8	1.005	0	0.16	0.05	0.96	1	0.9718	5477	1612.1	1337.4	1375.1	1592.1	1416.6	1337.7	Q2SYI1	dTDP-4-dehydrorhamnose reductase (EC 1.1.1.133) (dTDP-4-keto-L-rhamnose reductase) (dTDP-6-deoxy-L-lyxo-4-hexulose reductase) (dTDP-6-deoxy-L-mannose dehydrogenase) (dTDP-L-rhamnose synthase)	chromosome I	YP_442018.1	83719857	A0A096YJ00	1667202..1668098(+)	897	dTDP-6-deoxy-l-lyxo-4-hexulose reductase RmlD
BTH_I1473	968.3	1092	844.6	0.774	-0.4	0.19	-1.97	0.048	1	0.0681	276	1298.4	888.9	1088.8	894.7	842.8	796.4	Q2SYI0	Transport permease protein	chromosome I	YP_442019.1	83718612	Q2SYI0	1668127..1668960(+)	834	ABC-2 type transport system integral membrane protein
BTH_I1474	1195.2	1741.6	648.8	0.372	-1.4	0.22	-6.43	1.3e-10	5.4e-07	0	0	2181.4	1509.9	1533.4	761.8	528.4	656.2	Q2SYH9	Polysaccharide ABC transporter, ATP-binding protein	chromosome I	YP_442020.1	83721361	Q2SYH9	1668950..1670359(+)	1410	polysaccharide ABC transporter ATP-binding protein
BTH_I1475	883.7	1330.7	436.6	0.328	-1.6	0.2	-8.22	2.1e-16	9.6e-13	0	0	1651.7	1201.9	1138.6	451.3	435.1	423.5	Q2SYH8	Acetyltransferase	chromosome I	YP_442021.1	83720650	Q2SYH8	1670356..1671594(+)	1239	acetyltransferase
BTH_I1476	2570	4241.8	898.2	0.212	-2.2	0.25	-9.06	1.3e-19	6.3e-16	0	0	5845.7	3286.5	3593.3	909.2	781.8	1003.7	Q2SYH7	dTDP-L-rhamnose 4-epimerase (EC 5.1.3.25)	chromosome I	YP_442022.1	83719479	Q2SYH7	1671594..1672685(+)	1092	dTDP-Rha 4-epimerase
BTH_I1477	3080.3	4310.3	1850.2	0.429	-1.2	0.25	-4.94	8e-07	0.0028	0	0	6000.3	3436.8	3493.9	2043.4	1634.1	1873.1	Q2SYH6	Glycosyl transferase	chromosome I	YP_442023.1	83721331	Q2SYH6	1672706..1673629(+)	924	glycosyl transferase
BTH_I1478	4361	6571.7	2150.3	0.327	-1.6	0.25	-6.56	5.5e-11	2.3e-07	0	0	8954.2	5250.3	5510.5	2459.2	1786	2205.7	Q2SYH5	O-antigen methyl transferase	chromosome I	YP_442024.1	83720616	Q2SYH5	1673675..1675357(+)	1683	O-antigen methyl transferase
BTH_I1479	2549.8	3777.9	1321.7	0.35	-1.5	0.26	-5.77	8e-09	3.1e-05	0	0	5376.5	2942.7	3014.4	1519.7	1146.4	1299	Q2SYH4	Glycosyl transferase	chromosome I	YP_442025.1	83720425	Q2SYH4	1675409..1677250(+)	1842	glycosyl transferase
BTH_I1480	1752.7	1786.8	1718.7	0.962	-0.1	0.19	-0.3	0.76	1	0.8032	4349	2212.8	1563.5	1584	1705.2	1789.5	1661.4	Q2SYH3	Glycosyl transferase, group 2 family protein, putative	chromosome I	YP_442026.1	83718858	Q2SYH3	1677323..1678153(+)	831	group 2 family glycosyl transferase
BTH_I1481	1132.4	1338.6	926.2	0.692	-0.5	0.2	-2.61	0.0092	1	0.0148	52	1701.8	1206.8	1107.3	943.4	967.1	868	Q2SYH2	Epimerase/dehydratase	chromosome I	YP_442027.1	83719796	Q2SYH2	1678144..1679142(+)	999	epimerase/dehydratase
BTH_I1482	741.7	755.1	728.3	0.964	-0.1	0.18	-0.29	0.77	1	0.8123	4408	912.2	707.8	645.2	705.2	740	739.7	Q2SYH1	Glycosyl transferase, group 4 family protein	chromosome I	YP_442028.1	83718571	Q2SYH1	1679130..1680140(+)	1011	group 4 family glycosyl transferase
BTH_I1483	2215.4	2034.1	2396.7	1.178	0.2	0.18	1.33	0.18	1	0.228	1042	2380.1	1821.6	1900.7	2690.7	2380.1	2119.2	Q2SYH0	Capsular polysaccharide biosynthesis	chromosome I	YP_442029.1	83719442	Q2SYH0	1680085..1682055(+)	1971	capsular polysaccharide biosynthesis
BTH_I1484	16.2	16.9	15.5	0.905	-0.1	0.58	-0.25	0.8	1	0.8365	4573	19.4	22.2	9.2	25	9.6	11.9	Q2SYG9	Undecaprenyl-phosphate alpha-N-acetylglucosaminyltransferase	chromosome I	YP_442030.1	83720850	Q2SYG9	1682266..1683372(-)	1107	undecaprenyl-phosphate alpha-N-acetylglucosaminyltransferase
BTH_I1485	0	0	0									0	0	0	0	0	0	Q2SYG8	UDP-glucose 4-epimerase (EC 5.1.3.2)	chromosome I	YP_442031.1	83719094	Q2SYG8	1683400..1684422(-)	1023	UDP-glucose 4-epimerase
BTH_I1486	0	0	0									0	0	0	0	0	0	Q2SYG7	Glycosyl transferase, group 1 family protein	chromosome I	YP_442032.1	83720301	Q2SYG7	1684437..1685573(-)	1137	group 1 family glycosyl transferase
BTH_I1487	432.7	433	432.4	0.999	0	0.19	0	1	1	0.9977	5673	518.5	369	411.4	455.3	436.3	405.6	Q2SYG6	Glycosyl transferase, group 2 family protein	chromosome I	YP_442033.1	83718924	Q2SYG6	1685627..1686463(-)	837	group 2 family glycosyl transferase
BTH_I1488	713.4	753	673.8	0.895	-0.2	0.17	-0.91	0.36	1	0.4197	2060	862.1	661.6	735.4	717.1	701.7	602.5	Q2SYG5	Membrane protein, putative	chromosome I	YP_442034.1	83719642	Q2SYG5	1686460..1687794(-)	1335	hypothetical protein
BTH_I1489	4311.2	4620.3	4002	0.866	-0.2	0.12	-1.7	0.089	1	0.1186	507	4913.4	4444	4503.6	4017	3964	4025.1	Q2SYG4	Phosphoglucomutase/phosphomannomutase family protein	chromosome I	YP_442035.1	83720904	Q2SYG4	1687976..1689370(+)	1395	phosphoglucomutase/phosphomannomutase family protein
BTH_I1490	1237.3	1709.2	765.5	0.448	-1.2	0.16	-7.19	6.3e-13	2.7e-09	0	0	1697.3	1646.6	1783.8	665.8	750.7	879.9	Q2SYG3	Lipopolysaccharide heptosyltransferase 1 (EC 2.4.99.23) (ADP-heptose:lipopolysaccharide heptosyltransferase I)	chromosome I	YP_442036.1	83720174	Q2SYG3	1689479..1690546(+)	1068	lipopolysaccharide heptosyltransferase I
BTH_I1491	1163.1	1599.6	726.4	0.454	-1.1	0.14	-8.39	5e-17	2.3e-13	0	0	1615.1	1681.7	1502.1	728.9	749.5	700.9	Q2SYG2	3-deoxy-D-manno-oct-2-ulosonic acid (Kdo) hydroxylase	chromosome I	YP_442037.1	83719909	Q2SYG2	1690562..1691446(+)	885	hypothetical protein
BTH_I1492	684.3	1017.4	351.2	0.345	-1.5	0.17	-8.81	1.3e-18	6e-15	0	0	1135.5	980.7	936.1	393.4	351.5	308.7	Q2SYG1	3-deoxy-D-manno-octulosonic acid transferase (Kdo transferase) (EC 2.4.99.12) (Lipid IV(A) 3-deoxy-D-manno-octulosonic acid transferase)	chromosome I	YP_442038.1	83719173	Q2SYG1	1691484..1692869(+)	1386	3-deoxy-D-manno-octulosonic-acid transferase
BTH_I1493	134.7	206.1	63.4	0.308	-1.7	0.24	-7.11	1.2e-12	5.1e-09	0	0	233.1	172.5	212.6	64.5	64.6	61.1	Q2SYG0	Urease accessory protein UreG	chromosome I	YP_442039.1	83718919	A0A096YPC0	1693012..1693662(-)	651	urease accessory protein UreG
BTH_I1494	49.8	78.6	21	0.27	-1.9	0.42	-4.51	6.4e-06	0.021	0	0	97.9	75.2	62.6	11.8	34.7	16.4	Q2SYF9	Urease accessory protein UreF	chromosome I	YP_442040.1	83718623	Q2SYF9	1693693..1694403(-)	711	urease accessory protein UreF
BTH_I1495	69.7	90.7	48.8	0.536	-0.9	0.26	-3.4	0.00066	1	0.0013	4	95.6	88.1	88.4	42.1	49	55.2	Q2SYF8	Urease accessory protein UreE	chromosome I	YP_442041.1	83720906	A0A096YR82	1694360..1695001(-)	642	urease accessory protein UreE
BTH_I1496	180.8	296.9	64.7	0.217	-2.2	0.35	-6.38	1.7e-10	7e-07	0	0	337.7	306.2	246.7	32.9	59.8	101.4	Q2SYF7	Urease subunit alpha (EC 3.5.1.5) (Urea amidohydrolase subunit alpha)	chromosome I	YP_442042.1	83720169	Q2SYF7	1695019..1696713(-)	1695	urease subunit alpha
BTH_I1497	34.9	56.8	13	0.226	-2.1	0.47	-4.54	5.6e-06	0.019	0	0	82.2	48.7	39.6	17.1	8.4	13.4	Q2SYF6	Urease subunit beta (EC 3.5.1.5) (Urea amidohydrolase subunit beta)	chromosome I	YP_442043.1	83719368	A0A096YRF4	1696788..1697093(-)	306	urease subunit beta
BTH_I1498	67.5	101.3	33.7	0.331	-1.6	0.3	-5.32	1e-07	0.00038	0	0	101.6	102.9	99.4	22.4	38.3	40.3	Q2SYF5	Urease subunit gamma (EC 3.5.1.5) (Urea amidohydrolase subunit gamma)	chromosome I	YP_442044.1	83718484	A0A096YPR6	1697183..1697485(-)	303	urease subunit gamma
BTH_I1499	395	403.8	386.1	0.956	-0.1	0.19	-0.34	0.73	1	0.775	4170	383.2	361.6	466.6	388.2	340.7	429.5	Q2SYF4	Urease accessory protein UreD	chromosome I	YP_442045.1	83720700	Q2SYF4	1697706..1698671(-)	966	urease accessory protein UreD
BTH_I1500	32.8	27.5	38.3	1.388	0.5	0.35	1.35	0.18	1	0.2223	1012	32.9	24.6	24.9	39.5	33.5	41.8	Q2SYF3	Branched-chain amino acid ABC transporter, ATP-binding protein, putative	chromosome I	YP_442046.1	83721526	Q2SYF3	1698776..1699468(-)	693	branched-chain amino acid ABC transporter ATP-binding protein
BTH_I1501	24.1	30	18.2	0.611	-0.7	0.41	-1.72	0.086	1	0.1151	491	29.9	33.3	26.7	18.4	22.7	13.4	Q2SYF2	Branched-chain amino acid ABC transporter, ATP-binding protein	chromosome I	YP_442047.1	83719301	Q2SYF2	1699473..1700336(-)	864	branched-chain amino acid ABC transporter ATP-binding protein
BTH_I1502	29.4	31.6	27.2	0.862	-0.2	0.39	-0.54	0.59	1	0.6399	3341	30.6	37.6	26.7	26.3	35.9	19.4	Q2SYF1	Branched-chain amino acid ABC transporter, permease protein	chromosome I	YP_442048.1	83720104	Q2SYF1	1700333..1701538(-)	1206	branched-chain amino acid ABC transporter permease
BTH_I1503	37.8	40.4	35.2	0.87	-0.2	0.34	-0.59	0.55	1	0.6084	3153	47.8	39.4	34.1	28.9	39.4	37.3	Q2SYF0	Branched-chain amino acid ABC transporter, permease protein	chromosome I	YP_442049.1	83719214	Q2SYF0	1701540..1703168(-)	1629	branched-chain amino acid ABC transporter permease
BTH_I1504	175.1	171.4	178.8	1.039	0.1	0.2	0.28	0.78	1	0.8162	4437	168.8	191.6	153.7	177.6	165	193.9	Q2SYE9	Urea/short-chain amide ABC transporter, periplasmic urea/short-chain amide-binding protein	chromosome I	YP_442050.1	83720346	Q2SYE9	1703258..1704565(-)	1308	urea/short-chain amide ABC transporter periplasmic urea/short-chain amide-binding protein
BTH_I1505	1323.1	1489.9	1156.3	0.776	-0.4	0.14	-2.66	0.0079	1	0.0129	45	1403	1557.3	1509.5	1197.3	1071.1	1200.5	Q2SYE8	Omega-amino acid--pyruvate aminotransferase	chromosome I	YP_442051.2	161723149	Q2SYE8	1704909..1706237(+)	1329	omega amino acid--pyruvate transaminase
BTH_I1506	630	672.8	587.3	0.873	-0.2	0.17	-1.17	0.24	1	0.2924	1373	671.6	640.7	706	514.5	570.2	677.1	Q2SYE7	Rhodanese-like domain protein	chromosome I	YP_442052.1	83721545	Q2SYE7	1706309..1706632(-)	324	rhodanese-like domain-containing protein
BTH_I1507	2228	2289.1	2167	0.946	-0.1	0.18	-0.44	0.66	1	0.7099	3768	2397.3	2252.8	2217.3	1719.7	2271.3	2509.9	Q2SYE6	Protein-L-isoaspartate O-methyltransferase (Protein L-isoaspartyl methyltransferase)	chromosome I	YP_442053.1	83719769	Q2SYE6	1706647..1707300(-)	654	protein-L-isoaspartate O-methyltransferase
BTH_I1508	520.7	428.2	613.1	1.432	0.5	0.23	2.28	0.023	1	0.0337	128	501.3	378.2	405	452.6	681.4	705.4	Q2SYE5	Uncharacterized protein	chromosome I	YP_442054.1	83719328	Q2SYE5	1707407..1707664(-)	258	hypothetical protein
BTH_I1509	3379.5	2857.6	3901.4	1.366	0.4	0.14	3.12	0.0018	1	0.0032	10	2927.7	2515.8	3129.4	3918.3	3965.2	3820.8	Q2SYE4	Coproporphyrinogen-III oxidase (EC 1.3.98.3)	chromosome I	YP_442055.2	161723176	Q2SYE4	1707741..1709135(-)	1395	coproporphyrinogen III oxidase
BTH_I1510	429.5	337.7	521.3	1.546	0.6	0.18	3.41	0.00064	1	0.0012	4	362.3	296.3	354.4	452.6	589.3	522	Q2SYE3	YkgJ family cysteine cluster protein	chromosome I	YP_442056.1	83721191	Q2SYE3	1709304..1709633(+)	330	hypothetical protein
BTH_I1511	387	346.6	427.5	1.233	0.3	0.23	1.34	0.18	1	0.2252	1027	394.4	325.9	319.4	313.2	475.8	493.6	Q2SYE2	DUF1439 domain-containing protein	chromosome I	YP_442057.1	83720253	Q2SYE2	1709630..1710211(+)	582	hypothetical protein
BTH_I1512	3534.3	3588.3	3480.3	0.97	0	0.13	-0.33	0.74	1	0.7808	4206	3588.1	3760.2	3416.6	3199.9	3618.5	3622.5	Q2SYE1	Undecaprenyl-diphosphatase 1 (EC 3.6.1.27) (Bacitracin resistance protein 1) (Undecaprenyl pyrophosphate phosphatase 1)	chromosome I	YP_442058.1	83719516	A0A096YLY2	1710288..1711118(+)	831	undecaprenyl pyrophosphate phosphatase
BTH_I1513	1366.6	2013.9	719.3	0.357	-1.5	0.15	-9.89	4.8e-23	2.4e-19	0	0	2231.4	1902.3	1908	676.3	713.7	768	Q2SYE0	tRNA (guanine-N(7)-)-methyltransferase (EC 2.1.1.33) (tRNA (guanine(46)-N(7))-methyltransferase) (tRNA(m7G46)-methyltransferase)	chromosome I	YP_442059.1	83718399	Q2SYE0	1711278..1712075(-)	798	tRNA (guanine-N(7)-)-methyltransferase
BTH_I1514	45	63.9	26.2	0.41	-1.3	0.34	-3.76	0.00017	0.5	0.0004	1	71	51.7	69	31.6	21.5	25.4			chromosome I				1712236..1712310(-)	75	tRNA-Gly
BTH_I1515	1935.9	3104.9	766.9	0.247	-2	0.22	-9.22	2.9e-20	1.4e-16	0	0	3457.4	3347.4	2510	932.9	601.3	766.6	Q2SYD9	Uncharacterized protein	chromosome I	YP_442060.1	83720540	Q2SYD9	1714070..1716034(+)	1965	hypothetical protein
BTH_I1516	198.3	314.5	82.1	0.26	-1.9	0.23	-8.26	1.4e-16	6.6e-13	0	0	363.8	307.4	272.4	97.4	66.9	82	Q2SYD8	Quinone oxidoreductase	chromosome I	YP_442061.1	83720429	Q2SYD8	1716223..1717197(-)	975	quinone oxidoreductase
BTH_I1517	386.6	363.8	409.4	1.126	0.2	0.19	0.9	0.37	1	0.426	2092	295.1	377.6	418.8	422.4	401.7	404.2	Q2SYD7	Transcriptional regulator, LysR family	chromosome I	YP_442062.1	83719042	Q2SYD7	1717216..1718214(+)	999	LysR family transcriptional regulator
BTH_I1518	598.9	444.9	752.9	1.693	0.8	0.18	4.14	3.5e-05	0.11	0.0001	0	360.8	460.2	513.6	781.6	719.6	757.6	Q2SYD6	protein acetyllysine N-acetyltransferase (EC 2.3.1.286)	chromosome I	YP_442063.1	83721430	Q2SYD6	1718255..1719286(+)	1032	Sir2 family transcriptional regulator
BTH_I1519	646.3	314.4	978.2	3.108	1.6	0.16	10.03	1.1e-23	5.7e-20	0	0	280.9	343.7	318.5	944.7	920.5	1069.3	Q2SYD5	Serine protease, subtilase family	chromosome I	YP_442064.1	83721436	Q2SYD5	1719555..1720775(-)	1221	serine protease
BTH_I1520	327.8	261.8	393.8	1.504	0.6	0.18	3.33	0.00086	1	0.0016	5	250.3	284.6	250.4	367.1	445.9	368.4	Q2SYD4	Fluoride-specific ion channel FluC	chromosome I	YP_442065.1	83719585	A0A096YJP9	1721391..1721777(+)	387	camphor resistance protein CrcB
BTH_I1521	566.2	394.7	737.6	1.872	0.9	0.17	5.34	9.4e-08	0.00035	0	0	383.2	387.5	413.3	755.2	828.4	629.3	Q2SYD3	Uncharacterized ACR, COG1993 subfamily	chromosome I	YP_442066.1	83718729	Q2SYD3	1721799..1722155(+)	357	hypothetical protein
BTH_I1522	1082.2	965.8	1198.5	1.241	0.3	0.15	2.03	0.042	1	0.0599	240	922.6	933.9	1041	1059.2	1279.1	1257.2	Q2SYD2	Membrane protein, putative	chromosome I	YP_442067.1	83721323	Q2SYD2	1722171..1722734(-)	564	hypothetical protein
BTH_I1523	852.7	603.8	1101.5	1.824	0.9	0.14	6.17	6.9e-10	2.8e-06	0	0	561.8	639.4	610.2	1153.9	1078.3	1072.3	Q2SYD1	DUF2520 domain-containing protein	chromosome I	YP_442068.1	83720289	Q2SYD1	1722819..1723817(-)	999	hypothetical protein
BTH_I1524	879.5	890.4	868.6	0.975	0	0.16	-0.23	0.82	1	0.8474	4642	821	959.1	891	952.6	786.6	866.5	Q2SYD0	Serine/threonine dehydratase family protein	chromosome I	YP_442069.2	229264290	Q2SYD0	1724699..1725682(+)	984	serine/threonine dehydratase
BTH_I1525	308.8	341	276.6	0.812	-0.3	0.18	-1.71	0.087	1	0.1161	496	371.3	314.8	336.9	306.6	266.6	256.5	Q2SYC9	LysE family protein	chromosome I	YP_442070.1	83720962	Q2SYC9	1725757..1726434(-)	678	LysE family protein
BTH_I1526	853.2	1010.9	695.5	0.688	-0.5	0.19	-2.8	0.0051	1	0.0085	29	1122.8	944.4	965.5	550	744.7	791.9	Q2SYC8	3-octaprenyl-4-hydroxybenzoate carboxy-lyase (EC 4.1.1.98) (Polyprenyl p-hydroxybenzoate decarboxylase)	chromosome I	YP_442071.1	83719856	Q2SYC8	1726472..1728082(-)	1611	3-octaprenyl-4-hydroxybenzoate carboxy-lyase
BTH_I1527	7599.8	7750.8	7448.9	0.961	-0.1	0.14	-0.41	0.68	1	0.7259	3862	8484.3	6968.4	7799.6	7564.3	7204.8	7577.5	Q2SYC7	Transglycosylase SLT domain protein	chromosome I	YP_442072.1	83720281	Q2SYC7	1728612..1729715(+)	1104	transglycosylase SLT domain-containing protein
BTH_I1528	1642.1	1745.1	1539.2	0.882	-0.2	0.15	-1.24	0.21	1	0.2624	1218	1964	1612.7	1658.6	1553.9	1540.9	1522.7	Q2SYC6	Aminotransferase (EC 2.6.1.-)	chromosome I	YP_442073.1	83719500	Q2SYC6	1730273..1731466(-)	1194	aminotransferase
BTH_I1529	1908	1727.8	2088.1	1.209	0.3	0.13	2.07	0.039	1	0.055	220	1870.6	1629.4	1683.4	2051.3	2132.6	2080.4	Q2SYC5	Transcription antitermination protein NusB (Antitermination factor NusB)	chromosome I	YP_442074.1	83718415	A0A096YQ92	1731530..1731967(-)	438	transcription antitermination protein NusB
BTH_I1530	3442.1	2938.6	3945.6	1.343	0.4	0.12	3.43	0.0006	1	0.0011	3	3107	2932.9	2776	4027.6	3877.9	3931.2	Q2SYC4	6,7-dimethyl-8-ribityllumazine synthase (DMRL synthase) (LS) (Lumazine synthase) (EC 2.5.1.78)	chromosome I	YP_442075.2	161723127	Q2SYC4	1731964..1732485(-)	522	6,7-dimethyl-8-ribityllumazine synthase
BTH_I1531	3501.7	3480.8	3522.7	1.012	0	0.14	0.12	0.9	1	0.9208	5134	3641.9	3139.9	3660.5	3297.3	3546.8	3723.9	Q2SYC3	3,4-dihydroxy-2-butanone 4-phosphate synthase (DHBP synthase) (EC 4.1.99.12)	chromosome I	YP_442076.2	229264289	Q2SYC3	1732565..1733701(-)	1137	bifunctional 3,4-dihydroxy-2-butanone 4-phosphate synthase/GTP cyclohydrolase II-like protein
BTH_I1532	892.7	488.5	1296.8	2.653	1.4	0.22	6.38	1.8e-10	7.3e-07	0	0	368.3	592	505.3	1092.1	1395	1403.4	Q2SYC2	Uncharacterized protein	chromosome I	YP_442077.1	83719775	Q2SYC2	1734399..1735379(-)	981	hypothetical protein
BTH_I1533	370.1	197.6	542.6	2.748	1.5	0.2	7.2	6.1e-13	2.7e-09	0	0	206.9	178	208	431.6	577.4	618.9	Q2SYC1	Probable helicase Z1568	chromosome I	YP_442078.1	83720956	Q2SYC1	1735678..1736142(-)	465	helicase
BTH_I1534	288.9	133.8	443.9	3.322	1.7	0.19	9.33	1.1e-20	5.4e-17	0	0	116.5	134.9	150	406.6	449.5	475.7	Q2SYC0	Conserved domain protein	chromosome I	YP_442079.1	83720196	Q2SYC0	1736100..1736687(-)	588	hypothetical protein
BTH_I1535	593.3	218.5	968.1	4.431	2.1	0.18	11.71	1.1e-31	5.7e-28	0	0	200.2	235.3	220	953.9	1121.3	829.2	Q2SYB9	ISBma1, transposase	chromosome I	YP_442080.1	83720227	Q2SYB9	1736838..1737563(+)	726	ISBma1, transposase
BTH_I1536	242.8	87.6	397.9	4.554	2.2	0.2	11	3.8e-28	2e-24	0	0	80.7	85.6	96.6	360.5	454.3	378.8			chromosome I	YP_442081.1	83720727	Q2T8D3	1737578..1738465(-)	888	transposase
BTH_I1537	43.5	1.6	85.4	56.433	5.8	0.72	8.09	5.8e-16	2.7e-12	0	0	1.5	0.6	2.8	47.4	84.9	123.8			chromosome I	YP_442082.1	83719969	Q2T8D2	1738423..1738788(-)	366	transposase
BTH_I1538	80.2	77.6	82.7	1.063	0.1	0.31	0.28	0.78	1	0.8151	4430	99.4	70.8	62.6	59.2	86.1	102.9	Q2SYB6	ISBma1, transposase	chromosome I	YP_442083.1	83718956	Q2SYB6	1738887..1739348(+)	462	ISBma1, transposase
BTH_I1539	1167.4	891.3	1443.5	1.619	0.7	0.13	5.45	4.9e-08	0.00018	0	0	930.1	881.5	862.4	1443.4	1470.4	1416.8			chromosome I				1739279..1740404(-)	1126	pseudogene
BTH_I1540	7918.4	2945.3	12891.6	4.376	2.1	0.18	11.99	3.9e-33	2e-29	0	0	3109.2	3386.9	2339.7	12432.7	13125.7	13116.4	Q2SYB5	Doc protein	chromosome I	YP_442084.1	83720178	Q2SYB5	1740773..1741156(+)	384	Doc protein
BTH_I1541	3371.2	2281.2	4461.1	1.955	1	0.17	5.76	8.5e-09	3.3e-05	0	0	2588.5	2363.7	1891.4	4222.3	4446.9	4714.1	Q2SYB4	Riboflavin synthase (EC 2.5.1.9)	chromosome I	YP_442085.1	83721233	Q2SYB4	1741200..1741829(-)	630	riboflavin synthase subunit alpha
BTH_I1542	2065.9	2085.7	2046.1	0.981	0	0.16	-0.17	0.86	1	0.8873	4907	2361.4	2057.5	1838.1	1911.8	2204.3	2022.3	Q2SYB3	Riboflavin biosynthesis protein RibD [Includes: Diaminohydroxyphosphoribosylaminopyrimidine deaminase (DRAP deaminase) (EC 3.5.4.26) (Riboflavin-specific deaminase); 5-amino-6-(5-phosphoribosylamino)uracil reductase (EC 1.1.1.193) (HTP reductase)]	chromosome I	YP_442086.1	83718892	Q2SYB3	1741844..1742980(-)	1137	riboflavin biosynthesis protein RibD
BTH_I1543	4737.5	4485.6	4989.3	1.112	0.2	0.12	1.31	0.19	1	0.2378	1092	4528.6	4471.7	4456.6	4765.7	5169	5033.3	Q2SYB2	Glutamate-1-semialdehyde 2,1-aminomutase (GSA) (EC 5.4.3.8) (Glutamate-1-semialdehyde aminotransferase) (GSA-AT)	chromosome I	YP_442087.1	83719810	A0A096YND5	1743009..1744292(-)	1284	glutamate-1-semialdehyde aminotransferase
BTH_I1544	179	191.3	166.7	0.87	-0.2	0.23	-0.88	0.38	1	0.4346	2143	166.6	196.5	210.8	143.4	149.4	207.3	Q2SYB1	Lipase	chromosome I	YP_442088.1	83718904	Q2SYB1	1744512..1745030(-)	519	hypothetical protein
BTH_I1545	59	37.3	80.8	2.152	1.1	0.38	2.92	0.0035	1	0.0061	20	23.2	57.3	31.3	67.1	93.2	82	Q2SYB0	BKRF1 encodes EBNA-1 protein-like	chromosome I	YP_442089.1	83719669	Q2SYB0	1745383..1745766(-)	384	hypothetical protein
BTH_I1546	385.6	444.9	326.3	0.735	-0.4	0.2	-2.25	0.024	1	0.0361	139	427.3	408.4	498.9	267.1	377.8	334.1	Q2SYA9	Bcr/CflA family efflux transporter	chromosome I	YP_442090.1	83720671	Q2SYA9	1745758..1746993(+)	1236	Bcr/CflA subfamily drug resistance transporter
BTH_I1547	93.5	124	62.9	0.505	-1	0.26	-3.78	0.00015	0.45	0.0003	1	143.4	116.4	112.3	68.4	50.2	70.1	Q2SYA8	Amino acid ABC transporter, ATP-binding protein	chromosome I	YP_442091.1	83721531	Q2SYA8	1747020..1747745(-)	726	amino acid ABC transporter ATP-binding protein
BTH_I1548	90.5	92	89	0.965	-0.1	0.24	-0.21	0.83	1	0.8605	4727	94.9	97.3	83.8	102.6	76.5	88	Q2SYA7	Amino acid ABC transporter, permease protein, His/Glu/Gln/Arg/opine family	chromosome I	YP_442092.1	83720853	Q2SYA7	1747804..1748463(-)	660	His/Glu/Gln/Arg/opine ABC transporter permease
BTH_I1549	235.2	219.5	250.8	1.139	0.2	0.22	0.86	0.39	1	0.4492	2221	205.4	261.8	191.4	206.6	271.4	274.4	Q2SYA6	Amino acid ABC transporter, periplasmic amino acid-binding protein	chromosome I	YP_442093.1	83718424	Q2SYA6	1748549..1749349(-)	801	amino acid ABC transporter periplasmic amino acid-binding protein
BTH_I1550	3331.3	1995.2	4667.5	2.339	1.2	0.21	5.88	4e-09	1.6e-05	0	0	2311.4	2097.5	1576.7	5532.8	3962.8	4506.8	Q2SYA5	Bifunctional protein glk [Includes: Glucokinase (EC 2.7.1.2) (Glucose kinase); Putative HTH-type transcriptional regulator]	chromosome I	YP_442094.1	83719951	Q2SYA5	1749745..1751670(-)	1926	bifunctional glucokinase/RpiR family transcriptional regulator
[truncated: 4,164 more rows]

## Sheet: DEGs
Gene ID	baseMean	baseMeanA	baseMeanB	foldChange	log2FoldChange	lfcSE	stat	PValue	PAdj	FDR	falsePos	wt2B	wt3C	wt4D	Sta2V	Sta3W	Sta4X	Entry	Protein names	Replicon	RefSeq Accession	GI Number	UniProtKB Accession	Coordinates	Gene Length	Product Description	regulation
[truncated: 928 more rows]

[truncated: 3 more sheets: Up, Down, Column Description]
