# Supplementary material for: Transcriptome-Proteome Profiling in Burkholderia thailandensis during the Transition from Exponential to Stationary Phase
Source: J Proteome Res. 2025 Jul 18;24(8):4082–97. doi: 10.1021/acs.jproteome.5c00223 (PMC12322963; doi:10.1021/acs.jproteome.5c00223)
Supplement: Supplementary file 4 [file pr5c00223_si_004.xlsx]

## Sheet: All_Proteomcs_Output
Protein FDR Confidence: Combined	Accession	Description	Abundance Ratio: (Stationary) / (Exponential)	Abundance Ratio (log2): (Stationary) / (Exponential)	Abundance Ratio Adj. P-Value: (Stationary) / (Exponential)	# Unique Peptides	# Peptides	Score Mascot: Mascot	Score Sequest HT: Sequest HT	# Protein Groups	Abundance Ratio P-Value: (Stationary) / (Exponential)	Entry	Protein names	Gene ID
High	Q2SU20	DNA-directed RNA polymerase subunit beta' OS=Burkholderia thailandensis (strain ATCC 700388 / DSM 13276 / CIP 106301 / E264) OX=271848 GN=rpoC PE=3 SV=1	0.542	-0.88	0.130128	90	90	6823	1057.71	1	0.0604966	Q2SU20	DNA-directed RNA polymerase subunit beta' (RNAP subunit beta') (EC 2.7.7.6) (RNA polymerase subunit beta') (Transcriptase subunit beta')	BTH_I3075
High	Q2T6D1	Uncharacterized protein OS=Burkholderia thailandensis (strain ATCC 700388 / DSM 13276 / CIP 106301 / E264) OX=271848 GN=BTH_II1071 PE=4 SV=1	3.448	1.79	0.0897582	60	60	7570	1136.05	1	0.020486	Q2T6D1	3-keto-5-aminohexanoate cleavage protein	BTH_II1071
High	Q2SU19	DNA-directed RNA polymerase subunit beta OS=Burkholderia thailandensis (strain ATCC 700388 / DSM 13276 / CIP 106301 / E264) OX=271848 GN=rpoB PE=3 SV=1	0.524	-0.93	0.130951	73	73	4800	844.03	1	0.061378	Q2SU19	DNA-directed RNA polymerase subunit beta (RNAP subunit beta) (EC 2.7.7.6) (RNA polymerase subunit beta) (Transcriptase subunit beta)	BTH_I3076
High	Q2SYJ5	Chaperonin GroEL 1 OS=Burkholderia thailandensis (strain ATCC 700388 / DSM 13276 / CIP 106301 / E264) OX=271848 GN=groEL1 PE=3 SV=1	1.105	0.14	0.141225	35	44	18130	2069.74	1	0.070287	Q2SYJ5	Chaperonin GroEL 1 (EC 5.6.1.7) (60 kDa chaperonin 1) (Chaperonin-60 1) (Cpn60 1)	BTH_I1458
High	Q2T3G8	Polyketide synthase, putative OS=Burkholderia thailandensis (strain ATCC 700388 / DSM 13276 / CIP 106301 / E264) OX=271848 GN=BTH_II2093 PE=4 SV=1	2.484	1.31	0.117017	102	103	4186	661.77	1	0.0463284	Q2T3G8	Polyketide synthase, putative	BTH_II2093
High	Q2SU24	Elongation factor G 2 OS=Burkholderia thailandensis (strain ATCC 700388 / DSM 13276 / CIP 106301 / E264) OX=271848 GN=fusA2 PE=3 SV=1	0.446	-1.16	0.108082	32	44	6822	854.88	1	0.0349922	Q2SU24	Elongation factor G 2 (EF-G 2)	BTH_I3071
High	Q2SWH3	Chaperone protein ClpB OS=Burkholderia thailandensis (strain ATCC 700388 / DSM 13276 / CIP 106301 / E264) OX=271848 GN=clpB PE=3 SV=1	1.611	0.69	0.13283	60	61	4746	725.03	1	0.0634037	Q2SWH3	Chaperone protein ClpB	BTH_I2205
High	Q2T7J6	Aconitate hydratase OS=Burkholderia thailandensis (strain ATCC 700388 / DSM 13276 / CIP 106301 / E264) OX=271848 GN=acnA PE=3 SV=1	0.816	-0.29	0.0689249	56	56	5856	872.65	1	0.00981312	Q2T7J6	Aconitate hydratase (Aconitase) (EC 4.2.1.3)	BTH_II0654
High	Q2T4N9	Polyketide synthase, putative OS=Burkholderia thailandensis (strain ATCC 700388 / DSM 13276 / CIP 106301 / E264) OX=271848 GN=BTH_II1666 PE=4 SV=1	1.932	0.95	0.122004	85	89	3087	501.9	1	0.0527438	Q2T4N9	Polyketide synthase, putative	BTH_II1666
High	Q2SZE9	Vitamin B12-dependent ribonucleotide reductase OS=Burkholderia thailandensis (strain ATCC 700388 / DSM 13276 / CIP 106301 / E264) OX=271848 GN=BTH_I1153 PE=3 SV=1	0.502	-0.99	0.0684353	56	56	4936	776.71	1	0.0075861	Q2SZE9	Vitamin B12-dependent ribonucleotide reductase (EC 1.17.4.1)	BTH_I1153
High	Q2SX64	Non-ribosomal peptide synthetase, putative OS=Burkholderia thailandensis (strain ATCC 700388 / DSM 13276 / CIP 106301 / E264) OX=271848 GN=BTH_I1956 PE=4 SV=1	2.102	1.07	0.0598279	81	81	2991	476.33	1	0.00524456	Q2SX64	Non-ribosomal peptide synthetase, putative	BTH_I1956
High	Q2SVG8	Translation initiation factor IF-2 OS=Burkholderia thailandensis (strain ATCC 700388 / DSM 13276 / CIP 106301 / E264) OX=271848 GN=infB PE=3 SV=1	0.389	-1.36	0.120314	47	47	3668	536.88	1	0.0508992	Q2SVG8	Translation initiation factor IF-2	BTH_I2564
High	Q2SZZ0	Chaperone protein HtpG OS=Burkholderia thailandensis (strain ATCC 700388 / DSM 13276 / CIP 106301 / E264) OX=271848 GN=htpG PE=3 SV=1	0.984	-0.02	0.992591	41	41	3590	535.45	1	0.990373	Q2SZZ0	Chaperone protein HtpG (Heat shock protein HtpG) (High temperature protein G)	BTH_I0955
High	Q2SWQ4	Lon protease OS=Burkholderia thailandensis (strain ATCC 700388 / DSM 13276 / CIP 106301 / E264) OX=271848 GN=lon PE=2 SV=1	1.083	0.11	0.08741	53	53	4476	608.99	1	0.0194791	Q2SWQ4	Lon protease (EC 3.4.21.53) (ATP-dependent protease La)	BTH_I2122
High	Q2SYZ4	Chaperone protein DnaK OS=Burkholderia thailandensis (strain ATCC 700388 / DSM 13276 / CIP 106301 / E264) OX=271848 GN=dnaK PE=3 SV=1	0.668	-0.58	0.169952	36	36	4688	671.44	1	0.0985958	Q2SYZ4	Chaperone protein DnaK (HSP70) (Heat shock 70 kDa protein) (Heat shock protein 70)	BTH_I1308
High	Q2SU25	Elongation factor Tu OS=Burkholderia thailandensis (strain ATCC 700388 / DSM 13276 / CIP 106301 / E264) OX=271848 GN=tuf1 PE=3 SV=1	0.285	-1.81	0.143658	24	24	7956	941.09	1	0.0728528	Q2SU25	Elongation factor Tu (EF-Tu)	BTH_I3070; BTH_I3084
High	Q2SV73	Alanine--tRNA ligase OS=Burkholderia thailandensis (strain ATCC 700388 / DSM 13276 / CIP 106301 / E264) OX=271848 GN=alaS PE=3 SV=1	0.649	-0.62	0.219311	45	45	3961	600.41	1	0.145297	Q2SV73	Alanine--tRNA ligase (EC 6.1.1.7) (Alanyl-tRNA synthetase) (AlaRS)	BTH_I2661
High	Q2SXF5	Pyruvate dehydrogenase E1 component OS=Burkholderia thailandensis (strain ATCC 700388 / DSM 13276 / CIP 106301 / E264) OX=271848 GN=BTH_I1864 PE=4 SV=1	0.834	-0.26	0.111767	53	53	3702	591.91	1	0.0410212	Q2SXF5	Pyruvate dehydrogenase E1 component (EC 1.2.4.1)	BTH_I1864
High	Q2SVH6	Oxoglutarate dehydrogenase (succinyl-transferring) OS=Burkholderia thailandensis (strain ATCC 700388 / DSM 13276 / CIP 106301 / E264) OX=271848 GN=sucA PE=4 SV=1	0.722	-0.47	0.0344855	43	43	3510	576.78	1	0.000547873	Q2SVH6	oxoglutarate dehydrogenase (succinyl-transferring) (EC 1.2.4.2)	BTH_I2556
High	Q2SWX9	Phosphoenolpyruvate synthase OS=Burkholderia thailandensis (strain ATCC 700388 / DSM 13276 / CIP 106301 / E264) OX=271848 GN=ppsA PE=3 SV=1	1.062	0.09	0.201554	40	40	2763	454.96	1	0.128482	Q2SWX9	Phosphoenolpyruvate synthase (PEP synthase) (EC 2.7.9.2) (Pyruvate, water dikinase)	BTH_I2046
High	Q2SZ20	Catalase-peroxidase OS=Burkholderia thailandensis (strain ATCC 700388 / DSM 13276 / CIP 106301 / E264) OX=271848 GN=katG PE=3 SV=1	3.082	1.62	0.0851332	35	35	5033	729.22	1	0.0177225	Q2SZ20	Catalase-peroxidase (CP) (EC 1.11.1.21) (Peroxidase/catalase)	BTH_I1282
High	Q2SVZ4	Arginine deiminase OS=Burkholderia thailandensis (strain ATCC 700388 / DSM 13276 / CIP 106301 / E264) OX=271848 GN=arcA PE=3 SV=1	2.197	1.14	0.464759	32	32	3930	585.74	1	0.388932	Q2SVZ4	Arginine deiminase (ADI) (EC 3.5.3.6) (Arginine dihydrolase) (AD)	BTH_I2384
High	Q2STE9	ATP synthase subunit beta 1 OS=Burkholderia thailandensis (strain ATCC 700388 / DSM 13276 / CIP 106301 / E264) OX=271848 GN=atpD1 PE=1 SV=1	0.698	-0.52	0.0696147	26	26	4248	583.48	1	0.0100688	Q2STE9	ATP synthase subunit beta 1 (EC 7.1.2.2) (ATP synthase F1 sector subunit beta 1) (F-ATPase subunit beta 1)	BTH_I3308
High	Q2SXG4	Nitrate reductase (quinone) OS=Burkholderia thailandensis (strain ATCC 700388 / DSM 13276 / CIP 106301 / E264) OX=271848 GN=BTH_I1854 PE=3 SV=1	1.289	0.37	0.979059	49	53	2358	422.04	1	0.972182	Q2SXG4	nitrate reductase (quinone) (EC 1.7.5.1)	BTH_I1854
High	Q2T2C4	PglY OS=Burkholderia thailandensis (strain ATCC 700388 / DSM 13276 / CIP 106301 / E264) OX=271848 GN=BTH_I0115 PE=4 SV=1	0.897	-0.16	0.150418	55	55	2619	428.67	1	0.0793874	Q2T2C4	PglY	BTH_I0115
High	Q2SVD8	Threonine--tRNA ligase OS=Burkholderia thailandensis (strain ATCC 700388 / DSM 13276 / CIP 106301 / E264) OX=271848 GN=thrS PE=3 SV=1	0.778	-0.36	0.205108	40	40	2228	439.28	1	0.131827	Q2SVD8	Threonine--tRNA ligase (EC 6.1.1.3) (Threonyl-tRNA synthetase) (ThrRS)	BTH_I2595
High	Q2SW53	Nitrous-oxide reductase OS=Burkholderia thailandensis (strain ATCC 700388 / DSM 13276 / CIP 106301 / E264) OX=271848 GN=BTH_I2325 PE=4 SV=1	1.967	0.98	0.987981	32	32	2499	435.4	1	0.984511	Q2SW53	Nitrous-oxide reductase	BTH_I2325
High	Q2SUZ5	Type I restriction enzyme R Protein OS=Burkholderia thailandensis (strain ATCC 700388 / DSM 13276 / CIP 106301 / E264) OX=271848 GN=BTH_I2740 PE=3 SV=1	1.505	0.59	0.119295	50	50	2240	367.9	1	0.0488229	Q2SUZ5	Type I restriction enzyme endonuclease subunit (R protein) (EC 3.1.21.3)	BTH_I2740
High	Q2SY24	30S ribosomal protein S1 OS=Burkholderia thailandensis (strain ATCC 700388 / DSM 13276 / CIP 106301 / E264) OX=271848 GN=rpsA PE=3 SV=1	0.483	-1.05	0.108149	39	39	3928	605.71	1	0.0351316	Q2SY24	30S ribosomal protein S1	BTH_I1638
High	Q2SZN9	Polyribonucleotide nucleotidyltransferase OS=Burkholderia thailandensis (strain ATCC 700388 / DSM 13276 / CIP 106301 / E264) OX=271848 GN=pnp PE=3 SV=1	0.534	-0.91	0.0833923	36	36	3189	488.34	1	0.016813	Q2SZN9	Polyribonucleotide nucleotidyltransferase (EC 2.7.7.8) (Polynucleotide phosphorylase) (PNPase)	BTH_I1056
High	Q2SZ91	Leucine--tRNA ligase OS=Burkholderia thailandensis (strain ATCC 700388 / DSM 13276 / CIP 106301 / E264) OX=271848 GN=leuS PE=3 SV=2	0.825	-0.28	0.1103	41	41	2282	357.31	1	0.0390861	Q2SZ91	Leucine--tRNA ligase (EC 6.1.1.4) (Leucyl-tRNA synthetase) (LeuRS)	BTH_I1211
High	Q2SU81	Glutamate synthase, large subunit OS=Burkholderia thailandensis (strain ATCC 700388 / DSM 13276 / CIP 106301 / E264) OX=271848 GN=BTH_I3014 PE=3 SV=1	0.894	-0.16	0.107747	54	54	2009	317.77	1	0.0347432	Q2SU81	Glutamate synthase, large subunit	BTH_I3014
High	Q2T0I7	Elongation factor G 1 OS=Burkholderia thailandensis (strain ATCC 700388 / DSM 13276 / CIP 106301 / E264) OX=271848 GN=fusA1 PE=3 SV=1	0.87	-0.2	0.219081	24	36	2998	461.46	1	0.145075	Q2T0I7	Elongation factor G 1 (EF-G 1)	BTH_I0756
High	Q2SUV6	Carbamoyl-phosphate synthase large chain OS=Burkholderia thailandensis (strain ATCC 700388 / DSM 13276 / CIP 106301 / E264) OX=271848 GN=carB PE=3 SV=1	0.519	-0.94	0.105258	46	46	2325	389.54	1	0.0327671	Q2SUV6	Carbamoyl phosphate synthase large chain (EC 6.3.4.16) (EC 6.3.5.5) (Carbamoyl phosphate synthetase ammonia chain)	BTH_I2781
High	Q2T132	Aspartate--tRNA(Asp/Asn) ligase OS=Burkholderia thailandensis (strain ATCC 700388 / DSM 13276 / CIP 106301 / E264) OX=271848 GN=aspS PE=3 SV=1	0.83	-0.27	0.123556	39	39	2477	424.49	1	0.0549137	Q2T132	Aspartate--tRNA(Asp/Asn) ligase (EC 6.1.1.23) (Aspartyl-tRNA synthetase) (AspRS) (Non-discriminating aspartyl-tRNA synthetase) (ND-AspRS)	BTH_I0560
High	Q2SVC1	Electron transfer flavoprotein-ubiquinone oxidoreductase OS=Burkholderia thailandensis (strain ATCC 700388 / DSM 13276 / CIP 106301 / E264) OX=271848 GN=BTH_I2613 PE=4 SV=1	1.674	0.74	0.118847	29	29	3880	525.7	1	0.048227	Q2SVC1	Electron transfer flavoprotein-ubiquinone oxidoreductase (ETF-QO) (EC 1.5.5.1)	BTH_I2613
High	Q2SUD8	ImcF-related family OS=Burkholderia thailandensis (strain ATCC 700388 / DSM 13276 / CIP 106301 / E264) OX=271848 GN=BTH_I2954 PE=4 SV=1	1.073	0.1	0.0945922	45	45	2364	346.58	1	0.0236882	Q2SUD8	ImcF-related family	BTH_I2954
High	Q2T4N1	Polyketide synthase ThaG OS=Burkholderia thailandensis (strain ATCC 700388 / DSM 13276 / CIP 106301 / E264) OX=271848 GN=thaG PE=2 SV=1	2.14	1.1	0.159083	57	60	1701	285.33	1	0.0879225	Q2T4N1	Polyketide synthase ThaG	BTH_II1674
High	Q2T4P1	Polyketide synthase ThaQ OS=Burkholderia thailandensis (strain ATCC 700388 / DSM 13276 / CIP 106301 / E264) OX=271848 GN=thaQ PE=3 SV=1	2.005	1	0.108465	52	52	1969	316.38	1	0.0353585	Q2T4P1	Polyketide synthase ThaQ	BTH_II1664
High	Q2SUD4	ClpA/B type protease OS=Burkholderia thailandensis (strain ATCC 700388 / DSM 13276 / CIP 106301 / E264) OX=271848 GN=BTH_I2958 PE=3 SV=1	1.649	0.72	0.102168	37	38	2177	332.92	1	0.0287565	Q2SUD4	ClpA/B type protease	BTH_I2958
High	Q2SVA1	Valine--tRNA ligase OS=Burkholderia thailandensis (strain ATCC 700388 / DSM 13276 / CIP 106301 / E264) OX=271848 GN=valS PE=3 SV=1	0.643	-0.64	0.262106	44	44	2055	377.53	1	0.187709	Q2SVA1	Valine--tRNA ligase (EC 6.1.1.9) (Valyl-tRNA synthetase) (ValRS)	BTH_I2633
High	Q2T2B5	DNA topoisomerase OS=Burkholderia thailandensis (strain ATCC 700388 / DSM 13276 / CIP 106301 / E264) OX=271848 GN=BTH_I0125 PE=3 SV=1	1.237	0.31	0.0759759	42	42	2061	335.11	1	0.0135597	Q2T2B5	DNA topoisomerase (EC 5.6.2.1) (Omega-protein) (Relaxing enzyme) (Swivelase) (Untwisting enzyme)	BTH_I0125
High	Q2SX06	Chromosome partition protein Smc OS=Burkholderia thailandensis (strain ATCC 700388 / DSM 13276 / CIP 106301 / E264) OX=271848 GN=smc PE=3 SV=1	0.971	-0.04	0.376126	43	43	2235	298.73	1	0.299268	Q2SX06	Chromosome partition protein Smc	BTH_I2019
High	Q2SWP3	Phosphoribosylformylglycinamidine synthase OS=Burkholderia thailandensis (strain ATCC 700388 / DSM 13276 / CIP 106301 / E264) OX=271848 GN=purL PE=3 SV=1	0.613	-0.71	0.118454	41	41	1965	319.89	1	0.0478551	Q2SWP3	Phosphoribosylformylglycinamidine synthase (FGAM synthase) (FGAMS) (EC 6.3.5.3) (Formylglycinamide ribonucleotide amidotransferase) (FGAR amidotransferase) (FGAR-AT)	BTH_I2135
High	Q2T7I8	Succinate dehydrogenase flavoprotein subunit OS=Burkholderia thailandensis (strain ATCC 700388 / DSM 13276 / CIP 106301 / E264) OX=271848 GN=sdhA PE=3 SV=1	0.865	-0.21	0.0592725	21	21	2719	350.63	1	0.00460749	Q2T7I8	Succinate dehydrogenase flavoprotein subunit (EC 1.3.5.1)	BTH_II0662
High	Q2SWQ8	Trigger factor OS=Burkholderia thailandensis (strain ATCC 700388 / DSM 13276 / CIP 106301 / E264) OX=271848 GN=tig PE=3 SV=1	0.625	-0.68	0.105576	37	37	2381	446.18	1	0.0330113	Q2SWQ8	Trigger factor (TF) (EC 5.2.1.8) (PPIase)	BTH_I2118
High	Q2SVE3	Phenylalanine--tRNA ligase beta subunit OS=Burkholderia thailandensis (strain ATCC 700388 / DSM 13276 / CIP 106301 / E264) OX=271848 GN=pheT PE=3 SV=1	0.553	-0.85	0.121446	39	39	2143	339.77	1	0.0521257	Q2SVE3	Phenylalanine--tRNA ligase beta subunit (EC 6.1.1.20) (Phenylalanyl-tRNA synthetase beta subunit) (PheRS)	BTH_I2590
High	Q2T4P0	Polyketide synthase, putative OS=Burkholderia thailandensis (strain ATCC 700388 / DSM 13276 / CIP 106301 / E264) OX=271848 GN=BTH_II1665 PE=4 SV=1	2.125	1.09	0.117039	60	62	1345	238.63	1	0.0464505	Q2T4P0	Polyketide synthase, putative	BTH_II1665
High	Q2SV69	Glutamine--tRNA ligase OS=Burkholderia thailandensis (strain ATCC 700388 / DSM 13276 / CIP 106301 / E264) OX=271848 GN=glnS PE=3 SV=1	0.792	-0.34	0.267442	38	38	1976	349.2	1	0.192613	Q2SV69	Glutamine--tRNA ligase (EC 6.1.1.18) (Glutaminyl-tRNA synthetase) (GlnRS)	BTH_I2665
High	Q2T4N2	Polyketide synthase ThaH OS=Burkholderia thailandensis (strain ATCC 700388 / DSM 13276 / CIP 106301 / E264) OX=271848 GN=thaH PE=3 SV=1	1.583	0.66	0.184218	47	49	1340	231.17	1	0.112049	Q2T4N2	Polyketide synthase ThaH	BTH_II1673
High	Q2SWD0	Transcription accessory protein, TEX OS=Burkholderia thailandensis (strain ATCC 700388 / DSM 13276 / CIP 106301 / E264) OX=271848 GN=BTH_I2248 PE=4 SV=1	0.451	-1.15	0.075315	40	40	1779	290.44	1	0.0126284	Q2SWD0	Transcription accessory protein, TEX	BTH_I2248
High	Q2SZH4	Protein translocase subunit SecA OS=Burkholderia thailandensis (strain ATCC 700388 / DSM 13276 / CIP 106301 / E264) OX=271848 GN=secA PE=3 SV=1	0.735	-0.44	0.155109	36	36	1682	335.43	1	0.0840916	Q2SZH4	Protein translocase subunit SecA (EC 7.4.2.8)	BTH_I1127
High	Q2STU0	Adenosylhomocysteinase OS=Burkholderia thailandensis (strain ATCC 700388 / DSM 13276 / CIP 106301 / E264) OX=271848 GN=ahcY PE=3 SV=1	1.129	0.17	0.393903	25	25	2426	391.66	1	0.316556	Q2STU0	Adenosylhomocysteinase (EC 3.13.2.1) (S-adenosyl-L-homocysteine hydrolase) (AdoHcyase)	BTH_I3165
High	Q2SWA7	Aldehyde dehydrogenase OS=Burkholderia thailandensis (strain ATCC 700388 / DSM 13276 / CIP 106301 / E264) OX=271848 GN=BTH_I2271 PE=3 SV=1	1.543	0.63	0.0705896	28	28	1979	267.83	1	0.010485	Q2SWA7	Aldehyde dehydrogenase	BTH_I2271
High	Q2T142	Oxidoreductase, FAD-binding OS=Burkholderia thailandensis (strain ATCC 700388 / DSM 13276 / CIP 106301 / E264) OX=271848 GN=BTH_I0550 PE=4 SV=1	0.808	-0.31	0.112817	44	44	1555	276.39	1	0.0423028	Q2T142	Oxidoreductase, FAD-binding	BTH_I0550
High	Q2T072	Phosphoenolpyruvate carboxylase OS=Burkholderia thailandensis (strain ATCC 700388 / DSM 13276 / CIP 106301 / E264) OX=271848 GN=ppc PE=3 SV=1	1.392	0.48	0.197984	40	40	1542	259.68	1	0.125415	Q2T072	Phosphoenolpyruvate carboxylase (PEPC) (PEPCase) (EC 4.1.1.31)	BTH_I0871
High	Q2STF6	Bifunctional protein PutA OS=Burkholderia thailandensis (strain ATCC 700388 / DSM 13276 / CIP 106301 / E264) OX=271848 GN=BTH_I3301 PE=3 SV=1	1.868	0.9	0.0375946	40	40	2123	293.53	1	0.0009265	Q2STF6	Bifunctional protein PutA [Includes: Proline dehydrogenase (EC 1.5.5.2) (Proline oxidase); Delta-1-pyrroline-5-carboxylate dehydrogenase (P5C dehydrogenase) (EC 1.2.1.88) (L-glutamate gamma-semialdehyde dehydrogenase)]	BTH_I3301
High	Q2SVA2	DNA helicase OS=Burkholderia thailandensis (strain ATCC 700388 / DSM 13276 / CIP 106301 / E264) OX=271848 GN=BTH_I2632 PE=3 SV=1	0.97	-0.04	0.615066	32	32	1970	263.35	1	0.550653	Q2SVA2	DNA 3'-5' helicase (EC 5.6.2.4) (DNA 3'-5' helicase II)	BTH_I2632
High	Q2SZA6	Glyceraldehyde-3-phosphate dehydrogenase OS=Burkholderia thailandensis (strain ATCC 700388 / DSM 13276 / CIP 106301 / E264) OX=271848 GN=gap PE=3 SV=1	1.81	0.86	0.123854	20	20	2753	406.71	1	0.0551651	Q2SZA6	Glyceraldehyde-3-phosphate dehydrogenase (EC 1.2.1.-)	BTH_I1196
High	Q2T0I0	ATP-dependent Clp protease, ATP-binding subunit ClpA OS=Burkholderia thailandensis (strain ATCC 700388 / DSM 13276 / CIP 106301 / E264) OX=271848 GN=BTH_I0763 PE=3 SV=1	1.494	0.58	0.236538	34	34	1852	267.41	1	0.162223	Q2T0I0	ATP-dependent Clp protease, ATP-binding subunit ClpA	BTH_I0763
High	Q2T194	UvrABC system protein A OS=Burkholderia thailandensis (strain ATCC 700388 / DSM 13276 / CIP 106301 / E264) OX=271848 GN=uvrA PE=3 SV=1	0.842	-0.25	0.0684353	37	37	1244	233.54	1	0.00772941	Q2T194	UvrABC system protein A (UvrA protein) (Excinuclease ABC subunit A)	BTH_I0498
High	Q2SWG1	Transcription termination factor Rho OS=Burkholderia thailandensis (strain ATCC 700388 / DSM 13276 / CIP 106301 / E264) OX=271848 GN=rho PE=3 SV=1	0.73	-0.45	0.109174	26	26	1876	286.4	1	0.0361245	Q2SWG1	Transcription termination factor Rho (EC 3.6.4.-) (ATP-dependent helicase Rho)	BTH_I2217
High	Q2SYL0	DNA helicase OS=Burkholderia thailandensis (strain ATCC 700388 / DSM 13276 / CIP 106301 / E264) OX=271848 GN=BTH_I1443 PE=3 SV=1	2.457	1.3	0.0916632	38	38	1861	289.41	1	0.0223779	Q2SYL0	DNA 3'-5' helicase (EC 5.6.2.4) (DNA 3'-5' helicase II)	BTH_I1443
High	Q2SXC5	Enolase OS=Burkholderia thailandensis (strain ATCC 700388 / DSM 13276 / CIP 106301 / E264) OX=271848 GN=eno PE=3 SV=1	1.211	0.28	0.127141	23	23	2025	308.62	1	0.0576439	Q2SXC5	Enolase (EC 4.2.1.11) (2-phospho-D-glycerate hydro-lyase) (2-phosphoglycerate dehydratase)	BTH_I1894
High	Q2T3H3	Malonyl CoA-acyl carrier protein transacylase OS=Burkholderia thailandensis (strain ATCC 700388 / DSM 13276 / CIP 106301 / E264) OX=271848 GN=BTH_II2088 PE=4 SV=1	2.236	1.16	0.287781	42	43	1335	234.11	1	0.212886	Q2T3H3	Thiotemplate mechanism natural product synthetase	BTH_II2088
High	Q2SY30	DNA gyrase subunit A OS=Burkholderia thailandensis (strain ATCC 700388 / DSM 13276 / CIP 106301 / E264) OX=271848 GN=gyrA PE=3 SV=1	0.654	-0.61	0.105258	35	35	1563	267.8	1	0.0327359	Q2SY30	DNA gyrase subunit A (EC 5.6.2.2)	BTH_I1632
High	Q2SXF9	Oligopeptidase A OS=Burkholderia thailandensis (strain ATCC 700388 / DSM 13276 / CIP 106301 / E264) OX=271848 GN=BTH_I1860 PE=3 SV=1	1.325	0.41	0.140284	32	32	1468	273.34	1	0.0694169	Q2SXF9	oligopeptidase A (EC 3.4.24.70)	BTH_I1860
High	Q2STE7	ATP synthase subunit alpha 1 OS=Burkholderia thailandensis (strain ATCC 700388 / DSM 13276 / CIP 106301 / E264) OX=271848 GN=atpA1 PE=3 SV=1	0.665	-0.59	0.126446	30	31	3059	479.19	1	0.0571673	Q2STE7	ATP synthase subunit alpha 1 (EC 7.1.2.2) (ATP synthase F1 sector subunit alpha 1) (F-ATPase subunit alpha 1)	BTH_I3310
High	Q2T7J2	Malate dehydrogenase 1 OS=Burkholderia thailandensis (strain ATCC 700388 / DSM 13276 / CIP 106301 / E264) OX=271848 GN=mdh1 PE=3 SV=1	0.686	-0.54	0.163031	22	22	2897	377.61	1	0.0918475	Q2T7J2	Malate dehydrogenase 1 (EC 1.1.1.37)	BTH_II0658
High	Q2T0U7	Succinate--CoA ligase [ADP-forming] subunit beta OS=Burkholderia thailandensis (strain ATCC 700388 / DSM 13276 / CIP 106301 / E264) OX=271848 GN=sucC PE=3 SV=1	0.52	-0.94	0.0833923	26	26	2965	412.39	1	0.0167049	Q2T0U7	Succinate--CoA ligase [ADP-forming] subunit beta (EC 6.2.1.5) (Succinyl-CoA synthetase subunit beta) (SCS-beta)	BTH_I0646
High	Q2SXV7	Ribonuclease E OS=Burkholderia thailandensis (strain ATCC 700388 / DSM 13276 / CIP 106301 / E264) OX=271848 GN=rne PE=3 SV=1	0.442	-1.18	0.0644854	30	30	1342	253.78	1	0.00640324	Q2SXV7	Ribonuclease E (RNase E) (EC 3.1.26.12)	BTH_I1707
High	Q2SZM9	NADH-quinone oxidoreductase OS=Burkholderia thailandensis (strain ATCC 700388 / DSM 13276 / CIP 106301 / E264) OX=271848 GN=BTH_I1067 PE=3 SV=1	0.456	-1.13	0.104551	28	28	1848	301.48	1	0.0310447	Q2SZM9	NADH-quinone oxidoreductase (EC 7.1.1.-)	BTH_I1067
High	Q2T0C0	Probable cytosol aminopeptidase OS=Burkholderia thailandensis (strain ATCC 700388 / DSM 13276 / CIP 106301 / E264) OX=271848 GN=pepA PE=3 SV=1	1.647	0.72	0.0900838	30	30	2013	323.62	1	0.0207981	Q2T0C0	Probable cytosol aminopeptidase (EC 3.4.11.1) (Leucine aminopeptidase) (LAP) (EC 3.4.11.10) (Leucyl aminopeptidase)	BTH_I0823
High	Q2T0I4	Isocitrate dehydrogenase [NADP] OS=Burkholderia thailandensis (strain ATCC 700388 / DSM 13276 / CIP 106301 / E264) OX=271848 GN=icd PE=4 SV=1	0.902	-0.15	0.170767	24	24	2366	368.29	1	0.0994324	Q2T0I4	Isocitrate dehydrogenase [NADP] (EC 1.1.1.42)	BTH_I0759
High	Q2STL4	DNA gyrase subunit B OS=Burkholderia thailandensis (strain ATCC 700388 / DSM 13276 / CIP 106301 / E264) OX=271848 GN=gyrB PE=3 SV=1	0.678	-0.56	0.1103	35	35	1737	270.99	1	0.0389492	Q2STL4	DNA gyrase subunit B (EC 5.6.2.2)	BTH_I3241
High	Q2T3X6	Uncharacterized protein OS=Burkholderia thailandensis (strain ATCC 700388 / DSM 13276 / CIP 106301 / E264) OX=271848 GN=BTH_II1929 PE=4 SV=1	1.726	0.79	0.336404	28	28	1762	254.42	1	0.25864	Q2T3X6	Class I SAM-dependent methyltransferase	BTH_II1929
High	Q2T127	3-hydroxyacyl-CoA dehydrogenase OS=Burkholderia thailandensis (strain ATCC 700388 / DSM 13276 / CIP 106301 / E264) OX=271848 GN=BTH_I0565 PE=4 SV=1	1.245	0.32	0.213946	35	35	1746	285.54	1	0.140376	Q2T127	3-hydroxyacyl-CoA dehydrogenase/enoyl-CoA hydratase/isomerase family protein	BTH_I0565
High	Q2T3L9	Aminotransferase OS=Burkholderia thailandensis (strain ATCC 700388 / DSM 13276 / CIP 106301 / E264) OX=271848 GN=BTH_II2037 PE=3 SV=1	0.645	-0.63	0.0520982	27	27	2301	337.58	1	0.00329633	Q2T3L9	Aminotransferase (EC 2.6.1.-)	BTH_II2037
High	Q2T533	Outer membrane porin OpcP OS=Burkholderia thailandensis (strain ATCC 700388 / DSM 13276 / CIP 106301 / E264) OX=271848 GN=BTH_II1520 PE=4 SV=1	1.794	0.84	0.104551	16	17	4499	495.11	1	0.0309821	Q2T533	Outer membrane porin OpcP	BTH_II1520
High	Q2SWA2	Putrescine-binding periplasmic protein OS=Burkholderia thailandensis (strain ATCC 700388 / DSM 13276 / CIP 106301 / E264) OX=271848 GN=BTH_I2276 PE=3 SV=1	1.261	0.34	0.18054	17	17	2276	312.31	1	0.108601	Q2SWA2	Putrescine-binding periplasmic protein	BTH_I2276
High	Q2SVG7	Transcription termination/antitermination protein NusA OS=Burkholderia thailandensis (strain ATCC 700388 / DSM 13276 / CIP 106301 / E264) OX=271848 GN=nusA PE=3 SV=1	0.909	-0.14	0.0714299	27	27	1685	278.84	1	0.0108779	Q2SVG7	Transcription termination/antitermination protein NusA	BTH_I2565
High	Q2SWW9	Inosine-5'-monophosphate dehydrogenase OS=Burkholderia thailandensis (strain ATCC 700388 / DSM 13276 / CIP 106301 / E264) OX=271848 GN=guaB PE=3 SV=1	0.606	-0.72	0.109923	30	30	1842	291.43	1	0.0379396	Q2SWW9	Inosine-5'-monophosphate dehydrogenase (IMP dehydrogenase) (IMPD) (IMPDH) (EC 1.1.1.205)	BTH_I2056
High	Q2T1G5	Cytochrome c oxidase subunit 2 OS=Burkholderia thailandensis (strain ATCC 700388 / DSM 13276 / CIP 106301 / E264) OX=271848 GN=BTH_I0426 PE=3 SV=1	0.599	-0.74	0.211945	24	24	2288	329.04	1	0.138387	Q2T1G5	Cytochrome c oxidase subunit 2 (EC 7.1.1.9)	BTH_I0426
High	Q2T1W2	Argininosuccinate synthase OS=Burkholderia thailandensis (strain ATCC 700388 / DSM 13276 / CIP 106301 / E264) OX=271848 GN=argG PE=3 SV=1	0.601	-0.73	0.113776	27	27	1882	280.28	1	0.0431929	Q2T1W2	Argininosuccinate synthase (EC 6.3.4.5) (Citrulline--aspartate ligase)	BTH_I0279
High	Q2T0H3	Isoleucine--tRNA ligase OS=Burkholderia thailandensis (strain ATCC 700388 / DSM 13276 / CIP 106301 / E264) OX=271848 GN=ileS PE=3 SV=1	0.832	-0.26	0.0304168	36	36	1002	194.35	1	0.000330195	Q2T0H3	Isoleucine--tRNA ligase (EC 6.1.1.5) (Isoleucyl-tRNA synthetase) (IleRS)	BTH_I0770
High	Q2T7I5	Citrate synthase OS=Burkholderia thailandensis (strain ATCC 700388 / DSM 13276 / CIP 106301 / E264) OX=271848 GN=gltA PE=1 SV=1	0.878	-0.19	0.346581	22	22	2044	339.59	1	0.269121	Q2T7I5	Citrate synthase	BTH_II0665
High	Q2T087	Methionine--tRNA ligase OS=Burkholderia thailandensis (strain ATCC 700388 / DSM 13276 / CIP 106301 / E264) OX=271848 GN=metG PE=3 SV=2	0.917	-0.12	0.115493	34	34	1186	224.54	1	0.0446927	Q2T087	Methionine--tRNA ligase (EC 6.1.1.10) (Methionyl-tRNA synthetase) (MetRS)	BTH_I0856
High	Q2SUZ2	Site-specific DNA-methyltransferase (adenine-specific) OS=Burkholderia thailandensis (strain ATCC 700388 / DSM 13276 / CIP 106301 / E264) OX=271848 GN=BTH_I2743 PE=3 SV=1	1.281	0.36	0.411889	31	31	1526	249.11	1	0.33535	Q2SUZ2	site-specific DNA-methyltransferase (adenine-specific) (EC 2.1.1.72)	BTH_I2743
High	Q2T108	Glycine--tRNA ligase beta subunit OS=Burkholderia thailandensis (strain ATCC 700388 / DSM 13276 / CIP 106301 / E264) OX=271848 GN=glyS PE=3 SV=1	0.76	-0.4	0.106863	30	30	1711	250.07	1	0.033678	Q2T108	Glycine--tRNA ligase beta subunit (EC 6.1.1.14) (Glycyl-tRNA synthetase beta subunit) (GlyRS)	BTH_I0584
High	Q2T0S7	Phosphoribosylaminoimidazole-succinocarboxamide synthase OS=Burkholderia thailandensis (strain ATCC 700388 / DSM 13276 / CIP 106301 / E264) OX=271848 GN=purC PE=3 SV=1	0.778	-0.36	0.107114	28	28	1664	254.41	1	0.0341526	Q2T0S7	Phosphoribosylaminoimidazole-succinocarboxamide synthase (EC 6.3.2.6) (SAICAR synthetase)	BTH_I0666
High	Q2T7M8	RNA polymerase sigma factor RpoD OS=Burkholderia thailandensis (strain ATCC 700388 / DSM 13276 / CIP 106301 / E264) OX=271848 GN=rpoD PE=3 SV=1	0.739	-0.44	0.0714299	25	25	1486	237.01	1	0.0109452	Q2T7M8	RNA polymerase sigma factor RpoD (Sigma-70)	BTH_II0621
High	Q2SVH8	Dihydrolipoyl dehydrogenase OS=Burkholderia thailandensis (strain ATCC 700388 / DSM 13276 / CIP 106301 / E264) OX=271848 GN=lpdA-1 PE=3 SV=1	0.811	-0.3	0.109292	24	24	1922	267.48	1	0.0363391	Q2SVH8	Dihydrolipoyl dehydrogenase (EC 1.8.1.4)	BTH_I2554
High	Q2T277	ATP-dependent protease ATPase subunit HslU OS=Burkholderia thailandensis (strain ATCC 700388 / DSM 13276 / CIP 106301 / E264) OX=271848 GN=hslU PE=3 SV=1	0.949	-0.08	0.277543	29	29	1682	270.95	1	0.202575	Q2T277	ATP-dependent protease ATPase subunit HslU (Unfoldase HslU)	BTH_I0164
High	Q2SXC7	CTP synthase OS=Burkholderia thailandensis (strain ATCC 700388 / DSM 13276 / CIP 106301 / E264) OX=271848 GN=pyrG PE=3 SV=1	0.829	-0.27	0.0977459	27	27	1725	291.07	1	0.0259039	Q2SXC7	CTP synthase (EC 6.3.4.2) (Cytidine 5'-triphosphate synthase) (Cytidine triphosphate synthetase) (CTP synthetase) (CTPS) (UTP--ammonia ligase)	BTH_I1892
High	Q2SWC2	Acetyl-CoA acetyltransferase OS=Burkholderia thailandensis (strain ATCC 700388 / DSM 13276 / CIP 106301 / E264) OX=271848 GN=BTH_I2256 PE=3 SV=1	1.332	0.41	0.113955	21	21	1727	260.15	1	0.0435154	Q2SWC2	Acetyl-CoA acetyltransferase	BTH_I2256
High	Q2SUW1	ATP-dependent zinc metalloprotease FtsH OS=Burkholderia thailandensis (strain ATCC 700388 / DSM 13276 / CIP 106301 / E264) OX=271848 GN=ftsH PE=3 SV=1	0.789	-0.34	0.0625562	31	31	1545	265.89	1	0.00585353	Q2SUW1	ATP-dependent zinc metalloprotease FtsH (EC 3.4.24.-)	BTH_I2776
High	Q2SVQ9	Protein kinase OS=Burkholderia thailandensis (strain ATCC 700388 / DSM 13276 / CIP 106301 / E264) OX=271848 GN=BTH_I2469 PE=4 SV=1	2.283	1.19	0.103473	31	31	1736	295.37	1	0.0303377	Q2SVQ9	Protein kinase	BTH_I2469
High	Q2SXP2	Acetylornithine aminotransferase OS=Burkholderia thailandensis (strain ATCC 700388 / DSM 13276 / CIP 106301 / E264) OX=271848 GN=argD PE=3 SV=1	1.879	0.91	0.210956	21	21	1704	256.89	1	0.137314	Q2SXP2	Acetylornithine aminotransferase (ACOAT) (EC 2.6.1.11)	BTH_I1775
High	Q2T5W7	Nonribosomal peptide synthetase, putative OS=Burkholderia thailandensis (strain ATCC 700388 / DSM 13276 / CIP 106301 / E264) OX=271848 GN=BTH_II1236 PE=4 SV=1	1.603	0.68	0.425912	35	35	1426	210.68	1	0.350575	Q2T5W7	Nonribosomal peptide synthetase, putative	BTH_II1236
High	Q2SZ08	Flavohemoprotein OS=Burkholderia thailandensis (strain ATCC 700388 / DSM 13276 / CIP 106301 / E264) OX=271848 GN=hmp PE=3 SV=1	1.704	0.77	0.526301	22	22	1922	266.13	1	0.453035	Q2SZ08	Flavohemoprotein (Flavohemoglobin) (Hemoglobin-like protein) (Nitric oxide dioxygenase) (NO oxygenase) (NOD) (EC 1.14.12.17)	BTH_I1294
High	Q2T1N6	Arginine--tRNA ligase OS=Burkholderia thailandensis (strain ATCC 700388 / DSM 13276 / CIP 106301 / E264) OX=271848 GN=argS PE=3 SV=1	0.894	-0.16	0.258752	31	31	1392	229.4	1	0.184227	Q2T1N6	Arginine--tRNA ligase (EC 6.1.1.19) (Arginyl-tRNA synthetase) (ArgRS)	BTH_I0355
High	Q2SXF2	Phasin family protein OS=Burkholderia thailandensis (strain ATCC 700388 / DSM 13276 / CIP 106301 / E264) OX=271848 GN=BTH_I1867 PE=4 SV=1	3.547	1.83	0.0344855	14	14	4627	594.44	1	0.000596942	Q2SXF2	Phasin family protein	BTH_I1867
High	Q7WZL1	Outer membrane porin (Fragment) OS=Burkholderia thailandensis (strain ATCC 700388 / DSM 13276 / CIP 106301 / E264) OX=271848 GN=omp38 PE=4 SV=1	1.8	0.85	0.104917	15	16	4344	464.06	1	0.0314214	Q7WZL1	Outer membrane porin
High	Q2SZP8	Ketol-acid reductoisomerase (NADP(+)) OS=Burkholderia thailandensis (strain ATCC 700388 / DSM 13276 / CIP 106301 / E264) OX=271848 GN=ilvC PE=3 SV=1	0.465	-1.1	0.104551	19	19	1486	213.17	1	0.0310173	Q2SZP8	Ketol-acid reductoisomerase (NADP(+)) (KARI) (EC 1.1.1.86) (Acetohydroxy-acid isomeroreductase) (AHIR) (Alpha-keto-beta-hydroxylacyl reductoisomerase) (Ketol-acid reductoisomerase type 1) (Ketol-acid reductoisomerase type I)	BTH_I1047
High	Q2SZF6	Proline--tRNA ligase OS=Burkholderia thailandensis (strain ATCC 700388 / DSM 13276 / CIP 106301 / E264) OX=271848 GN=proS PE=3 SV=1	0.822	-0.28	0.0621569	26	26	1447	253.45	1	0.00565716	Q2SZF6	Proline--tRNA ligase (EC 6.1.1.15) (Prolyl-tRNA synthetase) (ProRS)	BTH_I1146
High	Q2SY07	Acyl-CoA dehydrogenase domain protein OS=Burkholderia thailandensis (strain ATCC 700388 / DSM 13276 / CIP 106301 / E264) OX=271848 GN=BTH_I1655 PE=3 SV=1	1.575	0.66	0.109576	30	32	1623	254.66	1	0.0373686	Q2SY07	Acyl-CoA dehydrogenase domain protein (EC 1.3.8.-)	BTH_I1655
High	Q2SWZ0	Outer membrane protein assembly factor BamA OS=Burkholderia thailandensis (strain ATCC 700388 / DSM 13276 / CIP 106301 / E264) OX=271848 GN=bamA PE=3 SV=1	0.744	-0.43	0.0805993	30	30	2032	302.51	1	0.0154405	Q2SWZ0	Outer membrane protein assembly factor BamA	BTH_I2035
High	Q2T3X5	AMP-binding domain protein OS=Burkholderia thailandensis (strain ATCC 700388 / DSM 13276 / CIP 106301 / E264) OX=271848 GN=BTH_II1930 PE=3 SV=1	1.492	0.58	0.591053	31	31	1638	239.78	1	0.524436	Q2T3X5	AMP-binding domain protein	BTH_II1930
High	Q2SZ52	Bifunctional purine biosynthesis protein PurH OS=Burkholderia thailandensis (strain ATCC 700388 / DSM 13276 / CIP 106301 / E264) OX=271848 GN=purH PE=3 SV=1	0.474	-1.08	0.10248	25	25	1490	220.34	1	0.029372	Q2SZ52	Bifunctional purine biosynthesis protein PurH [Includes: Phosphoribosylaminoimidazolecarboxamide formyltransferase (EC 2.1.2.3) (AICAR transformylase); IMP cyclohydrolase (EC 3.5.4.10) (ATIC) (IMP synthase) (Inosinicase)]	BTH_I1250
High	Q2T070	Uroporphyrinogen-III synthase HemD/uroporphyrinogen III methylase HemX, putative OS=Burkholderia thailandensis (strain ATCC 700388 / DSM 13276 / CIP 106301 / E264) OX=271848 GN=BTH_I0873 PE=4 SV=1	1.085	0.12	0.373948	25	25	1576	205.74	1	0.296699	Q2T070	Uroporphyrinogen-III synthase HemD/uroporphyrinogen III methylase HemX, putative	BTH_I0873
High	Q2T1B4	TPR domain protein OS=Burkholderia thailandensis (strain ATCC 700388 / DSM 13276 / CIP 106301 / E264) OX=271848 GN=BTH_I0478 PE=4 SV=1	1.009	0.01	0.576645	25	25	1180	196.27	1	0.508711	Q2T1B4	TPR domain protein	BTH_I0478
High	Q2T881	Poly-beta-hydroxybutyrate polymerase OS=Burkholderia thailandensis (strain ATCC 700388 / DSM 13276 / CIP 106301 / E264) OX=271848 GN=BTH_II0418 PE=4 SV=1	2.849	1.51	0.075315	25	25	1518	263.3	1	0.0128756	Q2T881	Poly-beta-hydroxybutyrate polymerase	BTH_II0418
High	Q2SUZ6	Putative DNA mismatch repair protein OS=Burkholderia thailandensis (strain ATCC 700388 / DSM 13276 / CIP 106301 / E264) OX=271848 GN=BTH_I2739 PE=4 SV=1	1.482	0.57	0.122911	28	28	1344	219.06	1	0.0533713	Q2SUZ6	DNA mismatch repair protein	BTH_I2739
High	Q2T5W9	Malonyl CoA-acyl carrier protein transacylase OS=Burkholderia thailandensis (strain ATCC 700388 / DSM 13276 / CIP 106301 / E264) OX=271848 GN=BTH_II1234 PE=4 SV=1	1.473	0.56	0.109576	36	36	1038	153.13	1	0.0372923	Q2T5W9	JamP	BTH_II1234
High	Q2SZA7	Transketolase OS=Burkholderia thailandensis (strain ATCC 700388 / DSM 13276 / CIP 106301 / E264) OX=271848 GN=tkt PE=1 SV=1	0.665	-0.59	0.183469	23	23	1279	214.97	1	0.111183	Q2SZA7	transketolase (EC 2.2.1.1)	BTH_I1195
High	Q2SVT9	Asparagine synthase family OS=Burkholderia thailandensis (strain ATCC 700388 / DSM 13276 / CIP 106301 / E264) OX=271848 GN=BTH_I2439 PE=4 SV=1	3.698	1.89	0.107114	24	24	1635	231.66	1	0.0340879	Q2SVT9	Asparagine synthase family	BTH_I2439
High	Q2SYG4	Phosphoglucomutase/phosphomannomutase family protein OS=Burkholderia thailandensis (strain ATCC 700388 / DSM 13276 / CIP 106301 / E264) OX=271848 GN=BTH_I1489 PE=1 SV=1	1.479	0.57	0.109847	24	24	1651	252.03	1	0.0378783	Q2SYG4	Phosphoglucomutase/phosphomannomutase family protein	BTH_I1489
High	Q2SY53	Aminopeptidase N OS=Burkholderia thailandensis (strain ATCC 700388 / DSM 13276 / CIP 106301 / E264) OX=271848 GN=BTH_I1608 PE=3 SV=1	1.834	0.88	0.115174	33	33	1498	264.59	1	0.0445206	Q2SY53	Aminopeptidase N (EC 3.4.11.2)	BTH_I1608
High	Q2T4N0	Polyketide biosynthesis protein ThaF OS=Burkholderia thailandensis (strain ATCC 700388 / DSM 13276 / CIP 106301 / E264) OX=271848 GN=thaF PE=3 SV=1	2.195	1.13	0.0956717	31	31	1367	232.92	1	0.0247276	Q2T4N0	Polyketide biosynthesis protein ThaF [Includes: Malonyl CoA-acyl carrier protein transacylase (MCT) (EC 2.3.1.39)]	BTH_II1675
High	Q2T138	Tim44-like domain family OS=Burkholderia thailandensis (strain ATCC 700388 / DSM 13276 / CIP 106301 / E264) OX=271848 GN=BTH_I0554 PE=4 SV=1	0.729	-0.46	0.0375946	17	17	1760	263.79	1	0.00091438	Q2T138	Tim44-like domain family	BTH_I0554
High	Q2T7L9	6-phosphogluconate dehydrogenase, decarboxylating OS=Burkholderia thailandensis (strain ATCC 700388 / DSM 13276 / CIP 106301 / E264) OX=271848 GN=gnd PE=3 SV=1	1.116	0.16	0.132065	28	28	1415	220.3	1	0.0627013	Q2T7L9	6-phosphogluconate dehydrogenase, decarboxylating (EC 1.1.1.44)	BTH_II0631
High	Q2T6C9	Betaine aldehyde dehydrogenase OS=Burkholderia thailandensis (strain ATCC 700388 / DSM 13276 / CIP 106301 / E264) OX=271848 GN=betB PE=3 SV=1	1.335	0.42	0.119312	21	21	1700	213.66	1	0.0491799	Q2T6C9	Betaine aldehyde dehydrogenase (BADH) (EC 1.2.1.8)	BTH_II1073
High	Q2SWP9	Peptidyl-prolyl cis-trans isomerse D, putative OS=Burkholderia thailandensis (strain ATCC 700388 / DSM 13276 / CIP 106301 / E264) OX=271848 GN=BTH_I2129 PE=4 SV=1	0.365	-1.46	0.130952	26	26	1417	185.37	1	0.0614204	Q2SWP9	Periplasmic chaperone PpiD (Periplasmic folding chaperone)	BTH_I2129
High	Q2SXH4	Glutamine synthetase OS=Burkholderia thailandensis (strain ATCC 700388 / DSM 13276 / CIP 106301 / E264) OX=271848 GN=glnA PE=3 SV=1	1.158	0.21	0.226881	21	21	1588	264.87	1	0.152123	Q2SXH4	Glutamine synthetase (EC 6.3.1.2)	BTH_I1844
High	Q2T1N4	Methionine synthase OS=Burkholderia thailandensis (strain ATCC 700388 / DSM 13276 / CIP 106301 / E264) OX=271848 GN=metH PE=3 SV=1	1.241	0.31	0.0916632	29	29	1385	213.06	1	0.0223108	Q2T1N4	Methionine synthase (EC 2.1.1.13) (5-methyltetrahydrofolate--homocysteine methyltransferase)	BTH_I0357
High	Q2T0R3	Efflux transporter, RND family, MFP subunit subfamily OS=Burkholderia thailandensis (strain ATCC 700388 / DSM 13276 / CIP 106301 / E264) OX=271848 GN=BTH_I0680 PE=3 SV=1	0.624	-0.68	0.137045	24	24	1541	252.54	1	0.0668281	Q2T0R3	Efflux transporter, RND family, MFP subunit subfamily	BTH_I0680
High	Q2SV43	Uncharacterized protein OS=Burkholderia thailandensis (strain ATCC 700388 / DSM 13276 / CIP 106301 / E264) OX=271848 GN=BTH_I2691 PE=4 SV=1	1.541	0.62	0.122703	33	33	1065	196.36	1	0.053242	Q2SV43	Toxin VasX N-terminal region domain-containing protein	BTH_I2691
High	Q2T0Z2	Glycerol-3-phosphate dehydrogenase OS=Burkholderia thailandensis (strain ATCC 700388 / DSM 13276 / CIP 106301 / E264) OX=271848 GN=BTH_I0600 PE=3 SV=1	0.809	-0.31	0.0724588	22	22	1663	234.54	1	0.0115444	Q2T0Z2	Glycerol-3-phosphate dehydrogenase (EC 1.1.5.3)	BTH_I0600
High	Q2T0V0	Protein RecA OS=Burkholderia thailandensis (strain ATCC 700388 / DSM 13276 / CIP 106301 / E264) OX=271848 GN=recA PE=3 SV=1	0.461	-1.12	0.0835538	19	19	1819	245.27	1	0.0169669	Q2T0V0	Protein RecA (Recombinase A)	BTH_I0643
High	Q2SY68	Outer membrane porin OpcP OS=Burkholderia thailandensis (strain ATCC 700388 / DSM 13276 / CIP 106301 / E264) OX=271848 GN=BTH_I1592 PE=4 SV=1	2.719	1.44	0.0480066	10	12	5385	626.94	1	0.0025904	Q2SY68	Outer membrane porin OpcP	BTH_I1592
High	Q2SWW7	GMP synthase [glutamine-hydrolyzing] OS=Burkholderia thailandensis (strain ATCC 700388 / DSM 13276 / CIP 106301 / E264) OX=271848 GN=guaA PE=3 SV=1	0.656	-0.61	0.0945922	22	22	1293	210.45	1	0.0237827	Q2SWW7	GMP synthase [glutamine-hydrolyzing] (EC 6.3.5.2) (GMP synthetase) (Glutamine amidotransferase)	BTH_I2058
High	Q2SWD3	Adenylosuccinate synthetase OS=Burkholderia thailandensis (strain ATCC 700388 / DSM 13276 / CIP 106301 / E264) OX=271848 GN=purA PE=1 SV=1	0.821	-0.28	0.135916	25	25	1761	232.26	1	0.0658968	Q2SWD3	Adenylosuccinate synthetase (AMPSase) (AdSS) (EC 6.3.4.4) (IMP--aspartate ligase)	BTH_I2245
High	Q2T293	Glutamyl-tRNA(Gln) amidotransferase subunit A OS=Burkholderia thailandensis (strain ATCC 700388 / DSM 13276 / CIP 106301 / E264) OX=271848 GN=gatA PE=3 SV=1	0.645	-0.63	0.0598279	25	25	1391	208.04	1	0.00521697	Q2T293	Glutamyl-tRNA(Gln) amidotransferase subunit A (Glu-ADT subunit A) (EC 6.3.5.7)	BTH_I0148
High	Q2SWZ7	Elongation factor Ts OS=Burkholderia thailandensis (strain ATCC 700388 / DSM 13276 / CIP 106301 / E264) OX=271848 GN=tsf PE=3 SV=1	0.572	-0.81	0.171145	19	19	2256	340.49	1	0.0998894	Q2SWZ7	Elongation factor Ts (EF-Ts)	BTH_I2028
High	Q2T5W8	JamP OS=Burkholderia thailandensis (strain ATCC 700388 / DSM 13276 / CIP 106301 / E264) OX=271848 GN=BTH_II1235 PE=4 SV=1	1.293	0.37	0.400476	34	35	917	159.71	1	0.323373	Q2T5W8	JamP	BTH_II1235
High	Q2T1P7	3-ketoacyl-CoA thiolase OS=Burkholderia thailandensis (strain ATCC 700388 / DSM 13276 / CIP 106301 / E264) OX=271848 GN=BTH_I0344 PE=3 SV=1	1.107	0.15	0.675489	16	16	1050	169.72	1	0.617042	Q2T1P7	3-ketoacyl-CoA thiolase	BTH_I0344
High	Q2T079	Argininosuccinate lyase OS=Burkholderia thailandensis (strain ATCC 700388 / DSM 13276 / CIP 106301 / E264) OX=271848 GN=argH PE=3 SV=1	1.045	0.06	0.410991	23	23	1161	182.04	1	0.333831	Q2T079	Argininosuccinate lyase (ASAL) (EC 4.3.2.1) (Arginosuccinase)	BTH_I0864
High	Q2T0R2	Efflux pump membrane transporter OS=Burkholderia thailandensis (strain ATCC 700388 / DSM 13276 / CIP 106301 / E264) OX=271848 GN=BTH_I0681 PE=3 SV=1	0.892	-0.17	0.23649	24	25	1472	221.09	1	0.161964	Q2T0R2	Efflux pump membrane transporter	BTH_I0681
High	Q2T0T0	Phosphoglycerate kinase OS=Burkholderia thailandensis (strain ATCC 700388 / DSM 13276 / CIP 106301 / E264) OX=271848 GN=pgk PE=3 SV=1	1.145	0.2	0.0714299	23	23	1342	197.67	1	0.0110915	Q2T0T0	Phosphoglycerate kinase (EC 2.7.2.3)	BTH_I0663
High	Q2SWE4	4-hydroxy-3-methylbut-2-en-1-yl diphosphate synthase (flavodoxin) OS=Burkholderia thailandensis (strain ATCC 700388 / DSM 13276 / CIP 106301 / E264) OX=271848 GN=ispG PE=3 SV=1	0.83	-0.27	0.0715333	22	22	1606	222.71	1	0.0112471	Q2SWE4	4-hydroxy-3-methylbut-2-en-1-yl diphosphate synthase (flavodoxin) (EC 1.17.7.3) (1-hydroxy-2-methyl-2-(E)-butenyl 4-diphosphate synthase)	BTH_I2234
High	Q2T3G9	Aldehyde dehydrogenase family protein OS=Burkholderia thailandensis (strain ATCC 700388 / DSM 13276 / CIP 106301 / E264) OX=271848 GN=BTH_II2092 PE=3 SV=1	2.323	1.22	0.0645042	17	17	2197	265.71	1	0.00642571	Q2T3G9	Aldehyde dehydrogenase family protein	BTH_II2092
High	Q2SU53	DNA-directed RNA polymerase subunit alpha OS=Burkholderia thailandensis (strain ATCC 700388 / DSM 13276 / CIP 106301 / E264) OX=271848 GN=rpoA PE=3 SV=1	0.609	-0.72	0.0759759	21	21	1972	338.32	1	0.0134674	Q2SU53	DNA-directed RNA polymerase subunit alpha (RNAP subunit alpha) (EC 2.7.7.6) (RNA polymerase subunit alpha) (Transcriptase subunit alpha)	BTH_I3042
High	Q2STZ4	NADP-dependent malic enzyme OS=Burkholderia thailandensis (strain ATCC 700388 / DSM 13276 / CIP 106301 / E264) OX=271848 GN=BTH_I3110 PE=3 SV=1	0.733	-0.45	0.0451156	25	25	1270	191.54	1	0.00179245	Q2STZ4	NADP-dependent malic enzyme	BTH_I3110
High	Q2SUC9	Uncharacterized protein OS=Burkholderia thailandensis (strain ATCC 700388 / DSM 13276 / CIP 106301 / E264) OX=271848 GN=BTH_I2963 PE=4 SV=1	2.177	1.12	0.0791029	20	20	1532	262.21	1	0.0149013	Q2SUC9	Type VI secretion system contractile sheath large subunit	BTH_I2963
High	Q2SUW4	Phosphate-binding protein PstS OS=Burkholderia thailandensis (strain ATCC 700388 / DSM 13276 / CIP 106301 / E264) OX=271848 GN=pstS PE=3 SV=1	1.267	0.34	0.117215	21	21	1645	214.47	1	0.0468365	Q2SUW4	Phosphate-binding protein PstS	BTH_I2773
High	Q2SWP6	Glucose-6-phosphate isomerase OS=Burkholderia thailandensis (strain ATCC 700388 / DSM 13276 / CIP 106301 / E264) OX=271848 GN=pgi PE=3 SV=2	1.272	0.35	0.613614	16	16	1762	212.76	1	0.548961	Q2SWP6	Glucose-6-phosphate isomerase (GPI) (EC 5.3.1.9) (Phosphoglucose isomerase) (PGI) (Phosphohexose isomerase) (PHI)	BTH_I2132
High	Q2T3E2	4-aminobutyrate aminotransferase OS=Burkholderia thailandensis (strain ATCC 700388 / DSM 13276 / CIP 106301 / E264) OX=271848 GN=gabT PE=3 SV=1	1.848	0.89	0.130675	19	19	1383	189.64	1	0.0608743	Q2T3E2	4-aminobutyrate aminotransferase (EC 2.6.1.19)	BTH_II2119
High	Q2T116	Chaperone SurA OS=Burkholderia thailandensis (strain ATCC 700388 / DSM 13276 / CIP 106301 / E264) OX=271848 GN=surA PE=3 SV=1	0.671	-0.58	0.0903521	24	24	1165	190.94	1	0.0213721	Q2T116	Chaperone SurA (Peptidyl-prolyl cis-trans isomerase SurA) (PPIase SurA) (EC 5.2.1.8) (Rotamase SurA)	BTH_I0576
High	Q2T600	Outer membrane ferric siderophore receptor OS=Burkholderia thailandensis (strain ATCC 700388 / DSM 13276 / CIP 106301 / E264) OX=271848 GN=BTH_II1203 PE=3 SV=1	0.636	-0.65	0.179806	30	30	1202	181.18	1	0.107658	Q2T600	Outer membrane ferric siderophore receptor	BTH_II1203
High	Q2T4F8	Isoquinoline 1-oxidoreductase, beta subunit OS=Burkholderia thailandensis (strain ATCC 700388 / DSM 13276 / CIP 106301 / E264) OX=271848 GN=BTH_II1747 PE=4 SV=1	2.473	1.31	0.0667067	27	27	1262	192.74	1	0.00699478	Q2T4F8	Isoquinoline 1-oxidoreductase, beta subunit	BTH_II1747
High	Q2SWZ8	30S ribosomal protein S2 OS=Burkholderia thailandensis (strain ATCC 700388 / DSM 13276 / CIP 106301 / E264) OX=271848 GN=rpsB PE=3 SV=2	0.52	-0.94	0.118995	17	17	1832	255.01	1	0.0485176	Q2SWZ8	Small ribosomal subunit protein uS2 (30S ribosomal protein S2)	BTH_I2027
High	Q2T3E1	Succinate-semialdehyde dehydrogenase OS=Burkholderia thailandensis (strain ATCC 700388 / DSM 13276 / CIP 106301 / E264) OX=271848 GN=BTH_II2120 PE=3 SV=1	1.241	0.31	0.221151	21	21	1412	215.45	1	0.146939	Q2T3E1	Succinate-semialdehyde dehydrogenase	BTH_II2120
High	Q2T3Z7	Phosphoenolpyruvate phosphomutase OS=Burkholderia thailandensis (strain ATCC 700388 / DSM 13276 / CIP 106301 / E264) OX=271848 GN=BTH_II1908 PE=4 SV=1	0.909	-0.14	0.402498	26	26	994	177.1	1	0.325134	Q2T3Z7	phosphoenolpyruvate mutase (EC 5.4.2.9)	BTH_II1908
High	Q2SYH7	dTDP-L-rhamnose 4-epimerase OS=Burkholderia thailandensis (strain ATCC 700388 / DSM 13276 / CIP 106301 / E264) OX=271848 GN=wbiB PE=1 SV=1	0.514	-0.96	0.117035	23	23	1154	192.79	1	0.0464103	Q2SYH7	dTDP-L-rhamnose 4-epimerase (EC 5.1.3.25)	BTH_I1476
High	Q2SX27	Isocitrase OS=Burkholderia thailandensis (strain ATCC 700388 / DSM 13276 / CIP 106301 / E264) OX=271848 GN=aceA PE=4 SV=1	2.781	1.48	0.111523	21	21	1708	254.49	1	0.0407706	Q2SX27	Isocitrate lyase (EC 4.1.3.1) (Isocitrase) (Isocitratase)	BTH_I1998
High	Q2T292	Aspartyl/glutamyl-tRNA(Asn/Gln) amidotransferase subunit B OS=Burkholderia thailandensis (strain ATCC 700388 / DSM 13276 / CIP 106301 / E264) OX=271848 GN=gatB PE=3 SV=1	0.841	-0.25	0.0684353	21	21	1452	216.74	1	0.00870766	Q2T292	Aspartyl/glutamyl-tRNA(Asn/Gln) amidotransferase subunit B (Asp/Glu-ADT subunit B) (EC 6.3.5.-)	BTH_I0149
High	Q2T0M7	Cyclopropane fatty acid synthase family protein OS=Burkholderia thailandensis (strain ATCC 700388 / DSM 13276 / CIP 106301 / E264) OX=271848 GN=BTH_I0716 PE=3 SV=1	3.173	1.67	0.0772533	22	22	1133	191.26	1	0.0140102	Q2T0M7	Cyclopropane fatty acid synthase family protein	BTH_I0716
High	Q2SXF3	Dihydrolipoyl dehydrogenase OS=Burkholderia thailandensis (strain ATCC 700388 / DSM 13276 / CIP 106301 / E264) OX=271848 GN=BTH_I1866 PE=3 SV=1	0.65	-0.62	0.142865	22	22	985	198.65	1	0.0721801	Q2SXF3	Dihydrolipoyl dehydrogenase (EC 1.8.1.4)	BTH_I1866
High	Q2SU33	30S ribosomal protein S3 OS=Burkholderia thailandensis (strain ATCC 700388 / DSM 13276 / CIP 106301 / E264) OX=271848 GN=rpsC PE=3 SV=1	0.683	-0.55	0.047501	18	18	1552	289.7	1	0.00227495	Q2SU33	Small ribosomal subunit protein uS3 (30S ribosomal protein S3)	BTH_I3062
High	Q2T569	Trans-sulfuration enzyme family protein OS=Burkholderia thailandensis (strain ATCC 700388 / DSM 13276 / CIP 106301 / E264) OX=271848 GN=BTH_II1484 PE=3 SV=1	2.429	1.28	0.0231098	18	18	1572	255.17	1	4.83711e-05	Q2T569	Trans-sulfuration enzyme family protein	BTH_II1484
High	Q2T1H6	Carboxy-terminal protease OS=Burkholderia thailandensis (strain ATCC 700388 / DSM 13276 / CIP 106301 / E264) OX=271848 GN=BTH_I0415 PE=3 SV=1	0.753	-0.41	0.1351	29	29	1057	238.16	1	0.0651801	Q2T1H6	Carboxy-terminal protease	BTH_I0415
High	Q2STK2	Glycine dehydrogenase (decarboxylating) OS=Burkholderia thailandensis (strain ATCC 700388 / DSM 13276 / CIP 106301 / E264) OX=271848 GN=gcvP PE=3 SV=1	1.546	0.63	0.102097	20	20	1332	183.42	1	0.0285853	Q2STK2	Glycine dehydrogenase (decarboxylating) (EC 1.4.4.2) (Glycine cleavage system P-protein) (Glycine decarboxylase) (Glycine dehydrogenase (aminomethyl-transferring))	BTH_I3253
High	Q2T004	DNA topoisomerase 4 subunit A OS=Burkholderia thailandensis (strain ATCC 700388 / DSM 13276 / CIP 106301 / E264) OX=271848 GN=parC PE=3 SV=1	0.727	-0.46	0.0592725	23	23	1258	173.41	1	0.00495557	Q2T004	DNA topoisomerase 4 subunit A (EC 5.6.2.2) (Topoisomerase IV subunit A)	BTH_I0941
High	Q2T082	Orn/Lys/Arg decarboxylase OS=Burkholderia thailandensis (strain ATCC 700388 / DSM 13276 / CIP 106301 / E264) OX=271848 GN=BTH_I0861 PE=3 SV=1	0.854	-0.23	0.0480066	24	24	1182	189.4	1	0.00249777	Q2T082	Orn/Lys/Arg decarboxylase	BTH_I0861
High	Q2SU30	50S ribosomal protein L2 OS=Burkholderia thailandensis (strain ATCC 700388 / DSM 13276 / CIP 106301 / E264) OX=271848 GN=rplB PE=3 SV=1	0.334	-1.58	0.145024	18	18	1576	231.5	1	0.0739936	Q2SU30	Large ribosomal subunit protein uL2 (50S ribosomal protein L2)	BTH_I3065
High	Q2SUJ2	Phenylacetic acid degradation protein paaN OS=Burkholderia thailandensis (strain ATCC 700388 / DSM 13276 / CIP 106301 / E264) OX=271848 GN=paaN PE=4 SV=1	1.04	0.06	0.535563	18	18	1504	221.4	1	0.462718	Q2SUJ2	Phenylacetic acid degradation protein paaN	BTH_I2900
High	Q2SZB3	NADP-dependent malic enzyme OS=Burkholderia thailandensis (strain ATCC 700388 / DSM 13276 / CIP 106301 / E264) OX=271848 GN=BTH_I1189 PE=3 SV=1	0.863	-0.21	0.0684353	25	25	1168	190.74	1	0.00811367	Q2SZB3	NADP-dependent malic enzyme	BTH_I1189
High	Q2SUG8	Energy-dependent translational throttle protein EttA OS=Burkholderia thailandensis (strain ATCC 700388 / DSM 13276 / CIP 106301 / E264) OX=271848 GN=ettA PE=3 SV=1	0.918	-0.12	0.068673	21	21	1233	176.1	1	0.00935905	Q2SUG8	Energy-dependent translational throttle protein EttA (EC 3.6.1.-) (Translational regulatory factor EttA)	BTH_I2924
High	Q2T1L1	Serine-type D-Ala-D-Ala carboxypeptidase OS=Burkholderia thailandensis (strain ATCC 700388 / DSM 13276 / CIP 106301 / E264) OX=271848 GN=BTH_I0380 PE=3 SV=1	0.375	-1.41	0.113955	19	19	1433	210.92	1	0.043441	Q2T1L1	serine-type D-Ala-D-Ala carboxypeptidase (EC 3.4.16.4)	BTH_I0380
High	Q2T740	Serine-type carboxypeptidase family protein OS=Burkholderia thailandensis (strain ATCC 700388 / DSM 13276 / CIP 106301 / E264) OX=271848 GN=BTH_II0812 PE=4 SV=1	2.839	1.51	0.0563741	21	21	1464	229.18	1	0.00399614	Q2T740	Serine-type carboxypeptidase family protein	BTH_II0812
High	Q2T1F3	Methyl-accepting chemotaxis protein OS=Burkholderia thailandensis (strain ATCC 700388 / DSM 13276 / CIP 106301 / E264) OX=271848 GN=BTH_I0438 PE=4 SV=1	1.766	0.82	0.731649	18	19	1410	173.11	1	0.679321	Q2T1F3	Methyl-accepting chemotaxis protein	BTH_I0438
High	Q2SVD7	GTP pyrophosphokinase OS=Burkholderia thailandensis (strain ATCC 700388 / DSM 13276 / CIP 106301 / E264) OX=271848 GN=BTH_I2597 PE=3 SV=1	1.309	0.39	0.119651	24	24	988	163.3	1	0.0495475	Q2SVD7	GTP pyrophosphokinase	BTH_I2597
High	Q2T3N6	Fumarate hydratase class I OS=Burkholderia thailandensis (strain ATCC 700388 / DSM 13276 / CIP 106301 / E264) OX=271848 GN=BTH_II2020 PE=3 SV=1	0.776	-0.37	0.0344855	24	24	1216	219.32	1	0.000633309	Q2T3N6	Fumarate hydratase class I (EC 4.2.1.2)	BTH_II2020
High	Q2T267	S-adenosylmethionine synthase OS=Burkholderia thailandensis (strain ATCC 700388 / DSM 13276 / CIP 106301 / E264) OX=271848 GN=metK PE=3 SV=1	0.908	-0.14	0.871258	21	21	1042	183.35	1	0.84511	Q2T267	S-adenosylmethionine synthase (AdoMet synthase) (EC 2.5.1.6) (MAT) (Methionine adenosyltransferase)	BTH_I0174
High	Q2T4V6	Amino acid ABC transporter, periplasmic amino acid-binding protein, putative OS=Burkholderia thailandensis (strain ATCC 700388 / DSM 13276 / CIP 106301 / E264) OX=271848 GN=BTH_II1598 PE=3 SV=1	1.552	0.63	0.108927	13	18	1578	205.2	1	0.0358898	Q2T4V6	Amino acid ABC transporter, periplasmic amino acid-binding protein, putative	BTH_II1598
High	Q2SU16	50S ribosomal protein L1 OS=Burkholderia thailandensis (strain ATCC 700388 / DSM 13276 / CIP 106301 / E264) OX=271848 GN=rplA PE=3 SV=1	0.291	-1.78	0.120041	16	16	2279	334.67	1	0.0504004	Q2SU16	Large ribosomal subunit protein uL1 (50S ribosomal protein L1)	BTH_I3079
High	Q2SZH8	Cell division protein FtsZ OS=Burkholderia thailandensis (strain ATCC 700388 / DSM 13276 / CIP 106301 / E264) OX=271848 GN=ftsZ PE=3 SV=1	0.487	-1.04	0.109628	16	17	1356	178.69	1	0.0376978	Q2SZH8	Cell division protein FtsZ	BTH_I1123
High	Q2SXD6	Lysine--tRNA ligase OS=Burkholderia thailandensis (strain ATCC 700388 / DSM 13276 / CIP 106301 / E264) OX=271848 GN=lysS PE=1 SV=1	0.686	-0.54	0.0885822	27	27	907	175.56	1	0.0199832	Q2SXD6	Lysine--tRNA ligase (EC 6.1.1.6) (Lysyl-tRNA synthetase) (LysRS)	BTH_I1883
High	Q2T5V4	Nitrate reductase, alpha subunit OS=Burkholderia thailandensis (strain ATCC 700388 / DSM 13276 / CIP 106301 / E264) OX=271848 GN=BTH_II1249 PE=3 SV=1	2.909	1.54	0.0592725	28	32	888	163.73	1	0.00480722	Q2T5V4	Nitrate reductase, alpha subunit (EC 1.7.99.4)	BTH_II1249
High	Q2SUZ7	T5orf172 domain-containing protein OS=Burkholderia thailandensis (strain ATCC 700388 / DSM 13276 / CIP 106301 / E264) OX=271848 GN=BTH_I2738 PE=4 SV=1	1.31	0.39	0.223932	16	16	1218	176.21	1	0.149431	Q2SUZ7	Bacteriophage T5 Orf172 DNA-binding domain-containing protein	BTH_I2738
High	Q2T4N8	Polyketide synthase, putative OS=Burkholderia thailandensis (strain ATCC 700388 / DSM 13276 / CIP 106301 / E264) OX=271848 GN=BTH_II1667 PE=4 SV=1	1.803	0.85	0.1103	27	27	936	160.39	1	0.0390351	Q2T4N8	Polyketide synthase, putative	BTH_II1667
High	Q2T3N9	Acetyl-coenzyme A synthetase OS=Burkholderia thailandensis (strain ATCC 700388 / DSM 13276 / CIP 106301 / E264) OX=271848 GN=acsA PE=3 SV=1	1.186	0.25	0.165626	26	26	1163	219.05	1	0.0949759	Q2T3N9	Acetyl-coenzyme A synthetase (AcCoA synthetase) (Acs) (EC 6.2.1.1) (Acetate--CoA ligase) (Acyl-activating enzyme)	BTH_II2017
High	Q2T0Y5	ATP-dependent RNA helicase RhlE OS=Burkholderia thailandensis (strain ATCC 700388 / DSM 13276 / CIP 106301 / E264) OX=271848 GN=rhlE PE=3 SV=1	0.506	-0.98	0.0791029	20	21	861	147.75	1	0.0148754	Q2T0Y5	ATP-dependent RNA helicase RhlE (EC 3.6.4.13)	BTH_I0607
High	Q2T128	Acyl-CoA dehydrogenase domain protein OS=Burkholderia thailandensis (strain ATCC 700388 / DSM 13276 / CIP 106301 / E264) OX=271848 GN=BTH_I0564 PE=3 SV=1	1.599	0.68	0.158418	22	23	980	165.73	1	0.087098	Q2T128	Acyl-CoA dehydrogenase domain protein	BTH_I0564
High	Q2SUP3	Phosphomethylpyrimidine synthase OS=Burkholderia thailandensis (strain ATCC 700388 / DSM 13276 / CIP 106301 / E264) OX=271848 GN=thiC PE=3 SV=1	0.766	-0.39	0.145848	26	26	1021	155.31	1	0.0749868	Q2SUP3	Phosphomethylpyrimidine synthase (EC 4.1.99.17) (Hydroxymethylpyrimidine phosphate synthase) (HMP-P synthase) (HMP-phosphate synthase) (HMPP synthase) (Thiamine biosynthesis protein ThiC)	BTH_I2844
High	Q2SUH2	Ribosome-binding ATPase YchF OS=Burkholderia thailandensis (strain ATCC 700388 / DSM 13276 / CIP 106301 / E264) OX=271848 GN=ychF PE=3 SV=1	0.542	-0.88	0.12294	16	17	1189	162.45	1	0.0541363	Q2SUH2	Ribosome-binding ATPase YchF	BTH_I2920
High	Q2T2E2	DNA helicase OS=Burkholderia thailandensis (strain ATCC 700388 / DSM 13276 / CIP 106301 / E264) OX=271848 GN=BTH_I0097 PE=4 SV=1	1.97	0.98	0.10087	24	24	1095	189.88	1	0.0278849	Q2T2E2	UvrD-like helicase C-terminal domain-containing protein	BTH_I0097
High	Q2SZF3	Signal recognition particle protein OS=Burkholderia thailandensis (strain ATCC 700388 / DSM 13276 / CIP 106301 / E264) OX=271848 GN=ffh PE=3 SV=1	0.964	-0.05	0.275525	20	20	1194	174.18	1	0.200754	Q2SZF3	Signal recognition particle protein (EC 3.6.5.4) (Fifty-four homolog)	BTH_I1149
High	Q2SYT6	Proline dehydrogenase superfamily, putative OS=Burkholderia thailandensis (strain ATCC 700388 / DSM 13276 / CIP 106301 / E264) OX=271848 GN=BTH_I1366 PE=4 SV=1	2.714	1.44	0.0612709	21	21	1460	235.5	1	0.00549717	Q2SYT6	Proline dehydrogenase superfamily, putative	BTH_I1366
High	Q2SXY9	PmbA protein OS=Burkholderia thailandensis (strain ATCC 700388 / DSM 13276 / CIP 106301 / E264) OX=271848 GN=BTH_I1673 PE=3 SV=1	0.817	-0.29	0.0259542	23	23	993	162.27	1	0.000225433	Q2SXY9	PmbA protein	BTH_I1673
High	Q2SWA9	ABC transporter, ATP-binding protein OS=Burkholderia thailandensis (strain ATCC 700388 / DSM 13276 / CIP 106301 / E264) OX=271848 GN=BTH_I2269 PE=4 SV=1	0.859	-0.22	0.0900838	20	20	1296	167.16	1	0.0210274	Q2SWA9	ABC transporter, ATP-binding protein	BTH_I2269
High	Q2T273	Cobalamin synthesis protein/P47K family protein OS=Burkholderia thailandensis (strain ATCC 700388 / DSM 13276 / CIP 106301 / E264) OX=271848 GN=BTH_I0168 PE=3 SV=1	0.887	-0.17	0.1638	17	17	1220	173.55	1	0.0928305	Q2T273	Cobalamin synthesis protein/P47K family protein	BTH_I0168
High	Q2SXB3	4-hydroxy-tetrahydrodipicolinate synthase OS=Burkholderia thailandensis (strain ATCC 700388 / DSM 13276 / CIP 106301 / E264) OX=271848 GN=dapA-2 PE=3 SV=1	1.171	0.23	0.283126	16	16	1267	194.78	1	0.20856	Q2SXB3	4-hydroxy-tetrahydrodipicolinate synthase (HTPA synthase) (EC 4.3.3.7)	BTH_I1906
High	Q2T0F2	Acetylornithine aminotransferase OS=Burkholderia thailandensis (strain ATCC 700388 / DSM 13276 / CIP 106301 / E264) OX=271848 GN=argD PE=3 SV=1	0.831	-0.27	0.220216	19	19	1472	192.02	1	0.146107	Q2T0F2	Acetylornithine aminotransferase (ACOAT) (EC 2.6.1.11)	BTH_I0791
High	Q2SXU5	3-oxoacyl-[acyl-carrier-protein] reductase OS=Burkholderia thailandensis (strain ATCC 700388 / DSM 13276 / CIP 106301 / E264) OX=271848 GN=fabG PE=3 SV=1	0.909	-0.14	0.1095	11	11	1908	231.92	1	0.0370244	Q2SXU5	3-oxoacyl-[acyl-carrier-protein] reductase (EC 1.1.1.100)	BTH_I1719
High	Q2T0U6	Succinate--CoA ligase [ADP-forming] subunit alpha OS=Burkholderia thailandensis (strain ATCC 700388 / DSM 13276 / CIP 106301 / E264) OX=271848 GN=sucD PE=3 SV=1	0.356	-1.49	0.0594565	14	14	1460	218.67	1	0.00504963	Q2T0U6	Succinate--CoA ligase [ADP-forming] subunit alpha (EC 6.2.1.5) (Succinyl-CoA synthetase subunit alpha) (SCS-alpha)	BTH_I0647
High	Q2SW43	Alcohol dehydrogenase, iron-containing OS=Burkholderia thailandensis (strain ATCC 700388 / DSM 13276 / CIP 106301 / E264) OX=271848 GN=BTH_I2335 PE=4 SV=1	2.627	1.39	0.0284173	18	18	1164	156.04	1	0.000272196	Q2SW43	Alcohol dehydrogenase, iron-containing	BTH_I2335
High	Q2SWP2	Peptidyl-prolyl cis-trans isomerase domain protein OS=Burkholderia thailandensis (strain ATCC 700388 / DSM 13276 / CIP 106301 / E264) OX=271848 GN=BTH_I2136 PE=4 SV=1	0.871	-0.2	0.175574	18	18	1138	178.57	1	0.103539	Q2SWP2	Peptidyl-prolyl cis-trans isomerase domain protein	BTH_I2136
High	Q2T7P4	DNA polymerase I OS=Burkholderia thailandensis (strain ATCC 700388 / DSM 13276 / CIP 106301 / E264) OX=271848 GN=polA PE=3 SV=1	0.996	-0.01	0.851707	24	24	822	140.61	1	0.822602	Q2T7P4	DNA polymerase I (EC 2.7.7.7)	BTH_II0605
High	Q2SWH9	Threonine synthase OS=Burkholderia thailandensis (strain ATCC 700388 / DSM 13276 / CIP 106301 / E264) OX=271848 GN=thrC PE=1 SV=1	0.851	-0.23	0.0333371	23	23	878	140.77	1	0.00042505	Q2SWH9	Threonine synthase (EC 4.2.3.1)	BTH_I2199
High	Q2SWB5	Cystathionine beta-lyase OS=Burkholderia thailandensis (strain ATCC 700388 / DSM 13276 / CIP 106301 / E264) OX=271848 GN=metC PE=3 SV=1	1.486	0.57	0.138885	15	15	960	143.99	1	0.0681564	Q2SWB5	Cystathionine beta-lyase (EC 4.4.1.8)	BTH_I2263
High	Q2SVL1	Ribonuclease R OS=Burkholderia thailandensis (strain ATCC 700388 / DSM 13276 / CIP 106301 / E264) OX=271848 GN=rnr PE=3 SV=1	0.849	-0.24	0.12294	23	23	854	150.56	1	0.0543168	Q2SVL1	Ribonuclease R (RNase R) (EC 3.1.13.1)	BTH_I2519
High	Q2SWI8	Epimerase domain-containing protein OS=Burkholderia thailandensis (strain ATCC 700388 / DSM 13276 / CIP 106301 / E264) OX=271848 GN=BTH_I2190 PE=4 SV=1	0.734	-0.45	0.0581096	16	16	1318	179.79	1	0.00432232	Q2SWI8	NAD-dependent epimerase/dehydratase domain-containing protein	BTH_I2190
High	Q2T3W9	Vitamin B12-dependent ribonucleotide reductase OS=Burkholderia thailandensis (strain ATCC 700388 / DSM 13276 / CIP 106301 / E264) OX=271848 GN=BTH_II1936 PE=3 SV=1	2.153	1.11	0.274774	21	21	1105	179.51	1	0.200115	Q2T3W9	Vitamin B12-dependent ribonucleotide reductase (EC 1.17.4.1)	BTH_II1936
High	Q2STL5	Beta sliding clamp OS=Burkholderia thailandensis (strain ATCC 700388 / DSM 13276 / CIP 106301 / E264) OX=271848 GN=dnaN PE=3 SV=1	0.823	-0.28	0.0870039	23	23	1215	206.94	1	0.0192509	Q2STL5	Beta sliding clamp	BTH_I3240
High	Q2SYH5	Putative O-antigen methyl transferase OS=Burkholderia thailandensis (strain ATCC 700388 / DSM 13276 / CIP 106301 / E264) OX=271848 GN=BTH_I1478 PE=4 SV=1	0.706	-0.5	0.0714299	23	23	808	157.36	1	0.011118	Q2SYH5	O-antigen methyl transferase	BTH_I1478
High	Q2SZ78	Glutamate dehydrogenase OS=Burkholderia thailandensis (strain ATCC 700388 / DSM 13276 / CIP 106301 / E264) OX=271848 GN=BTH_I1224 PE=1 SV=1	1.107	0.15	0.151414	14	14	2303	320.87	1	0.0801362	Q2SZ78	Glutamate dehydrogenase	BTH_I1224
High	Q2SV12	Filamentous haemagglutinin OS=Burkholderia thailandensis (strain ATCC 700388 / DSM 13276 / CIP 106301 / E264) OX=271848 GN=BTH_I2723 PE=4 SV=1	0.464	-1.11	0.0598279	21	21	782	114.18	1	0.005161	Q2SV12	Filamentous haemagglutinin	BTH_I2723
High	Q2T882	Phosphate acetyl/butyryltransferase family protein OS=Burkholderia thailandensis (strain ATCC 700388 / DSM 13276 / CIP 106301 / E264) OX=271848 GN=BTH_II0417 PE=4 SV=1	2.052	1.04	0.105576	17	17	1033	178.79	1	0.0330419	Q2T882	Phosphate acetyl/butyryltransferase family protein	BTH_II0417
High	Q2STS3	Chemotaxis protein CheA OS=Burkholderia thailandensis (strain ATCC 700388 / DSM 13276 / CIP 106301 / E264) OX=271848 GN=BTH_I3182 PE=4 SV=1	1.31	0.39	0.963795	21	21	867	136.78	1	0.953948	Q2STS3	Chemotaxis protein CheA (EC 2.7.13.3)	BTH_I3182
High	Q2T599	Outer membrane porin OpcP OS=Burkholderia thailandensis (strain ATCC 700388 / DSM 13276 / CIP 106301 / E264) OX=271848 GN=BTH_II1454 PE=4 SV=1	2.448	1.29	0.0687505	13	14	1890	213.81	1	0.00939502	Q2T599	Outer membrane porin OpcP	BTH_II1454
High	Q2SU39	50S ribosomal protein L5 OS=Burkholderia thailandensis (strain ATCC 700388 / DSM 13276 / CIP 106301 / E264) OX=271848 GN=rplE PE=3 SV=1	0.554	-0.85	0.104979	17	17	2275	333.59	1	0.0315304	Q2SU39	Large ribosomal subunit protein uL5 (50S ribosomal protein L5)	BTH_I3056
High	Q2T0R1	RND efflux system, outer membrane lipoprotein, NodT family OS=Burkholderia thailandensis (strain ATCC 700388 / DSM 13276 / CIP 106301 / E264) OX=271848 GN=BTH_I0682 PE=3 SV=1	1.268	0.34	0.132111	22	22	1223	198.35	1	0.0627653	Q2T0R1	RND efflux system, outer membrane lipoprotein, NodT family	BTH_I0682
High	Q2SZW1	DNA polymerase III subunit alpha OS=Burkholderia thailandensis (strain ATCC 700388 / DSM 13276 / CIP 106301 / E264) OX=271848 GN=BTH_I0984 PE=4 SV=1	0.996	-0.01	0.522252	26	26	584	130.73	1	0.448383	Q2SZW1	DNA polymerase III subunit alpha (EC 2.7.7.7)	BTH_I0984
High	Q2T838	Acetoacetyl-CoA reductase OS=Burkholderia thailandensis (strain ATCC 700388 / DSM 13276 / CIP 106301 / E264) OX=271848 GN=BTH_II0461 PE=3 SV=1	2.365	1.24	0.0231098	15	15	1797	241.58	1	0.000157516	Q2T838	Acetoacetyl-CoA reductase	BTH_II0461
High	Q2SUA7	1-(5-phosphoribosyl)-5-[(5-phosphoribosylamino)methylideneamino] imidazole-4-carboxamide isomerase OS=Burkholderia thailandensis (strain ATCC 700388 / DSM 13276 / CIP 106301 / E264) OX=271848 GN=hisA PE=3 SV=1	1.027	0.04	0.597054	13	13	1452	163.69	1	0.531032	Q2SUA7	1-(5-phosphoribosyl)-5-[(5-phosphoribosylamino)methylideneamino] imidazole-4-carboxamide isomerase (EC 5.3.1.16) (Phosphoribosylformimino-5-aminoimidazole carboxamide ribotide isomerase)	BTH_I2988
High	Q2SXJ7	Histidine ammonia-lyase OS=Burkholderia thailandensis (strain ATCC 700388 / DSM 13276 / CIP 106301 / E264) OX=271848 GN=hutH PE=3 SV=1	1.398	0.48	0.22835	19	19	1333	173.81	1	0.153893	Q2SXJ7	Histidine ammonia-lyase (Histidase) (EC 4.3.1.3)	BTH_I1820
High	Q2SXN4	Amino acid ABC transporter, periplasmic amino acid-binding protein OS=Burkholderia thailandensis (strain ATCC 700388 / DSM 13276 / CIP 106301 / E264) OX=271848 GN=BTH_I1783 PE=3 SV=1	0.498	-1.01	0.128594	17	17	1080	166.43	1	0.0592328	Q2SXN4	Amino acid ABC transporter, periplasmic amino acid-binding protein	BTH_I1783
High	Q2T2K3	Putative glutamate--cysteine ligase 2 OS=Burkholderia thailandensis (strain ATCC 700388 / DSM 13276 / CIP 106301 / E264) OX=271848 GN=BTH_I0001 PE=3 SV=2	2.782	1.48	0.0667067	17	17	1300	206.24	1	0.00694154	Q2T2K3	Putative glutamate--cysteine ligase 2 (EC 6.3.2.2) (Gamma-glutamylcysteine synthetase 2) (GCS 2) (Gamma-GCS 2)	BTH_I0001
High	Q2SX43	Enoyl-[acyl-carrier-protein] reductase [NADH] OS=Burkholderia thailandensis (strain ATCC 700388 / DSM 13276 / CIP 106301 / E264) OX=271848 GN=BTH_I1977 PE=3 SV=1	1.079	0.11	0.243141	15	15	1578	200.8	1	0.168602	Q2SX43	Enoyl-[acyl-carrier-protein] reductase [NADH] (EC 1.3.1.9)	BTH_I1977
High	Q2SWT3	Alkyl hydroperoxide reductase C OS=Burkholderia thailandensis (strain ATCC 700388 / DSM 13276 / CIP 106301 / E264) OX=271848 GN=BTH_I2092 PE=3 SV=1	2.722	1.44	0.0460483	13	13	3271	502.51	1	0.0020797	Q2SWT3	Alkyl hydroperoxide reductase C (EC 1.11.1.26) (Peroxiredoxin)	BTH_I2092
High	Q2SVH7	Dihydrolipoyllysine-residue succinyltransferase component of 2-oxoglutarate dehydrogenase complex OS=Burkholderia thailandensis (strain ATCC 700388 / DSM 13276 / CIP 106301 / E264) OX=271848 GN=sucB PE=3 SV=1	0.522	-0.94	0.136608	15	15	1636	223.27	1	0.0664723	Q2SVH7	Dihydrolipoyllysine-residue succinyltransferase component of 2-oxoglutarate dehydrogenase complex (EC 2.3.1.61) (2-oxoglutarate dehydrogenase complex component E2)	BTH_I2555
High	Q2T5P6	Methyltranfer_dom domain-containing protein OS=Burkholderia thailandensis (strain ATCC 700388 / DSM 13276 / CIP 106301 / E264) OX=271848 GN=BTH_II1307 PE=4 SV=1	1.964	0.97	0.0375946	10	10	1075	138.9	1	0.000939401	Q2T5P6	Methyltransferase domain-containing protein	BTH_II1307
High	Q2SZN2	NADH-quinone oxidoreductase subunit D OS=Burkholderia thailandensis (strain ATCC 700388 / DSM 13276 / CIP 106301 / E264) OX=271848 GN=nuoD PE=3 SV=1	0.695	-0.53	0.0231098	21	21	831	154.61	1	8.41954e-05	Q2SZN2	NADH-quinone oxidoreductase subunit D (EC 7.1.1.-) (NADH dehydrogenase I subunit D) (NDH-1 subunit D)	BTH_I1064
High	Q2T3G5	Long-chain-fatty-acid--CoA ligase, putative OS=Burkholderia thailandensis (strain ATCC 700388 / DSM 13276 / CIP 106301 / E264) OX=271848 GN=BTH_II2096 PE=4 SV=1	2.744	1.46	0.0996177	20	20	1100	159.11	1	0.0271883	Q2T3G5	Long-chain-fatty-acid--CoA ligase, putative	BTH_II2096
High	Q2SWN6	3-hydroxyacyl-CoA dehydrogenase OS=Burkholderia thailandensis (strain ATCC 700388 / DSM 13276 / CIP 106301 / E264) OX=271848 GN=BTH_I2142 PE=4 SV=1	1.833	0.87	0.0900838	18	18	1150	158.16	1	0.0210858	Q2SWN6	Fatty oxidation complex, alpha subunit, putative	BTH_I2142
High	Q2SY16	Cysteine synthase OS=Burkholderia thailandensis (strain ATCC 700388 / DSM 13276 / CIP 106301 / E264) OX=271848 GN=cysM PE=3 SV=1	1.302	0.38	0.156262	18	18	1090	144.75	1	0.0852293	Q2SY16	Cysteine synthase (EC 2.5.1.47)	BTH_I1646
High	Q2SVB3	Oxidoreductase, FAD-binding OS=Burkholderia thailandensis (strain ATCC 700388 / DSM 13276 / CIP 106301 / E264) OX=271848 GN=BTH_I2621 PE=4 SV=1	0.971	-0.04	0.910113	19	19	717	127.69	1	0.892097	Q2SVB3	Oxidoreductase, FAD-binding	BTH_I2621
High	Q2T281	Acetylglutamate kinase OS=Burkholderia thailandensis (strain ATCC 700388 / DSM 13276 / CIP 106301 / E264) OX=271848 GN=argB PE=3 SV=2	0.788	-0.34	0.135613	14	14	1064	150.61	1	0.0655981	Q2T281	Acetylglutamate kinase (EC 2.7.2.8) (N-acetyl-L-glutamate 5-phosphotransferase) (NAG kinase) (NAGK)	BTH_I0160
High	Q2T3N5	Bacterioferritin OS=Burkholderia thailandensis (strain ATCC 700388 / DSM 13276 / CIP 106301 / E264) OX=271848 GN=BTH_II2021 PE=3 SV=1	1.972	0.98	0.0860176	10	10	1986	243.47	1	0.0183668	Q2T3N5	Bacterioferritin	BTH_II2021
High	Q2T2M8	Uncharacterized protein OS=Burkholderia thailandensis (strain ATCC 700388 / DSM 13276 / CIP 106301 / E264) OX=271848 GN=BTH_I0090 PE=3 SV=1	4.315	2.11	0.0778411	12	12	1423	202.31	1	0.0142162	Q2T2M8	Periplasmic heavy metal sensor	BTH_I0090
High	Q2T7L2	TonB-dependent copper receptor OS=Burkholderia thailandensis (strain ATCC 700388 / DSM 13276 / CIP 106301 / E264) OX=271848 GN=BTH_II0638 PE=3 SV=1	0.752	-0.41	0.1211	25	25	970	152.26	1	0.0515883	Q2T7L2	TonB-dependent copper receptor	BTH_II0638
High	Q2T5X9	CmaB OS=Burkholderia thailandensis (strain ATCC 700388 / DSM 13276 / CIP 106301 / E264) OX=271848 GN=BTH_II1224 PE=4 SV=1	1.669	0.74	0.0900838	17	17	962	179.34	1	0.0207869	Q2T5X9	CmaB	BTH_II1224
High	Q2T6A3	HTH OST-type domain-containing protein OS=Burkholderia thailandensis (strain ATCC 700388 / DSM 13276 / CIP 106301 / E264) OX=271848 GN=BTH_II1099 PE=4 SV=1	0.844	-0.24	0.233497	22	22	685	119.35	1	0.159094	Q2T6A3	HTH OST-type domain-containing protein	BTH_II1099
High	Q2SZ81	Adenylosuccinate lyase OS=Burkholderia thailandensis (strain ATCC 700388 / DSM 13276 / CIP 106301 / E264) OX=271848 GN=purB PE=3 SV=1	1.031	0.04	0.846498	18	18	1163	190.07	1	0.815146	Q2SZ81	Adenylosuccinate lyase (ASL) (EC 4.3.2.2) (Adenylosuccinase)	BTH_I1221
High	Q2T5R7	RND efflux system, outer membrane lipoprotein, NodT family OS=Burkholderia thailandensis (strain ATCC 700388 / DSM 13276 / CIP 106301 / E264) OX=271848 GN=BTH_II1286 PE=3 SV=1	1.265	0.34	0.132065	21	21	1192	192.72	1	0.0626545	Q2T5R7	RND efflux system, outer membrane lipoprotein, NodT family	BTH_II1286
High	Q2SZ26	Protein translocase subunit SecD OS=Burkholderia thailandensis (strain ATCC 700388 / DSM 13276 / CIP 106301 / E264) OX=271848 GN=secD PE=3 SV=1	0.645	-0.63	0.0454529	16	16	1094	142.77	1	0.00198879	Q2SZ26	Protein translocase subunit SecD	BTH_I1276
High	Q2SY31	OmpA family protein OS=Burkholderia thailandensis (strain ATCC 700388 / DSM 13276 / CIP 106301 / E264) OX=271848 GN=BTH_I1631 PE=4 SV=1	0.711	-0.49	0.112399	16	16	3052	469	1	0.0419873	Q2SY31	OmpA family protein	BTH_I1631
High	Q2SWQ5	ATP-dependent Clp protease ATP-binding subunit ClpX OS=Burkholderia thailandensis (strain ATCC 700388 / DSM 13276 / CIP 106301 / E264) OX=271848 GN=clpX PE=3 SV=1	0.866	-0.21	0.219972	22	22	960	180.66	1	0.145875	Q2SWQ5	ATP-dependent Clp protease ATP-binding subunit ClpX	BTH_I2121
High	Q2SZ77	Glutamate/aspartate ABC transporter, periplasmic glutamate/aspartate-binding protein OS=Burkholderia thailandensis (strain ATCC 700388 / DSM 13276 / CIP 106301 / E264) OX=271848 GN=BTH_I1225 PE=4 SV=1	1.261	0.33	0.31412	14	15	1499	223.91	1	0.236994	Q2SZ77	Glutamate/aspartate ABC transporter, periplasmic glutamate/aspartate-binding protein	BTH_I1225
High	Q2T374	Aconitate hydratase OS=Burkholderia thailandensis (strain ATCC 700388 / DSM 13276 / CIP 106301 / E264) OX=271848 GN=acnD PE=3 SV=1	1.415	0.5	0.195557	23	23	851	141.53	1	0.121755	Q2T374	aconitate hydratase (EC 4.2.1.3)	BTH_II2187
High	Q2SY90	Serine--tRNA ligase OS=Burkholderia thailandensis (strain ATCC 700388 / DSM 13276 / CIP 106301 / E264) OX=271848 GN=serS PE=3 SV=1	0.786	-0.35	0.0727145	16	16	909	148.73	1	0.0116548	Q2SY90	Serine--tRNA ligase (EC 6.1.1.11) (Seryl-tRNA synthetase) (SerRS) (Seryl-tRNA(Ser/Sec) synthetase)	BTH_I1565
High	Q2SVD9	Translation initiation factor IF-3 OS=Burkholderia thailandensis (strain ATCC 700388 / DSM 13276 / CIP 106301 / E264) OX=271848 GN=infC PE=3 SV=1	0.979	-0.03	0.464413	11	11	1192	206.03	1	0.388494	Q2SVD9	Translation initiation factor IF-3	BTH_I2594
High	Q2SWC6	Outer membrane protein assembly factor BamD OS=Burkholderia thailandensis (strain ATCC 700388 / DSM 13276 / CIP 106301 / E264) OX=271848 GN=bamD PE=3 SV=1	0.81	-0.3	0.117583	16	16	858	144.97	1	0.0471157	Q2SWC6	Outer membrane protein assembly factor BamD	BTH_I2252
High	Q2SZW4	ATP-dependent RNA helicase RhlE OS=Burkholderia thailandensis (strain ATCC 700388 / DSM 13276 / CIP 106301 / E264) OX=271848 GN=BTH_I0981 PE=3 SV=1	0.625	-0.68	0.079852	22	23	825	131.49	1	0.0150934	Q2SZW4	ATP-dependent RNA helicase RhlE	BTH_I0981
High	Q2T5Q5	ATP-dependent zinc metalloprotease FtsH OS=Burkholderia thailandensis (strain ATCC 700388 / DSM 13276 / CIP 106301 / E264) OX=271848 GN=ftsH PE=3 SV=1	3.654	1.87	0.0864879	18	18	1253	174.89	1	0.0189617	Q2T5Q5	ATP-dependent zinc metalloprotease FtsH (EC 3.4.24.-)	BTH_II1298
High	Q2SVT8	ABC transporter, ATP-binding protein, putative OS=Burkholderia thailandensis (strain ATCC 700388 / DSM 13276 / CIP 106301 / E264) OX=271848 GN=BTH_I2440 PE=4 SV=1	2.733	1.45	0.0832799	20	20	1482	179.04	1	0.0162539	Q2SVT8	ABC transporter, ATP-binding protein, putative	BTH_I2440
High	Q2SUA2	Histidinol dehydrogenase OS=Burkholderia thailandensis (strain ATCC 700388 / DSM 13276 / CIP 106301 / E264) OX=271848 GN=hisD PE=3 SV=1	0.674	-0.57	0.0714299	20	20	885	140.2	1	0.0107955	Q2SUA2	Histidinol dehydrogenase (HDH) (EC 1.1.1.23)	BTH_I2993
High	Q2T9E2	2-amino-3-ketobutyrate coenzyme A ligase OS=Burkholderia thailandensis (strain ATCC 700388 / DSM 13276 / CIP 106301 / E264) OX=271848 GN=kbl PE=3 SV=1	1.4	0.48	0.0696131	18	18	1207	153.95	1	0.0100463	Q2T9E2	2-amino-3-ketobutyrate coenzyme A ligase (AKB ligase) (EC 2.3.1.29) (Glycine acetyltransferase)	BTH_II0005
High	Q2T0T3	Branched-chain-amino-acid aminotransferase OS=Burkholderia thailandensis (strain ATCC 700388 / DSM 13276 / CIP 106301 / E264) OX=271848 GN=ilvE-1 PE=3 SV=1	1.361	0.44	0.105258	17	17	1459	192.36	1	0.0325068	Q2T0T3	Branched-chain-amino-acid aminotransferase (BCAT) (EC 2.6.1.42)	BTH_I0660
High	Q2SYT1	Peptidoglycan-associated protein OS=Burkholderia thailandensis (strain ATCC 700388 / DSM 13276 / CIP 106301 / E264) OX=271848 GN=pal PE=3 SV=1	1.578	0.66	0.0344855	9	9	1996	232	1	0.0005325	Q2SYT1	Peptidoglycan-associated lipoprotein (PAL)	BTH_I1372
High	Q2SY57	Fructose-1,6-bisphosphatase class 1 OS=Burkholderia thailandensis (strain ATCC 700388 / DSM 13276 / CIP 106301 / E264) OX=271848 GN=fbp PE=3 SV=1	1.115	0.16	0.139066	18	18	994	127.5	1	0.0683343	Q2SY57	Fructose-1,6-bisphosphatase class 1 (FBPase class 1) (EC 3.1.3.11) (D-fructose-1,6-bisphosphate 1-phosphohydrolase class 1)	BTH_I1604
High	Q2SVT5	RND efflux system, outer membrane lipoprotein, NodT family OS=Burkholderia thailandensis (strain ATCC 700388 / DSM 13276 / CIP 106301 / E264) OX=271848 GN=BTH_I2443 PE=3 SV=1	0.929	-0.11	0.117039	20	21	941	167.93	1	0.0465928	Q2SVT5	RND efflux system, outer membrane lipoprotein, NodT family	BTH_I2443
High	Q2SZ62	Tyrosine--tRNA ligase OS=Burkholderia thailandensis (strain ATCC 700388 / DSM 13276 / CIP 106301 / E264) OX=271848 GN=tyrS PE=3 SV=2	0.722	-0.47	0.076192	19	19	843	152.71	1	0.0137275	Q2SZ62	Tyrosine--tRNA ligase (EC 6.1.1.1) (Tyrosyl-tRNA synthetase) (TyrRS)	BTH_I1240
High	Q2SX36	Glutamate--tRNA ligase OS=Burkholderia thailandensis (strain ATCC 700388 / DSM 13276 / CIP 106301 / E264) OX=271848 GN=gltX PE=1 SV=1	0.899	-0.15	0.0833923	18	18	910	139.54	1	0.016537	Q2SX36	Glutamate--tRNA ligase (EC 6.1.1.17) (Glutamyl-tRNA synthetase) (GluRS)	BTH_I1984
High	Q2T069	HemY protein N-terminus family OS=Burkholderia thailandensis (strain ATCC 700388 / DSM 13276 / CIP 106301 / E264) OX=271848 GN=BTH_I0874 PE=4 SV=1	1.318	0.4	0.128895	18	18	1005	160.99	1	0.0597973	Q2T069	HemY protein N-terminus family	BTH_I0874
High	Q2T871	Alcohol dehydrogenase, zinc-containing OS=Burkholderia thailandensis (strain ATCC 700388 / DSM 13276 / CIP 106301 / E264) OX=271848 GN=BTH_II0428 PE=3 SV=1	2.502	1.32	0.117642	12	12	1104	170.22	1	0.0471769	Q2T871	alcohol dehydrogenase (EC 1.1.1.1)	BTH_II0428
High	Q2SZE3	Thiol peroxidase OS=Burkholderia thailandensis (strain ATCC 700388 / DSM 13276 / CIP 106301 / E264) OX=271848 GN=tpx PE=3 SV=1	0.939	-0.09	0.443714	11	11	1221	164.85	1	0.368345	Q2SZE3	Thiol peroxidase (Tpx) (EC 1.11.1.24) (Peroxiredoxin tpx) (Prx) (Thioredoxin peroxidase) (Thioredoxin-dependent peroxiredoxin)	BTH_I1159
High	Q2T466	Leucine-, isoleucine-, valine-, threonine-, and alanine-binding protein OS=Burkholderia thailandensis (strain ATCC 700388 / DSM 13276 / CIP 106301 / E264) OX=271848 GN=braC PE=3 SV=1	1.305	0.38	0.254569	13	13	1234	138.03	1	0.180604	Q2T466	Leucine-, isoleucine-, valine-, threonine-, and alanine-binding protein	BTH_II1839
High	Q2T4A4	Methylmalonate-semialdehyde dehydrogenase OS=Burkholderia thailandensis (strain ATCC 700388 / DSM 13276 / CIP 106301 / E264) OX=271848 GN=mmsA-3 PE=4 SV=1	2.576	1.36	0.0714299	17	17	1276	167.31	1	0.0111406	Q2T4A4	methylmalonate-semialdehyde dehydrogenase (CoA acylating) (EC 1.2.1.27)	BTH_II1801
High	Q2SY08	Electron transfer flavoprotein, alpha subunit OS=Burkholderia thailandensis (strain ATCC 700388 / DSM 13276 / CIP 106301 / E264) OX=271848 GN=BTH_I1654 PE=3 SV=1	0.77	-0.38	0.0684353	13	13	1325	142.59	1	0.00756847	Q2SY08	Electron transfer flavoprotein, alpha subunit	BTH_I1654
High	Q2SU42	50S ribosomal protein L6 OS=Burkholderia thailandensis (strain ATCC 700388 / DSM 13276 / CIP 106301 / E264) OX=271848 GN=rplF PE=3 SV=1	0.305	-1.71	0.103202	13	13	1666	221.12	1	0.0300803	Q2SU42	Large ribosomal subunit protein uL6 (50S ribosomal protein L6)	BTH_I3053
High	Q2T0S9	Pyruvate kinase OS=Burkholderia thailandensis (strain ATCC 700388 / DSM 13276 / CIP 106301 / E264) OX=271848 GN=pyk-1 PE=3 SV=1	1.116	0.16	0.202709	15	15	667	96.92	1	0.129513	Q2T0S9	Pyruvate kinase (EC 2.7.1.40)	BTH_I0664
High	Q2T2C5	Uncharacterized protein OS=Burkholderia thailandensis (strain ATCC 700388 / DSM 13276 / CIP 106301 / E264) OX=271848 GN=BTH_I0114 PE=4 SV=1	0.823	-0.28	0.0460483	27	27	750	141.19	1	0.00209418	Q2T2C5	site-specific DNA-methyltransferase (adenine-specific) (EC 2.1.1.72)	BTH_I0114
High	Q2STN0	Rhs element Vgr protein, putative OS=Burkholderia thailandensis (strain ATCC 700388 / DSM 13276 / CIP 106301 / E264) OX=271848 GN=BTH_I3225 PE=3 SV=1	1.342	0.42	0.0833923	22	22	832	143.37	1	0.0168462	Q2STN0	Rhs element Vgr protein, putative	BTH_I3225 BTH_II0089
High	Q2SU17	50S ribosomal protein L10 OS=Burkholderia thailandensis (strain ATCC 700388 / DSM 13276 / CIP 106301 / E264) OX=271848 GN=rplJ PE=3 SV=1	0.621	-0.69	0.0684353	10	10	1842	261.1	1	0.0073211	Q2SU17	Large ribosomal subunit protein uL10 (50S ribosomal protein L10)	BTH_I3078
High	Q2T4W1	Aminotransferase OS=Burkholderia thailandensis (strain ATCC 700388 / DSM 13276 / CIP 106301 / E264) OX=271848 GN=BTH_II1593 PE=3 SV=1	0.91	-0.14	0.182035	16	17	922	134.32	1	0.109928	Q2T4W1	Aminotransferase (EC 2.6.1.-)	BTH_II1593
High	Q2SU27	50S ribosomal protein L3 OS=Burkholderia thailandensis (strain ATCC 700388 / DSM 13276 / CIP 106301 / E264) OX=271848 GN=rplC PE=3 SV=1	0.303	-1.72	0.1638	14	14	1704	260.03	1	0.0928304	Q2SU27	Large ribosomal subunit protein uL3 (50S ribosomal protein L3)	BTH_I3068
High	Q2SXL8	Methyl-accepting chemotaxis protein OS=Burkholderia thailandensis (strain ATCC 700388 / DSM 13276 / CIP 106301 / E264) OX=271848 GN=BTH_I1799 PE=4 SV=1	1.397	0.48	0.940771	17	18	1124	126.14	1	0.926954	Q2SXL8	Methyl-accepting chemotaxis protein	BTH_I1799
High	Q2T0S8	Fructose-1,6-bisphosphate aldolase OS=Burkholderia thailandensis (strain ATCC 700388 / DSM 13276 / CIP 106301 / E264) OX=271848 GN=fba PE=3 SV=1	1.087	0.12	0.270319	17	17	1096	193.72	1	0.195403	Q2T0S8	Fructose-1,6-bisphosphate aldolase (FBP aldolase) (EC 4.1.2.13)	BTH_I0665
High	Q2SU28	50S ribosomal protein L4 OS=Burkholderia thailandensis (strain ATCC 700388 / DSM 13276 / CIP 106301 / E264) OX=271848 GN=rplD PE=3 SV=1	0.395	-1.34	0.094157	10	10	1688	218.99	1	0.0235265	Q2SU28	Large ribosomal subunit protein uL4 (50S ribosomal protein L4)	BTH_I3067
High	Q2SVH5	50S ribosomal subunit assembly factor BipA OS=Burkholderia thailandensis (strain ATCC 700388 / DSM 13276 / CIP 106301 / E264) OX=271848 GN=typA PE=3 SV=1	0.523	-0.93	0.108927	20	20	796	158.67	1	0.0358918	Q2SVH5	Large ribosomal subunit assembly factor BipA (EC 3.6.5.-) (GTP-binding protein BipA)	BTH_I2557
High	Q2STM0	Membrane protein insertase YidC OS=Burkholderia thailandensis (strain ATCC 700388 / DSM 13276 / CIP 106301 / E264) OX=271848 GN=yidC PE=3 SV=1	0.553	-0.85	0.105009	17	17	854	148.63	1	0.0316078	Q2STM0	Membrane protein insertase YidC (Foldase YidC) (Membrane integrase YidC) (Membrane protein YidC)	BTH_I3235
High	Q2STE8	ATP synthase gamma chain OS=Burkholderia thailandensis (strain ATCC 700388 / DSM 13276 / CIP 106301 / E264) OX=271848 GN=atpG PE=3 SV=1	0.712	-0.49	0.119651	15	15	1520	215.62	1	0.0496551	Q2STE8	ATP synthase gamma chain (ATP synthase F1 sector gamma subunit) (F-ATPase gamma subunit)	BTH_I3309
High	Q2SXG5	Nitrate reductase, beta subunit OS=Burkholderia thailandensis (strain ATCC 700388 / DSM 13276 / CIP 106301 / E264) OX=271848 GN=narH-1 PE=4 SV=1	1.983	0.99	0.79954	17	18	806	134.68	1	0.759716	Q2SXG5	Nitrate reductase, beta subunit (EC 1.7.99.4)	BTH_I1853
High	Q2SY06	D-amino acid dehydrogenase OS=Burkholderia thailandensis (strain ATCC 700388 / DSM 13276 / CIP 106301 / E264) OX=271848 GN=dadA PE=3 SV=1	2.034	1.02	0.139098	18	18	1412	177	1	0.0685264	Q2SY06	D-amino acid dehydrogenase (EC 1.4.99.-)	BTH_I1656
High	Q2STF7	Amino acid ABC transporter, periplasmic amino acid-binding protein, putative OS=Burkholderia thailandensis (strain ATCC 700388 / DSM 13276 / CIP 106301 / E264) OX=271848 GN=BTH_I3300 PE=3 SV=1	0.536	-0.9	0.305422	13	13	972	132.46	1	0.228969	Q2STF7	Amino acid ABC transporter, periplasmic amino acid-binding protein, putative	BTH_I3300
High	Q2SV37	Rhs element Vgr protein, putative OS=Burkholderia thailandensis (strain ATCC 700388 / DSM 13276 / CIP 106301 / E264) OX=271848 GN=BTH_I2697 PE=3 SV=1	1.467	0.55	0.180226	22	22	632	121.48	1	0.108239	Q2SV37	Rhs element Vgr protein, putative	BTH_I2697
High	Q2SZK9	Glutathione S-transferase N-terminal domain protein OS=Burkholderia thailandensis (strain ATCC 700388 / DSM 13276 / CIP 106301 / E264) OX=271848 GN=BTH_I1087 PE=4 SV=1	3.204	1.68	0.12079	15	15	1036	180.06	1	0.0512549	Q2SZK9	Glutathione S-transferase N-terminal domain protein	BTH_I1087
High	Q2T859	RND efflux system, outer membrane protein OS=Burkholderia thailandensis (strain ATCC 700388 / DSM 13276 / CIP 106301 / E264) OX=271848 GN=BTH_II0440 PE=3 SV=1	1.795	0.84	0.152799	17	18	899	155	1	0.0813758	Q2T859	RND efflux system, outer membrane protein	BTH_II0440
High	Q2SY73	Uncharacterized protein OS=Burkholderia thailandensis (strain ATCC 700388 / DSM 13276 / CIP 106301 / E264) OX=271848 GN=BTH_I1585 PE=4 SV=1	0.996	-0.01	0.420966	17	17	1386	199.61	1	0.34516	Q2SY73	YicC family protein	BTH_I1585
High	Q2SU60	Cytochrome c assembly family protein OS=Burkholderia thailandensis (strain ATCC 700388 / DSM 13276 / CIP 106301 / E264) OX=271848 GN=BTH_I3035 PE=4 SV=1	0.695	-0.52	0.0848881	21	21	871	135.16	1	0.017544	Q2SU60	Cytochrome c assembly family protein	BTH_I3035
High	Q2SWA1	Spermidine/putrescine import ATP-binding protein PotA OS=Burkholderia thailandensis (strain ATCC 700388 / DSM 13276 / CIP 106301 / E264) OX=271848 GN=potA PE=3 SV=1	0.765	-0.39	0.06849	16	16	1025	139.17	1	0.00929203	Q2SWA1	Spermidine/putrescine import ATP-binding protein PotA (EC 7.6.2.11)	BTH_I2277
High	Q2T3S4	Perosamine synthetase OS=Burkholderia thailandensis (strain ATCC 700388 / DSM 13276 / CIP 106301 / E264) OX=271848 GN=BTH_II1981 PE=3 SV=1	2.475	1.31	0.0231098	23	23	727	122.79	1	0.000165698	Q2T3S4	Perosamine synthetase	BTH_II1981
High	Q2T518	Adenosylmethionine-8-amino-7-oxononanoate aminotransferase, putative OS=Burkholderia thailandensis (strain ATCC 700388 / DSM 13276 / CIP 106301 / E264) OX=271848 GN=BTH_II1536 PE=3 SV=1	2.515	1.33	0.0480066	19	19	974	142.22	1	0.00246723	Q2T518	Adenosylmethionine-8-amino-7-oxononanoate aminotransferase, putative	BTH_II1536
High	Q2STZ0	N-acetyl-gamma-glutamyl-phosphate reductase OS=Burkholderia thailandensis (strain ATCC 700388 / DSM 13276 / CIP 106301 / E264) OX=271848 GN=argC PE=3 SV=1	1.273	0.35	0.210956	12	12	1550	191.41	1	0.137337	Q2STZ0	N-acetyl-gamma-glutamyl-phosphate reductase (AGPR) (EC 1.2.1.38) (N-acetyl-glutamate semialdehyde dehydrogenase) (NAGSA dehydrogenase)	BTH_I3114
High	Q2T1P6	Carbonic anhydrase OS=Burkholderia thailandensis (strain ATCC 700388 / DSM 13276 / CIP 106301 / E264) OX=271848 GN=BTH_I0345 PE=3 SV=1	1.25	0.32	0.114201	12	12	1176	184.15	1	0.0436457	Q2T1P6	carbonic anhydrase (EC 4.2.1.1)	BTH_I0345
High	Q2SX49	Argininosuccinate lyase OS=Burkholderia thailandensis (strain ATCC 700388 / DSM 13276 / CIP 106301 / E264) OX=271848 GN=BTH_I1971 PE=4 SV=1	2.833	1.5	0.0581096	23	23	702	128.44	1	0.00432696	Q2SX49	argininosuccinate lyase (EC 4.3.2.1)	BTH_I1971
High	Q2SY18	ADP-L-glycero-D-manno-heptose-6-epimerase OS=Burkholderia thailandensis (strain ATCC 700388 / DSM 13276 / CIP 106301 / E264) OX=271848 GN=hldD PE=1 SV=1	0.861	-0.22	0.080314	18	18	1067	155.41	1	0.0153089	Q2SY18	ADP-L-glycero-D-manno-heptose-6-epimerase (EC 5.1.3.20) (ADP-L-glycero-beta-D-manno-heptose-6-epimerase) (ADP-glyceromanno-heptose 6-epimerase) (ADP-hep 6-epimerase) (AGME)	BTH_I1644
High	Q2SWI5	Aminotransferase, DegT/DnrJ/EryC1/StrS family OS=Burkholderia thailandensis (strain ATCC 700388 / DSM 13276 / CIP 106301 / E264) OX=271848 GN=BTH_I2193 PE=3 SV=1	1.059	0.08	0.564837	15	15	799	114.24	1	0.496126	Q2SWI5	Aminotransferase, DegT/DnrJ/EryC1/StrS family	BTH_I2193
High	Q2SWJ1	PhoH family protein OS=Burkholderia thailandensis (strain ATCC 700388 / DSM 13276 / CIP 106301 / E264) OX=271848 GN=BTH_I2187 PE=3 SV=1	0.701	-0.51	0.0834873	20	20	929	135.06	1	0.0169101	Q2SWJ1	PhoH family protein	BTH_I2187
High	Q2STS5	Methyl-accepting chemotaxis protein, putative OS=Burkholderia thailandensis (strain ATCC 700388 / DSM 13276 / CIP 106301 / E264) OX=271848 GN=BTH_I3180 PE=4 SV=1	1.894	0.92	0.695363	14	15	1070	122.07	1	0.638748	Q2STS5	Methyl-accepting chemotaxis protein, putative	BTH_I3180
High	Q2T1V3	Glutamine--fructose-6-phosphate aminotransferase [isomerizing] OS=Burkholderia thailandensis (strain ATCC 700388 / DSM 13276 / CIP 106301 / E264) OX=271848 GN=glmS-1 PE=3 SV=1	0.911	-0.13	0.113376	16	16	786	123.53	1	0.0428482	Q2T1V3	Glutamine--fructose-6-phosphate aminotransferase [isomerizing] (EC 2.6.1.16) (D-fructose-6-phosphate amidotransferase) (GFAT) (Glucosamine-6-phosphate synthase) (Hexosephosphate aminotransferase) (L-glutamine--D-fructose-6-phosphate amidotransferase)	BTH_I0288
High	Q2SZN0	NADH-quinone oxidoreductase subunit F OS=Burkholderia thailandensis (strain ATCC 700388 / DSM 13276 / CIP 106301 / E264) OX=271848 GN=nuoF PE=3 SV=1	0.766	-0.38	0.085981	17	17	758	131.35	1	0.0181032	Q2SZN0	NADH-quinone oxidoreductase subunit F (EC 7.1.1.-)	BTH_I1066
High	Q2SV66	Beta-N-Acetylglucosaminidase OS=Burkholderia thailandensis (strain ATCC 700388 / DSM 13276 / CIP 106301 / E264) OX=271848 GN=BTH_I2668 PE=3 SV=1	0.403	-1.31	0.133737	19	19	716	115.34	1	0.0641359	Q2SV66	beta-N-acetylhexosaminidase (EC 3.2.1.52)	BTH_I2668
High	Q2T117	LPS-assembly protein LptD OS=Burkholderia thailandensis (strain ATCC 700388 / DSM 13276 / CIP 106301 / E264) OX=271848 GN=lptD PE=3 SV=1	0.961	-0.06	0.873332	20	20	755	129.45	1	0.849073	Q2T117	LPS-assembly protein LptD	BTH_I0575
High	Q2SW97	Pyridine nucleotide-disulphide oxidoreductase OS=Burkholderia thailandensis (strain ATCC 700388 / DSM 13276 / CIP 106301 / E264) OX=271848 GN=BTH_I2281 PE=4 SV=1	2.561	1.36	0.0517142	18	18	1047	151.13	1	0.00324859	Q2SW97	Pyridine nucleotide-disulphide oxidoreductase (EC 1.-.-.-)	BTH_I2281
High	Q2SXJ5	Urocanate hydratase OS=Burkholderia thailandensis (strain ATCC 700388 / DSM 13276 / CIP 106301 / E264) OX=271848 GN=hutU PE=3 SV=1	1.583	0.66	0.145605	17	17	1000	136.91	1	0.0745231	Q2SXJ5	Urocanate hydratase (Urocanase) (EC 4.2.1.49) (Imidazolonepropionate hydrolase)	BTH_I1822
High	Q2SZ07	Phospho-2-dehydro-3-deoxyheptonate aldolase OS=Burkholderia thailandensis (strain ATCC 700388 / DSM 13276 / CIP 106301 / E264) OX=271848 GN=BTH_I1295 PE=3 SV=1	0.911	-0.13	0.0598279	14	15	1083	138.04	1	0.00522733	Q2SZ07	Phospho-2-dehydro-3-deoxyheptonate aldolase (EC 2.5.1.54)	BTH_I1295
High	Q2SXA6	DNA mismatch repair protein MutS OS=Burkholderia thailandensis (strain ATCC 700388 / DSM 13276 / CIP 106301 / E264) OX=271848 GN=mutS PE=3 SV=1	0.711	-0.49	0.076192	20	20	693	115.2	1	0.0137447	Q2SXA6	DNA mismatch repair protein MutS	BTH_I1913
High	Q2SY09	Electron transfer flavoprotein, beta subunit OS=Burkholderia thailandensis (strain ATCC 700388 / DSM 13276 / CIP 106301 / E264) OX=271848 GN=BTH_I1653 PE=3 SV=1	0.681	-0.56	0.157218	16	16	932	177.66	1	0.0859377	Q2SY09	Electron transfer flavoprotein subunit beta (Electron transfer flavoprotein small subunit)	BTH_I1653
High	Q2T589	Methyl-accepting chemotaxis protein OS=Burkholderia thailandensis (strain ATCC 700388 / DSM 13276 / CIP 106301 / E264) OX=271848 GN=BTH_II1464 PE=4 SV=1	1.752	0.81	0.619292	12	13	1053	129.91	1	0.555623	Q2T589	Methyl-accepting chemotaxis protein	BTH_II1464
High	Q2SZE0	Biotin carboxylase OS=Burkholderia thailandensis (strain ATCC 700388 / DSM 13276 / CIP 106301 / E264) OX=271848 GN=accC PE=4 SV=1	0.609	-0.72	0.0910239	17	17	788	160.34	1	0.0216807	Q2SZE0	Biotin carboxylase (EC 6.3.4.14) (Acetyl-coenzyme A carboxylase biotin carboxylase subunit A)	BTH_I1162
High	Q2SZ37	THUMP domain protein OS=Burkholderia thailandensis (strain ATCC 700388 / DSM 13276 / CIP 106301 / E264) OX=271848 GN=BTH_I1265 PE=4 SV=1	0.912	-0.13	0.425067	18	18	744	115.41	1	0.349658	Q2SZ37	THUMP domain protein	BTH_I1265
High	Q2T7N5	1-deoxy-D-xylulose-5-phosphate synthase OS=Burkholderia thailandensis (strain ATCC 700388 / DSM 13276 / CIP 106301 / E264) OX=271848 GN=dxs PE=3 SV=1	0.476	-1.07	0.0449341	19	19	973	139.88	1	0.0015351	Q2T7N5	1-deoxy-D-xylulose-5-phosphate synthase (EC 2.2.1.7) (1-deoxyxylulose-5-phosphate synthase) (DXP synthase) (DXPS)	BTH_II0614
High	Q2T0B6	Dihydroxy-acid dehydratase OS=Burkholderia thailandensis (strain ATCC 700388 / DSM 13276 / CIP 106301 / E264) OX=271848 GN=ilvD PE=3 SV=1	0.904	-0.15	0.312199	17	17	1132	136.07	1	0.235445	Q2T0B6	Dihydroxy-acid dehydratase (DAD) (EC 4.2.1.9)	BTH_I0827
High	Q2SUC1	Stringent starvation protein A OS=Burkholderia thailandensis (strain ATCC 700388 / DSM 13276 / CIP 106301 / E264) OX=271848 GN=BTH_I2974 PE=1 SV=1	0.673	-0.57	0.109576	14	14	886	165.15	1	0.0376392	Q2SUC1	Stringent starvation protein A	BTH_I2974
High	Q2SY21	Lipopolysaccharide assembly protein B OS=Burkholderia thailandensis (strain ATCC 700388 / DSM 13276 / CIP 106301 / E264) OX=271848 GN=lapB PE=3 SV=1	0.884	-0.18	0.0975067	17	17	968	141.54	1	0.0257782	Q2SY21	Lipopolysaccharide assembly protein B	BTH_I1641
High	Q2SVF4	Lipoprotein, putative OS=Burkholderia thailandensis (strain ATCC 700388 / DSM 13276 / CIP 106301 / E264) OX=271848 GN=BTH_I2578 PE=4 SV=1	0.524	-0.93	0.12294	15	15	802	127.38	1	0.0536222	Q2SVF4	Lipoprotein, putative	BTH_I2578
High	Q2T653	Uncharacterized protein OS=Burkholderia thailandensis (strain ATCC 700388 / DSM 13276 / CIP 106301 / E264) OX=271848 GN=BTH_II1149 PE=4 SV=1	0.392	-1.35	0.0684353	20	20	793	111.69	1	0.00882174	Q2T653	DUF802 domain-containing protein	BTH_II1149
High	Q2T1B7	Ribose-phosphate pyrophosphokinase OS=Burkholderia thailandensis (strain ATCC 700388 / DSM 13276 / CIP 106301 / E264) OX=271848 GN=prs PE=3 SV=1	0.567	-0.82	0.0759759	13	13	1120	151.05	1	0.0135048	Q2T1B7	Ribose-phosphate pyrophosphokinase (RPPK) (EC 2.7.6.1) (5-phospho-D-ribosyl alpha-1-diphosphate synthase) (Phosphoribosyl diphosphate synthase) (Phosphoribosyl pyrophosphate synthase) (P-Rib-PP synthase) (PRPP synthase) (PRPPase)	BTH_I0474
High	Q2T102	PhoH family protein OS=Burkholderia thailandensis (strain ATCC 700388 / DSM 13276 / CIP 106301 / E264) OX=271848 GN=BTH_I0590 PE=3 SV=1	0.727	-0.46	0.110924	19	19	667	118.32	1	0.0397564	Q2T102	PhoH-like protein	BTH_I0590
High	Q2SV14	Outer membrane hemolysin activator protein OS=Burkholderia thailandensis (strain ATCC 700388 / DSM 13276 / CIP 106301 / E264) OX=271848 GN=BTH_I2721 PE=3 SV=1	1.701	0.77	0.105258	18	18	950	133.44	1	0.0325034	Q2SV14	Outer membrane hemolysin activator protein	BTH_I2721
High	Q2T7T5	BarB2 OS=Burkholderia thailandensis (strain ATCC 700388 / DSM 13276 / CIP 106301 / E264) OX=271848 GN=BTH_II0564 PE=4 SV=1	4.889	2.29	0.100414	20	20	682	150.99	1	0.0275497	Q2T7T5	BarB2	BTH_II0564
High	Q2SZE8	Ribonucleoside-diphosphate reductase subunit beta OS=Burkholderia thailandensis (strain ATCC 700388 / DSM 13276 / CIP 106301 / E264) OX=271848 GN=BTH_I1154 PE=3 SV=1	0.641	-0.64	0.0501648	15	15	930	143.99	1	0.00302718	Q2SZE8	Ribonucleoside-diphosphate reductase subunit beta (EC 1.17.4.1)	BTH_I1154
High	Q2SZ48	Xaa-Pro aminopeptidase OS=Burkholderia thailandensis (strain ATCC 700388 / DSM 13276 / CIP 106301 / E264) OX=271848 GN=BTH_I1254 PE=3 SV=1	1.629	0.7	0.155109	12	12	1117	133.32	1	0.0840171	Q2SZ48	Xaa-Pro aminopeptidase	BTH_I1254
High	Q2SYQ0	Transcriptional regulator, LysR family OS=Burkholderia thailandensis (strain ATCC 700388 / DSM 13276 / CIP 106301 / E264) OX=271848 GN=BTH_I1403 PE=3 SV=1	1.877	0.91	0.0436434	16	16	1125	168.35	1	0.00139091	Q2SYQ0	Transcriptional regulator, LysR family	BTH_I1403
High	Q2SWC3	Poly(R)-hydroxyalkanoic acid synthase, class I OS=Burkholderia thailandensis (strain ATCC 700388 / DSM 13276 / CIP 106301 / E264) OX=271848 GN=BTH_I2255 PE=4 SV=1	1.941	0.96	0.110924	15	15	865	129.99	1	0.0397416	Q2SWC3	Poly(R)-hydroxyalkanoic acid synthase, class I	BTH_I2255
High	Q2SWE3	Histidine--tRNA ligase OS=Burkholderia thailandensis (strain ATCC 700388 / DSM 13276 / CIP 106301 / E264) OX=271848 GN=hisS PE=1 SV=1	0.836	-0.26	0.137057	19	19	833	131.37	1	0.0669938	Q2SWE3	Histidine--tRNA ligase (EC 6.1.1.21) (Histidyl-tRNA synthetase) (HisRS)	BTH_I2235
High	Q2T7I7	Succinate dehydrogenase iron-sulfur subunit OS=Burkholderia thailandensis (strain ATCC 700388 / DSM 13276 / CIP 106301 / E264) OX=271848 GN=BTH_II0663 PE=3 SV=1	0.965	-0.05	0.513868	12	14	1030	168.38	1	0.439872	Q2T7I7	Succinate dehydrogenase iron-sulfur subunit (EC 1.3.5.1)	BTH_II0663
High	Q2SYY5	Phosphoribosylformylglycinamidine cyclo-ligase OS=Burkholderia thailandensis (strain ATCC 700388 / DSM 13276 / CIP 106301 / E264) OX=271848 GN=purM PE=3 SV=1	0.809	-0.31	0.127989	13	13	899	123.82	1	0.058396	Q2SYY5	Phosphoribosylformylglycinamidine cyclo-ligase (EC 6.3.3.1) (AIR synthase) (AIRS) (Phosphoribosyl-aminoimidazole synthetase)	BTH_I1317
High	Q2SV36	Uncharacterized protein OS=Burkholderia thailandensis (strain ATCC 700388 / DSM 13276 / CIP 106301 / E264) OX=271848 GN=BTH_I2698 PE=4 SV=1	1.634	0.71	0.119295	14	22	633	111.31	1	0.0489053	Q2SV36	Tle1 phospholipase domain-containing protein	BTH_I2698
High	Q2SWC1	Acetoacetyl-CoA reductase OS=Burkholderia thailandensis (strain ATCC 700388 / DSM 13276 / CIP 106301 / E264) OX=271848 GN=BTH_I2257 PE=3 SV=1	1.712	0.78	0.0860176	13	13	1471	168.05	1	0.0185792	Q2SWC1	Acetoacetyl-CoA reductase	BTH_I2257
High	Q2T0Z3	Glycerol kinase OS=Burkholderia thailandensis (strain ATCC 700388 / DSM 13276 / CIP 106301 / E264) OX=271848 GN=glpK PE=3 SV=1	0.626	-0.68	0.0231098	18	18	696	127.54	1	0.000104475	Q2T0Z3	Glycerol kinase (EC 2.7.1.30) (ATP:glycerol 3-phosphotransferase) (Glycerokinase) (GK)	BTH_I0599
High	Q2T126	Thiolase family protein OS=Burkholderia thailandensis (strain ATCC 700388 / DSM 13276 / CIP 106301 / E264) OX=271848 GN=BTH_I0566 PE=3 SV=1	1.276	0.35	0.112399	18	18	906	149.03	1	0.0419204	Q2T126	acetyl-CoA C-acyltransferase (EC 2.3.1.16)	BTH_I0566
High	Q2T065	Inorganic pyrophosphatase OS=Burkholderia thailandensis (strain ATCC 700388 / DSM 13276 / CIP 106301 / E264) OX=271848 GN=ppa PE=3 SV=1	0.922	-0.12	0.0911455	13	13	1286	187.67	1	0.0217969	Q2T065	Inorganic pyrophosphatase (EC 3.6.1.1) (Pyrophosphate phospho-hydrolase) (PPase)	BTH_I0878
High	Q2SU82	Glutamate synthase, small subunit OS=Burkholderia thailandensis (strain ATCC 700388 / DSM 13276 / CIP 106301 / E264) OX=271848 GN=BTH_I3013 PE=4 SV=1	0.711	-0.49	0.0714299	22	22	640	106.6	1	0.010742	Q2SU82	Glutamate synthase, small subunit	BTH_I3013
High	Q2SV16	DNA helicase OS=Burkholderia thailandensis (strain ATCC 700388 / DSM 13276 / CIP 106301 / E264) OX=271848 GN=BTH_I2719 PE=4 SV=1	1.284	0.36	0.310881	21	21	915	125.23	1	0.234253	Q2SV16	DNA 3'-5' helicase II	BTH_I2719
High	Q2T1H8	Phosphoenolpyruvate-protein phosphotransferase OS=Burkholderia thailandensis (strain ATCC 700388 / DSM 13276 / CIP 106301 / E264) OX=271848 GN=ptsI PE=3 SV=1	1.53	0.61	0.219053	17	17	661	126.41	1	0.144846	Q2T1H8	Phosphoenolpyruvate-protein phosphotransferase (EC 2.7.3.9) (Phosphotransferase system, enzyme I)	BTH_I0413
High	Q2SX61	Methyltransf_25 domain-containing protein OS=Burkholderia thailandensis (strain ATCC 700388 / DSM 13276 / CIP 106301 / E264) OX=271848 GN=BTH_I1959 PE=4 SV=1	1.969	0.98	0.075315	14	14	815	119.42	1	0.0127098	Q2SX61	Uncharacterized protein	BTH_I1959
High	Q2SX11	Succinyl-diaminopimelate desuccinylase OS=Burkholderia thailandensis (strain ATCC 700388 / DSM 13276 / CIP 106301 / E264) OX=271848 GN=dapE PE=3 SV=2	0.824	-0.28	0.0740397	19	19	818	113.38	1	0.0120591	Q2SX11	Succinyl-diaminopimelate desuccinylase (SDAP desuccinylase) (EC 3.5.1.18) (N-succinyl-LL-2,6-diaminoheptanedioate amidohydrolase)	BTH_I2014
High	Q2STP9	Curli production assembly/transport component CsgG, putative OS=Burkholderia thailandensis (strain ATCC 700388 / DSM 13276 / CIP 106301 / E264) OX=271848 GN=BTH_I3206 PE=4 SV=1	0.559	-0.84	0.0436434	13	13	957	148.43	1	0.00140943	Q2STP9	Curli production assembly/transport component CsgG, putative	BTH_I3206
High	Q2SX09	2,3,4,5-tetrahydropyridine-2,6-dicarboxylate N-succinyltransferase OS=Burkholderia thailandensis (strain ATCC 700388 / DSM 13276 / CIP 106301 / E264) OX=271848 GN=dapD PE=3 SV=1	1.065	0.09	0.328587	15	15	813	147.44	1	0.250637	Q2SX09	2,3,4,5-tetrahydropyridine-2,6-dicarboxylate N-succinyltransferase (EC 2.3.1.117) (Tetrahydrodipicolinate N-succinyltransferase) (THDP succinyltransferase) (THP succinyltransferase) (Tetrahydropicolinate succinylase)	BTH_I2016
High	Q2SU74	Glycerol-3-phosphate ABC transporter, periplasmic glycerol-3-phosphate-binding protein OS=Burkholderia thailandensis (strain ATCC 700388 / DSM 13276 / CIP 106301 / E264) OX=271848 GN=BTH_I3021 PE=3 SV=1	1.807	0.85	0.133294	17	17	935	127.73	1	0.0638383	Q2SU74	sn-glycerol-3-phosphate-binding periplasmic protein UgpB	BTH_I3021
High	Q2T2C6	Protein kinase domain protein OS=Burkholderia thailandensis (strain ATCC 700388 / DSM 13276 / CIP 106301 / E264) OX=271848 GN=BTH_I0113 PE=4 SV=1	0.774	-0.37	0.0684353	30	30	480	117.74	1	0.00899204	Q2T2C6	Protein kinase domain protein	BTH_I0113
High	Q2T005	DNA topoisomerase 4 subunit B OS=Burkholderia thailandensis (strain ATCC 700388 / DSM 13276 / CIP 106301 / E264) OX=271848 GN=parE PE=3 SV=1	0.7	-0.52	0.107747	21	21	741	144.81	1	0.0347461	Q2T005	DNA topoisomerase 4 subunit B (EC 5.6.2.2) (Topoisomerase IV subunit B)	BTH_I0940
High	Q2SWJ9	30S ribosomal protein S6 OS=Burkholderia thailandensis (strain ATCC 700388 / DSM 13276 / CIP 106301 / E264) OX=271848 GN=rpsF PE=3 SV=1	0.358	-1.48	0.128594	8	8	860	140.82	1	0.0589623	Q2SWJ9	Small ribosomal subunit protein bS6 (30S ribosomal protein S6)	BTH_I2179
High	Q2STE5	ATP synthase subunit b OS=Burkholderia thailandensis (strain ATCC 700388 / DSM 13276 / CIP 106301 / E264) OX=271848 GN=atpF PE=3 SV=1	0.742	-0.43	0.128594	14	14	1430	216.81	1	0.0592226	Q2STE5	ATP synthase subunit b (ATP synthase F(0) sector subunit b) (ATPase subunit I) (F-type ATPase subunit b) (F-ATPase subunit b)	BTH_I3312
High	Q2T7G4	Amidophosphoribosyltransferase OS=Burkholderia thailandensis (strain ATCC 700388 / DSM 13276 / CIP 106301 / E264) OX=271848 GN=purF PE=3 SV=1	0.629	-0.67	0.131675	16	16	838	145.75	1	0.062138	Q2T7G4	Amidophosphoribosyltransferase (ATase) (EC 2.4.2.14) (Glutamine phosphoribosylpyrophosphate amidotransferase) (GPATase)	BTH_II0686
High	Q2T3H1	Syringomycin synthesis regulator SyrP, putative OS=Burkholderia thailandensis (strain ATCC 700388 / DSM 13276 / CIP 106301 / E264) OX=271848 GN=BTH_II2090 PE=4 SV=1	1.86	0.9	0.1484	14	14	700	121.53	1	0.0776589	Q2T3H1	Syringomycin synthesis regulator SyrP, putative	BTH_II2090
High	Q2SXX7	Fumarate hydratase class II OS=Burkholderia thailandensis (strain ATCC 700388 / DSM 13276 / CIP 106301 / E264) OX=271848 GN=fumC PE=3 SV=1	2.036	1.03	0.125973	16	16	998	128.94	1	0.0568229	Q2SXX7	Fumarate hydratase class II (Fumarase C) (EC 4.2.1.2) (Aerobic fumarase) (Iron-independent fumarase)	BTH_I1685
High	Q2T7E3	Formate dehydrogenase, alpha subunit, selenocysteine-containing OS=Burkholderia thailandensis (strain ATCC 700388 / DSM 13276 / CIP 106301 / E264) OX=271848 GN=BTH_II0707 PE=3 SV=2	1.314	0.39	0.110065	28	28	445	110.21	1	0.0381162	Q2T7E3	Formate dehydrogenase, alpha subunit, selenocysteine-containing	BTH_II0707
High	Q2T208	Lytic murein transglycosylase, putative OS=Burkholderia thailandensis (strain ATCC 700388 / DSM 13276 / CIP 106301 / E264) OX=271848 GN=BTH_I0233 PE=4 SV=1	0.73	-0.45	0.102641	23	23	534	99.22	1	0.0295274	Q2T208	Lytic murein transglycosylase, putative	BTH_I0233
High	Q2SYY8	Poly(A) polymerase I OS=Burkholderia thailandensis (strain ATCC 700388 / DSM 13276 / CIP 106301 / E264) OX=271848 GN=pcnB PE=3 SV=1	1.007	0.01	0.762137	19	19	688	106.19	1	0.714929	Q2SYY8	Poly(A) polymerase I (PAP I) (EC 2.7.7.19)	BTH_I1314
High	Q2SZH9	Cell division protein FtsA OS=Burkholderia thailandensis (strain ATCC 700388 / DSM 13276 / CIP 106301 / E264) OX=271848 GN=ftsA PE=3 SV=1	1.072	0.1	0.258752	14	14	1088	131.09	1	0.184092	Q2SZH9	Cell division protein FtsA	BTH_I1122
High	Q2SVT3	RND multidrug efflux membrane fusion protein PA2019 OS=Burkholderia thailandensis (strain ATCC 700388 / DSM 13276 / CIP 106301 / E264) OX=271848 GN=BTH_I2445 PE=3 SV=1	0.335	-1.58	0.120314	17	17	664	118.39	1	0.0508406	Q2SVT3	RND multidrug efflux membrane fusion protein PA2019	BTH_I2445
High	Q2SU52	30S ribosomal protein S4 OS=Burkholderia thailandensis (strain ATCC 700388 / DSM 13276 / CIP 106301 / E264) OX=271848 GN=rpsD PE=3 SV=1	0.423	-1.24	0.139098	17	17	1202	217.84	1	0.0684841	Q2SU52	Small ribosomal subunit protein uS4 (30S ribosomal protein S4)	BTH_I3043
High	Q2SWI0	Homoserine dehydrogenase OS=Burkholderia thailandensis (strain ATCC 700388 / DSM 13276 / CIP 106301 / E264) OX=271848 GN=BTH_I2198 PE=3 SV=1	0.829	-0.27	0.139421	13	13	861	116.73	1	0.068731	Q2SWI0	homoserine dehydrogenase (EC 1.1.1.3)	BTH_I2198
High	Q2SY29	DUF2059 domain-containing protein OS=Burkholderia thailandensis (strain ATCC 700388 / DSM 13276 / CIP 106301 / E264) OX=271848 GN=BTH_I1633 PE=4 SV=1	0.373	-1.42	0.16902	14	14	1300	181.82	1	0.0976775	Q2SY29	DUF2059 domain-containing protein	BTH_I1633
High	Q2SU57	Delta-aminolevulinic acid dehydratase OS=Burkholderia thailandensis (strain ATCC 700388 / DSM 13276 / CIP 106301 / E264) OX=271848 GN=hemB PE=3 SV=1	1.917	0.94	0.173695	14	14	956	142.39	1	0.101999	Q2SU57	Delta-aminolevulinic acid dehydratase (EC 4.2.1.24)	BTH_I3038
High	Q2SU44	30S ribosomal protein S5 OS=Burkholderia thailandensis (strain ATCC 700388 / DSM 13276 / CIP 106301 / E264) OX=271848 GN=rpsE PE=3 SV=1	0.244	-2.04	0.201886	13	13	1451	184.18	1	0.128854	Q2SU44	Small ribosomal subunit protein uS5 (30S ribosomal protein S5)	BTH_I3051
High	Q2T1K5	Lipoyl synthase OS=Burkholderia thailandensis (strain ATCC 700388 / DSM 13276 / CIP 106301 / E264) OX=271848 GN=lipA PE=3 SV=1	0.64	-0.64	0.0667067	15	15	489	98.5	1	0.00691304	Q2T1K5	Lipoyl synthase (EC 2.8.1.8) (Lip-syn) (LS) (Lipoate synthase) (Lipoic acid synthase) (Sulfur insertion protein LipA)	BTH_I0386
High	Q2SZI1	D-alanine--D-alanine ligase OS=Burkholderia thailandensis (strain ATCC 700388 / DSM 13276 / CIP 106301 / E264) OX=271848 GN=ddl PE=3 SV=1	0.986	-0.02	0.716291	15	15	713	100.24	1	0.662089	Q2SZI1	D-alanine--D-alanine ligase (EC 6.3.2.4) (D-Ala-D-Ala ligase) (D-alanylalanine synthetase)	BTH_I1120
High	Q2SYT0	Tol-Pal system protein TolB OS=Burkholderia thailandensis (strain ATCC 700388 / DSM 13276 / CIP 106301 / E264) OX=271848 GN=tolB PE=3 SV=2	0.501	-1	0.123649	19	19	906	133.83	1	0.0549945	Q2SYT0	Tol-Pal system protein TolB	BTH_I1373
High	Q2T5Y9	Peptide synthetase, putative OS=Burkholderia thailandensis (strain ATCC 700388 / DSM 13276 / CIP 106301 / E264) OX=271848 GN=BTH_II1214 PE=3 SV=1	2.078	1.06	0.0344855	22	22	669	112.14	1	0.000697747	Q2T5Y9	Peptide synthetase, putative	BTH_II1214
High	Q2SX74	Aspartokinase OS=Burkholderia thailandensis (strain ATCC 700388 / DSM 13276 / CIP 106301 / E264) OX=271848 GN=BTH_I1945 PE=3 SV=1	0.569	-0.81	0.123462	18	18	728	120.3	1	0.0548327	Q2SX74	Aspartokinase (EC 2.7.2.4)	BTH_I1945
High	Q2T1M9	Ureidoglycolase OS=Burkholderia thailandensis (strain ATCC 700388 / DSM 13276 / CIP 106301 / E264) OX=271848 GN=BTH_I0362 PE=4 SV=1	1.683	0.75	0.090192	16	16	703	98.83	1	0.0211946	Q2T1M9	Ureidoglycolate lyase (EC 4.3.2.3) (Ureidoglycolase) (Ureidoglycolatase) (Ureidoglycolate hydrolase)	BTH_I0362
High	Q2SZY3	Transaldolase OS=Burkholderia thailandensis (strain ATCC 700388 / DSM 13276 / CIP 106301 / E264) OX=271848 GN=tal PE=3 SV=1	1.735	0.8	0.121526	19	19	720	154.68	1	0.0523041	Q2SZY3	Transaldolase (EC 2.2.1.2)	BTH_I0962
High	Q2T4Y9	Alcohol dehydrogenase, zinc-containing OS=Burkholderia thailandensis (strain ATCC 700388 / DSM 13276 / CIP 106301 / E264) OX=271848 GN=BTH_II1565 PE=3 SV=1	2.1	1.07	0.0375946	15	15	1008	178.25	1	0.000842199	Q2T4Y9	Alcohol dehydrogenase, zinc-containing	BTH_II1565
High	Q2SVC7	3-oxoadipate CoA-succinyl transferase beta subunit OS=Burkholderia thailandensis (strain ATCC 700388 / DSM 13276 / CIP 106301 / E264) OX=271848 GN=BTH_I2607 PE=3 SV=1	3.351	1.74	0.0759759	8	8	1905	166.62	1	0.0135184	Q2SVC7	3-oxoadipate CoA-succinyl transferase beta subunit	BTH_I2607
High	Q2SYZ6	Protein GrpE OS=Burkholderia thailandensis (strain ATCC 700388 / DSM 13276 / CIP 106301 / E264) OX=271848 GN=grpE PE=3 SV=1	0.666	-0.59	0.16764	11	11	734	120.03	1	0.0965588	Q2SYZ6	Protein GrpE (HSP-70 cofactor)	BTH_I1306
High	Q2T317	Radical SAM domain protein OS=Burkholderia thailandensis (strain ATCC 700388 / DSM 13276 / CIP 106301 / E264) OX=271848 GN=BTH_II2244 PE=4 SV=1	0.514	-0.96	0.0460483	15	15	568	119.07	1	0.00207636	Q2T317	Radical SAM domain protein	BTH_II2244
High	Q2SZP5	2-isopropylmalate synthase OS=Burkholderia thailandensis (strain ATCC 700388 / DSM 13276 / CIP 106301 / E264) OX=271848 GN=leuA-2 PE=3 SV=1	0.734	-0.45	0.102168	17	17	719	107.62	1	0.0291477	Q2SZP5	2-isopropylmalate synthase (EC 2.3.3.13) (Alpha-IPM synthase) (Alpha-isopropylmalate synthase)	BTH_I1050
High	Q2SVZ3	Ornithine carbamoyltransferase OS=Burkholderia thailandensis (strain ATCC 700388 / DSM 13276 / CIP 106301 / E264) OX=271848 GN=argF-2 PE=3 SV=1	2.165	1.11	0.581874	14	14	1453	192.54	1	0.514063	Q2SVZ3	Ornithine carbamoyltransferase (OTCase) (EC 2.1.3.3)	BTH_I2385
High	Q2T1M5	Uncharacterized protein OS=Burkholderia thailandensis (strain ATCC 700388 / DSM 13276 / CIP 106301 / E264) OX=271848 GN=BTH_I0366 PE=4 SV=1	1.15	0.2	0.156262	15	15	532	121.03	1	0.0852654	Q2T1M5	Ferritin	BTH_I0366
High	Q2T275	RNA polymerase-binding transcription factor DksA OS=Burkholderia thailandensis (strain ATCC 700388 / DSM 13276 / CIP 106301 / E264) OX=271848 GN=dksA PE=3 SV=1	1.137	0.19	0.165168	11	11	994	133.29	1	0.0945021	Q2T275	RNA polymerase-binding transcription factor DksA	BTH_I0166
High	Q2T7V5	UDP-glucose 6-dehydrogenase OS=Burkholderia thailandensis (strain ATCC 700388 / DSM 13276 / CIP 106301 / E264) OX=271848 GN=BTH_II0544 PE=3 SV=1	3.11	1.64	0.0375946	16	18	770	127.73	1	0.000874954	Q2T7V5	UDP-glucose 6-dehydrogenase (EC 1.1.1.22)	BTH_II0544
High	Q2T9B2	Transcriptional regulator, Crp/Fnr family OS=Burkholderia thailandensis (strain ATCC 700388 / DSM 13276 / CIP 106301 / E264) OX=271848 GN=BTH_II0035 PE=4 SV=1	1.353	0.44	0.263658	14	14	1031	127.68	1	0.189088	Q2T9B2	Transcriptional regulator, Crp/Fnr family	BTH_II0035
High	Q2T373	Citrate synthase OS=Burkholderia thailandensis (strain ATCC 700388 / DSM 13276 / CIP 106301 / E264) OX=271848 GN=BTH_II2188 PE=3 SV=1	1.173	0.23	0.244908	15	15	748	113.58	1	0.170935	Q2T373	Citrate synthase	BTH_II2188
High	Q2SYA2	Maltose ABC transporter, periplasmic maltose-binding protein OS=Burkholderia thailandensis (strain ATCC 700388 / DSM 13276 / CIP 106301 / E264) OX=271848 GN=BTH_I1553 PE=4 SV=1	1.293	0.37	0.250672	15	15	907	117.22	1	0.176799	Q2SYA2	Maltose ABC transporter, periplasmic maltose-binding protein	BTH_I1553
High	Q2T192	Single-stranded DNA-binding protein OS=Burkholderia thailandensis (strain ATCC 700388 / DSM 13276 / CIP 106301 / E264) OX=271848 GN=BTH_I0500 PE=3 SV=1	0.739	-0.44	0.274467	14	14	985	161.13	1	0.19949	Q2T192	Single-stranded DNA-binding protein (SSB)	BTH_I0500
High	Q2SZI5	UDP-N-acetylmuramoylalanine--D-glutamate ligase OS=Burkholderia thailandensis (strain ATCC 700388 / DSM 13276 / CIP 106301 / E264) OX=271848 GN=murD PE=3 SV=1	0.922	-0.12	0.212035	13	13	758	103.11	1	0.138532	Q2SZI5	UDP-N-acetylmuramoylalanine--D-glutamate ligase (EC 6.3.2.9) (D-glutamic acid-adding enzyme) (UDP-N-acetylmuramoyl-L-alanyl-D-glutamate synthetase)	BTH_I1116
High	Q2SV97	LysM domain protein OS=Burkholderia thailandensis (strain ATCC 700388 / DSM 13276 / CIP 106301 / E264) OX=271848 GN=BTH_I2637 PE=4 SV=1	0.571	-0.81	0.179505	16	16	722	109.07	1	0.107061	Q2SV97	LysM domain protein	BTH_I2637
High	Q2T295	Cell shape-determining protein MreB OS=Burkholderia thailandensis (strain ATCC 700388 / DSM 13276 / CIP 106301 / E264) OX=271848 GN=mreB PE=3 SV=1	0.789	-0.34	0.142946	15	15	962	141.19	1	0.07234	Q2T295	Cell shape-determining protein MreB	BTH_I0146
High	Q2SY95	Thioredoxin reductase OS=Burkholderia thailandensis (strain ATCC 700388 / DSM 13276 / CIP 106301 / E264) OX=271848 GN=trxB PE=3 SV=1	0.945	-0.08	0.330049	11	11	1053	140.03	1	0.251963	Q2SY95	Thioredoxin reductase (EC 1.8.1.9)	BTH_I1560
High	Q2SYT2	Cell division coordinator CpoB OS=Burkholderia thailandensis (strain ATCC 700388 / DSM 13276 / CIP 106301 / E264) OX=271848 GN=cpoB PE=3 SV=1	1.123	0.17	0.117937	11	11	894	121.84	1	0.0474507	Q2SYT2	Cell division coordinator CpoB	BTH_I1371
High	Q2SZS1	Histidine kinase OS=Burkholderia thailandensis (strain ATCC 700388 / DSM 13276 / CIP 106301 / E264) OX=271848 GN=kdpD PE=4 SV=1	2.08	1.06	0.0454529	23	23	435	99.83	1	0.00200271	Q2SZS1	histidine kinase (EC 2.7.13.3)	BTH_I1024
High	Q2T3W7	Chaperonin GroEL 2 OS=Burkholderia thailandensis (strain ATCC 700388 / DSM 13276 / CIP 106301 / E264) OX=271848 GN=groEL2 PE=3 SV=1	1.4	0.49	0.075315	7	16	2663	322.14	1	0.0129494	Q2T3W7	Chaperonin GroEL 2 (EC 5.6.1.7) (60 kDa chaperonin 2) (Chaperonin-60 2) (Cpn60 2)	BTH_II1938
High	Q2T4Y8	Universal stress protein family domain protein OS=Burkholderia thailandensis (strain ATCC 700388 / DSM 13276 / CIP 106301 / E264) OX=271848 GN=BTH_II1566 PE=3 SV=1	1.844	0.88	0.0923156	14	14	782	141.04	1	0.0227842	Q2T4Y8	Universal stress protein family domain protein	BTH_II1566
High	Q2T006	ATP-binding protein Uup OS=Burkholderia thailandensis (strain ATCC 700388 / DSM 13276 / CIP 106301 / E264) OX=271848 GN=uup PE=3 SV=1	0.763	-0.39	0.0354141	21	21	591	103.48	1	0.000761821	Q2T006	ATP-binding protein Uup (EC 3.6.1.-)	BTH_I0939
High	Q2SVT4	Efflux pump membrane transporter OS=Burkholderia thailandensis (strain ATCC 700388 / DSM 13276 / CIP 106301 / E264) OX=271848 GN=BTH_I2444 PE=3 SV=1	0.71	-0.49	0.0802568	18	18	926	120.6	1	0.0152211	Q2SVT4	Efflux pump membrane transporter	BTH_I2444
High	Q2STQ3	Phospholipase C OS=Burkholderia thailandensis (strain ATCC 700388 / DSM 13276 / CIP 106301 / E264) OX=271848 GN=BTH_I3202 PE=3 SV=1	0.64	-0.64	0.118847	14	14	912	137.65	1	0.048257	Q2STQ3	phospholipase C (EC 3.1.4.3)	BTH_I3202
High	Q2SYT5	Aminotransferase, class V superfamily, putative OS=Burkholderia thailandensis (strain ATCC 700388 / DSM 13276 / CIP 106301 / E264) OX=271848 GN=BTH_I1367 PE=3 SV=1	1.976	0.98	0.0344855	15	15	710	118.92	1	0.000706601	Q2SYT5	Aminotransferase, class V superfamily, putative	BTH_I1367
High	Q2SWF6	CAIB/BAIF family protein OS=Burkholderia thailandensis (strain ATCC 700388 / DSM 13276 / CIP 106301 / E264) OX=271848 GN=BTH_I2222 PE=4 SV=1	1.198	0.26	0.389511	13	13	735	95.15	1	0.311659	Q2SWF6	CAIB/BAIF family protein	BTH_I2222
High	Q2SX31	Malate synthase OS=Burkholderia thailandensis (strain ATCC 700388 / DSM 13276 / CIP 106301 / E264) OX=271848 GN=aceB PE=3 SV=1	1.635	0.71	0.0684353	16	16	768	131.06	1	0.00885446	Q2SX31	Malate synthase (EC 2.3.3.9)	BTH_I1994
High	Q2SXI0	ATP-dependent helicase HrpA OS=Burkholderia thailandensis (strain ATCC 700388 / DSM 13276 / CIP 106301 / E264) OX=271848 GN=hrpA PE=4 SV=1	0.896	-0.16	0.125375	21	21	547	91.71	1	0.0562828	Q2SXI0	ATP-dependent helicase HrpA	BTH_I1838
High	Q2T2H2	Site-specific DNA-methyltransferase (adenine-specific) OS=Burkholderia thailandensis (strain ATCC 700388 / DSM 13276 / CIP 106301 / E264) OX=271848 GN=BTH_I0041 PE=3 SV=1	0.595	-0.75	0.112324	18	18	667	98.91	1	0.0417356	Q2T2H2	Type III DNA modification methyltransferase	BTH_I0041
High	Q2SZ06	TldD protein OS=Burkholderia thailandensis (strain ATCC 700388 / DSM 13276 / CIP 106301 / E264) OX=271848 GN=BTH_I1296 PE=3 SV=1	0.469	-1.09	0.0554229	18	18	682	119.47	1	0.00373379	Q2SZ06	TldD protein	BTH_I1296
High	Q2T0F1	CDP-6-deoxy-delta-3,4-glucoseen reductase, putative OS=Burkholderia thailandensis (strain ATCC 700388 / DSM 13276 / CIP 106301 / E264) OX=271848 GN=BTH_I0792 PE=4 SV=1	0.938	-0.09	0.81133	16	16	716	121.08	1	0.77325	Q2T0F1	CDP-6-deoxy-delta-3,4-glucoseen reductase, putative	BTH_I0792
High	Q2T0H0	NOL1/NOP2/sun family protein OS=Burkholderia thailandensis (strain ATCC 700388 / DSM 13276 / CIP 106301 / E264) OX=271848 GN=BTH_I0773 PE=3 SV=1	0.78	-0.36	0.0779027	16	16	566	98.94	1	0.0144016	Q2T0H0	NOL1/NOP2/sun family protein	BTH_I0773
High	Q2T3L8	D-beta-hydroxybutyrate dehydrogenase OS=Burkholderia thailandensis (strain ATCC 700388 / DSM 13276 / CIP 106301 / E264) OX=271848 GN=BTH_II2038 PE=3 SV=1	1.349	0.43	0.0684353	1	12	1229	131.61	1	0.00736867	Q2T3L8	D-beta-hydroxybutyrate dehydrogenase	BTH_II2038
High	Q2T0C5	ATP-sulfurylase large subunit OS=Burkholderia thailandensis (strain ATCC 700388 / DSM 13276 / CIP 106301 / E264) OX=271848 GN=BTH_I0818 PE=4 SV=1	0.788	-0.34	0.334679	14	19	800	130.06	1	0.257158	Q2T0C5	sulfate adenylyltransferase (EC 2.7.7.4)	BTH_I0818
High	Q2SYE8	Omega-amino acid--pyruvate aminotransferase OS=Burkholderia thailandensis (strain ATCC 700388 / DSM 13276 / CIP 106301 / E264) OX=271848 GN=BTH_I1505 PE=4 SV=1	2.44	1.29	0.0900838	15	15	673	132.73	1	0.0210132	Q2SYE8	Omega-amino acid--pyruvate aminotransferase	BTH_I1505
High	Q2T2Q3	Squalene-hopene cyclase OS=Burkholderia thailandensis (strain ATCC 700388 / DSM 13276 / CIP 106301 / E264) OX=271848 GN=shc PE=3 SV=1	0.533	-0.91	0.0231098	18	18	689	126	1	3.3867e-05	Q2T2Q3	Squalene-hopene cyclase (EC 5.4.99.17)	BTH_II2359
High	Q2T1J8	3-hydroxyacyl-CoA dehydrogenase OS=Burkholderia thailandensis (strain ATCC 700388 / DSM 13276 / CIP 106301 / E264) OX=271848 GN=BTH_I0393 PE=4 SV=1	1.695	0.76	0.109174	19	19	531	106.6	1	0.0361474	Q2T1J8	Fatty oxidation complex, alpha subunit, putative	BTH_I0393
High	Q2SWE0	GTPase Der OS=Burkholderia thailandensis (strain ATCC 700388 / DSM 13276 / CIP 106301 / E264) OX=271848 GN=der PE=3 SV=1	0.61	-0.71	0.111047	21	21	632	118.76	1	0.039923	Q2SWE0	GTPase Der (GTP-binding protein EngA)	BTH_I2238
High	Q2SXT8	Periplasmic serine endoprotease DegP-like OS=Burkholderia thailandensis (strain ATCC 700388 / DSM 13276 / CIP 106301 / E264) OX=271848 GN=BTH_I1726 PE=3 SV=1	0.708	-0.5	0.116969	14	14	854	106.4	1	0.0461948	Q2SXT8	Serine protease, MucD	BTH_I1726
High	Q2STE0	Stage 0 sporulation protein J, putative OS=Burkholderia thailandensis (strain ATCC 700388 / DSM 13276 / CIP 106301 / E264) OX=271848 GN=BTH_I3317 PE=3 SV=1	0.752	-0.41	0.0754303	12	12	721	109.64	1	0.013204	Q2STE0	Stage 0 sporulation protein J, putative	BTH_I3317
High	Q2T784	Twitching motility protein PilT, putative OS=Burkholderia thailandensis (strain ATCC 700388 / DSM 13276 / CIP 106301 / E264) OX=271848 GN=BTH_II0768 PE=3 SV=1	2.065	1.05	0.111091	16	16	714	113.99	1	0.0399743	Q2T784	Twitching motility protein PilT, putative	BTH_II0768
High	Q2SYR5	Alkyl hydroperoxide reductase C OS=Burkholderia thailandensis (strain ATCC 700388 / DSM 13276 / CIP 106301 / E264) OX=271848 GN=BTH_I1388 PE=3 SV=1	1.61	0.69	0.1103	12	12	940	148.57	1	0.0394032	Q2SYR5	Antioxidant, AhpC/Tsa family	BTH_I1388
High	Q2STM9	Uncharacterized protein OS=Burkholderia thailandensis (strain ATCC 700388 / DSM 13276 / CIP 106301 / E264) OX=271848 GN=BTH_I3226 PE=4 SV=1	1.384	0.47	0.142647	3	21	597	98.43	1	0.0716789	Q2STM9	DUF3274 domain-containing protein	BTH_I3226
High	Q2SU03	Phenylacetate-CoA oxygenase/reductase, PaaK subunit OS=Burkholderia thailandensis (strain ATCC 700388 / DSM 13276 / CIP 106301 / E264) OX=271848 GN=paaK PE=4 SV=1	1.857	0.89	0.102168	14	14	744	124.41	1	0.0291957	Q2SU03	Phenylacetate-CoA oxygenase/reductase, PaaK subunit	BTH_I3101
High	Q2T1F2	Lipoprotein OS=Burkholderia thailandensis (strain ATCC 700388 / DSM 13276 / CIP 106301 / E264) OX=271848 GN=BTH_I0439 PE=3 SV=1	0.724	-0.46	0.188543	11	12	1065	132.14	1	0.116064	Q2T1F2	Lipoprotein	BTH_I0439
High	Q2T230	Ferredoxin--NADP reductase OS=Burkholderia thailandensis (strain ATCC 700388 / DSM 13276 / CIP 106301 / E264) OX=271848 GN=BTH_I0211 PE=1 SV=1	0.765	-0.39	0.0592725	12	12	777	135.64	1	0.00461069	Q2T230	ferredoxin--NADP(+) reductase (EC 1.18.1.2)	BTH_I0211
High	Q2T1N8	Thiol:disulfide interchange protein OS=Burkholderia thailandensis (strain ATCC 700388 / DSM 13276 / CIP 106301 / E264) OX=271848 GN=BTH_I0353 PE=3 SV=1	0.547	-0.87	0.0791029	12	12	648	99.57	1	0.0148979	Q2T1N8	Thiol:disulfide interchange protein	BTH_I0353
High	Q2T5E6	UDP-N-acetylglucosamine 1-carboxyvinyltransferase, putative OS=Burkholderia thailandensis (strain ATCC 700388 / DSM 13276 / CIP 106301 / E264) OX=271848 GN=BTH_II1407 PE=4 SV=1	1.116	0.16	0.156625	18	18	732	131.32	1	0.0855137	Q2T5E6	UDP-N-acetylglucosamine 1-carboxyvinyltransferase (EC 2.5.1.7) (Enoylpyruvate transferase) (UDP-N-acetylglucosamine enolpyruvyl transferase)	BTH_II1407
High	Q2T0B3	Uncharacterized protein OS=Burkholderia thailandensis (strain ATCC 700388 / DSM 13276 / CIP 106301 / E264) OX=271848 GN=BTH_I0830 PE=4 SV=1	1.096	0.13	0.281354	12	12	841	130.5	1	0.206614	Q2T0B3	DUF541 domain-containing protein	BTH_I0830
High	Q2SWT4	Alkyl hydroperoxide reductase AhpD OS=Burkholderia thailandensis (strain ATCC 700388 / DSM 13276 / CIP 106301 / E264) OX=271848 GN=ahpD PE=3 SV=1	2.015	1.01	0.0659422	12	12	886	119.57	1	0.00668495	Q2SWT4	Alkyl hydroperoxide reductase AhpD (EC 1.11.1.28) (Alkylhydroperoxidase AhpD)	BTH_I2091
High	Q2T0Y8	Gamma-glutamyltransferase OS=Burkholderia thailandensis (strain ATCC 700388 / DSM 13276 / CIP 106301 / E264) OX=271848 GN=BTH_I0604 PE=4 SV=1	1.638	0.71	0.06849	16	16	615	101.76	1	0.00926217	Q2T0Y8	Gamma-glutamyltransferase	BTH_I0604
High	Q2STU7	Amino acid ABC transporter, periplasmic amino acid-binding protein, putative OS=Burkholderia thailandensis (strain ATCC 700388 / DSM 13276 / CIP 106301 / E264) OX=271848 GN=BTH_I3158 PE=3 SV=1	2.967	1.57	0.0684353	10	15	731	110.43	1	0.00787741	Q2STU7	Amino acid ABC transporter, periplasmic amino acid-binding protein, putative	BTH_I3158
High	Q2T9C8	D-beta-hydroxybutyrate dehydrogenase OS=Burkholderia thailandensis (strain ATCC 700388 / DSM 13276 / CIP 106301 / E264) OX=271848 GN=BTH_II0019 PE=3 SV=1	0.508	-0.98	0.127989	1	12	1215	135.4	1	0.0583697	Q2T9C8	D-beta-hydroxybutyrate dehydrogenase	BTH_II0019
High	Q2T365	O-acetylhomoserine/O-acetylserine sulfhydrylase OS=Burkholderia thailandensis (strain ATCC 700388 / DSM 13276 / CIP 106301 / E264) OX=271848 GN=BTH_II2196 PE=3 SV=1	1.924	0.94	0.0684353	16	16	989	124.67	1	0.00853401	Q2T365	O-acetylhomoserine/O-acetylserine sulfhydrylase	BTH_II2196
High	Q2SWX7	SPFH domain/band 7 family protein OS=Burkholderia thailandensis (strain ATCC 700388 / DSM 13276 / CIP 106301 / E264) OX=271848 GN=BTH_I2048 PE=3 SV=1	0.979	-0.03	0.585455	13	13	557	104.4	1	0.518348	Q2SWX7	SPFH domain/band 7 family protein	BTH_I2048
High	Q2T972	Excinuclease ABC, subunit A, form 2 OS=Burkholderia thailandensis (strain ATCC 700388 / DSM 13276 / CIP 106301 / E264) OX=271848 GN=BTH_II0075 PE=4 SV=1	1.088	0.12	0.123462	23	23	444	81.61	1	0.0547553	Q2T972	UvrABC system protein A (Excinuclease ABC subunit A)	BTH_II0075
High	Q2SUW3	Phosphoglucosamine mutase OS=Burkholderia thailandensis (strain ATCC 700388 / DSM 13276 / CIP 106301 / E264) OX=271848 GN=glmM PE=3 SV=1	0.528	-0.92	0.0759759	17	17	611	108.34	1	0.0134696	Q2SUW3	Phosphoglucosamine mutase (EC 5.4.2.10)	BTH_I2774
High	Q2T5T5	Universal stress protein, putative OS=Burkholderia thailandensis (strain ATCC 700388 / DSM 13276 / CIP 106301 / E264) OX=271848 GN=BTH_II1268 PE=3 SV=1	1.316	0.4	0.109576	15	15	603	112.91	1	0.037345	Q2T5T5	Universal stress protein, putative	BTH_II1268
High	Q2SWU4	PspA/IM30 family superfamily OS=Burkholderia thailandensis (strain ATCC 700388 / DSM 13276 / CIP 106301 / E264) OX=271848 GN=BTH_I2081 PE=3 SV=1	0.544	-0.88	0.0689306	17	17	795	107.19	1	0.0098378	Q2SWU4	PspA/IM30 family superfamily	BTH_I2081
High	Q2T4P2	Pyruvate ferredoxin/flavodoxin oxidoreductase family protein OS=Burkholderia thailandensis (strain ATCC 700388 / DSM 13276 / CIP 106301 / E264) OX=271848 GN=BTH_II1663 PE=4 SV=1	2.464	1.3	0.0842899	20	20	910	129.39	1	0.0172878	Q2T4P2	Pyruvate ferredoxin/flavodoxin oxidoreductase family protein	BTH_II1663
High	Q2T7G8	Acetyl-coenzyme A carboxylase carboxyl transferase subunit beta OS=Burkholderia thailandensis (strain ATCC 700388 / DSM 13276 / CIP 106301 / E264) OX=271848 GN=accD PE=3 SV=1	1.121	0.16	0.188492	16	16	773	132.72	1	0.115972	Q2T7G8	Acetyl-coenzyme A carboxylase carboxyl transferase subunit beta (ACCase subunit beta) (Acetyl-CoA carboxylase carboxyltransferase subunit beta) (EC 2.1.3.15)	BTH_II0682
High	Q2SUI3	Anthranilate synthase component 1 OS=Burkholderia thailandensis (strain ATCC 700388 / DSM 13276 / CIP 106301 / E264) OX=271848 GN=trpE PE=3 SV=1	1.01	0.01	0.763025	13	13	539	89.55	1	0.716006	Q2SUI3	Anthranilate synthase component 1 (EC 4.1.3.27)	BTH_I2909
High	Q2T2U9	Ribonucleoside-diphosphate reductase OS=Burkholderia thailandensis (strain ATCC 700388 / DSM 13276 / CIP 106301 / E264) OX=271848 GN=BTH_II2313 PE=3 SV=1	2.358	1.24	0.242341	16	16	641	106.68	1	0.167783	Q2T2U9	ribonucleoside-diphosphate reductase (EC 1.17.4.1)	BTH_II2313
High	Q2SXB2	Lipoprotein, putative OS=Burkholderia thailandensis (strain ATCC 700388 / DSM 13276 / CIP 106301 / E264) OX=271848 GN=BTH_I1907 PE=4 SV=1	0.458	-1.13	0.0231098	17	17	817	132.64	1	8.85278e-05	Q2SXB2	Lipoprotein, putative	BTH_I1907
High	Q2SZE4	Ribokinase, putative OS=Burkholderia thailandensis (strain ATCC 700388 / DSM 13276 / CIP 106301 / E264) OX=271848 GN=BTH_I1158 PE=1 SV=1	1.253	0.32	0.282689	12	12	932	139.56	1	0.207905	Q2SZE4	Ribokinase, putative	BTH_I1158
High	Q2T4M6	Acetyl-coenzyme A carboxylase carboxyl transferase subunit alpha 2 OS=Burkholderia thailandensis (strain ATCC 700388 / DSM 13276 / CIP 106301 / E264) OX=271848 GN=accA-2 PE=3 SV=1	1.255	0.33	0.06849	14	15	577	111.31	1	0.00921868	Q2T4M6	Acetyl-coenzyme A carboxylase carboxyl transferase subunit alpha 2 (ACCase subunit alpha 2) (Acetyl-CoA carboxylase carboxyltransferase subunit alpha 2) (EC 2.1.3.15)	BTH_II1679
High	Q2SYB2	Glutamate-1-semialdehyde 2,1-aminomutase OS=Burkholderia thailandensis (strain ATCC 700388 / DSM 13276 / CIP 106301 / E264) OX=271848 GN=hemL PE=3 SV=1	1.501	0.59	0.168005	15	15	791	129.08	1	0.096895	Q2SYB2	Glutamate-1-semialdehyde 2,1-aminomutase (GSA) (EC 5.4.3.8) (Glutamate-1-semialdehyde aminotransferase) (GSA-AT)	BTH_I1543
High	Q2T402	Coenzyme A transferase OS=Burkholderia thailandensis (strain ATCC 700388 / DSM 13276 / CIP 106301 / E264) OX=271848 GN=BTH_II1903 PE=3 SV=1	1.747	0.81	0.181426	18	18	470	100.89	1	0.109191	Q2T402	Coenzyme A transferase	BTH_II1903
High	Q2SVB8	CBS domain protein OS=Burkholderia thailandensis (strain ATCC 700388 / DSM 13276 / CIP 106301 / E264) OX=271848 GN=BTH_I2616 PE=4 SV=1	1.901	0.93	0.0565267	10	10	984	147.75	1	0.00407683	Q2SVB8	CBS domain protein	BTH_I2616
High	Q2SWE2	TPR_21 domain-containing protein OS=Burkholderia thailandensis (strain ATCC 700388 / DSM 13276 / CIP 106301 / E264) OX=271848 GN=BTH_I2236 PE=4 SV=1	0.408	-1.29	0.128308	11	11	740	101.28	1	0.0586646	Q2SWE2	Tetratricopeptide repeat-like domain-containing protein	BTH_I2236
High	Q2SZQ0	Acetolactate synthase OS=Burkholderia thailandensis (strain ATCC 700388 / DSM 13276 / CIP 106301 / E264) OX=271848 GN=ilvB PE=3 SV=1	1.166	0.22	0.10248	18	18	665	119.21	1	0.0293687	Q2SZQ0	Acetolactate synthase (EC 2.2.1.6)	BTH_I1045
High	Q2T957	Uncharacterized protein OS=Burkholderia thailandensis (strain ATCC 700388 / DSM 13276 / CIP 106301 / E264) OX=271848 GN=BTH_II0090 PE=4 SV=1				1	19	567	95.09	1		Q2T957	DUF3274 domain-containing protein	BTH_II0090
High	Q2T372	2-methylisocitrate lyase OS=Burkholderia thailandensis (strain ATCC 700388 / DSM 13276 / CIP 106301 / E264) OX=271848 GN=prpB PE=3 SV=1	0.964	-0.05	0.662008	13	13	570	78.91	1	0.601979	Q2T372	2-methylisocitrate lyase (2-MIC) (MICL) (EC 4.1.3.30) ((2R,3S)-2-methylisocitrate lyase)	BTH_II2189
High	Q2T7G3	O-succinylhomoserine sulfhydrylase OS=Burkholderia thailandensis (strain ATCC 700388 / DSM 13276 / CIP 106301 / E264) OX=271848 GN=metZ PE=3 SV=1	1.28	0.36	0.108149	18	18	626	103.98	1	0.0351519	Q2T7G3	O-succinylhomoserine sulfhydrylase (OSH sulfhydrylase) (OSHS sulfhydrylase) (EC 2.5.1.-)	BTH_II0687
High	Q2T637	Lipoprotein, putative OS=Burkholderia thailandensis (strain ATCC 700388 / DSM 13276 / CIP 106301 / E264) OX=271848 GN=BTH_II1165 PE=4 SV=1	2.179	1.12	0.0684353	17	17	638	98.89	1	0.00784691	Q2T637	Lipoprotein, putative	BTH_II1165
High	Q2T1H5	2,3-bisphosphoglycerate-dependent phosphoglycerate mutase OS=Burkholderia thailandensis (strain ATCC 700388 / DSM 13276 / CIP 106301 / E264) OX=271848 GN=gpmA PE=3 SV=1	0.786	-0.35	0.106659	14	14	846	126.45	1	0.0335438	Q2T1H5	2,3-bisphosphoglycerate-dependent phosphoglycerate mutase (BPG-dependent PGAM) (PGAM) (Phosphoglyceromutase) (dPGM) (EC 5.4.2.11)	BTH_I0416
High	Q2T5N3	Putative DnaK-related protein (Molecular chaperone) OS=Burkholderia thailandensis (strain ATCC 700388 / DSM 13276 / CIP 106301 / E264) OX=271848 GN=BTH_II1320 PE=3 SV=1	0.908	-0.14	0.12343	16	16	670	93.08	1	0.0547003	Q2T5N3	DnaK-related protein (Molecular chaperone)	BTH_II1320
High	Q2SZF9	Glutamate 5-kinase OS=Burkholderia thailandensis (strain ATCC 700388 / DSM 13276 / CIP 106301 / E264) OX=271848 GN=proB PE=1 SV=1	1.16	0.21	0.0639895	15	15	725	102.3	1	0.00628136	Q2SZF9	Glutamate 5-kinase (EC 2.7.2.11) (Gamma-glutamyl kinase) (GK)	BTH_I1143
High	Q2SZL3	Acyl-CoA dehydrogenase domain protein OS=Burkholderia thailandensis (strain ATCC 700388 / DSM 13276 / CIP 106301 / E264) OX=271848 GN=BTH_I1083 PE=3 SV=1	2.115	1.08	0.10059	13	13	974	137.71	1	0.0277489	Q2SZL3	Acyl-CoA dehydrogenase domain protein	BTH_I1083
High	Q2SVW3	TonB-dependent siderophore receptor OS=Burkholderia thailandensis (strain ATCC 700388 / DSM 13276 / CIP 106301 / E264) OX=271848 GN=BTH_I2415 PE=3 SV=1	0.789	-0.34	0.102168	20	20	755	101.47	1	0.0290262	Q2SVW3	TonB-dependent siderophore receptor	BTH_I2415
High	Q2T5Z9	Aspartate transcarbamylase OS=Burkholderia thailandensis (strain ATCC 700388 / DSM 13276 / CIP 106301 / E264) OX=271848 GN=pyrB-2 PE=3 SV=1	1.784	0.84	0.0836486	16	16	698	111.92	1	0.0170128	Q2T5Z9	aspartate carbamoyltransferase (EC 2.1.3.2)	BTH_II1204
High	Q2SWU3	DD-transpeptidase OS=Burkholderia thailandensis (strain ATCC 700388 / DSM 13276 / CIP 106301 / E264) OX=271848 GN=BTH_I2082 PE=3 SV=1	0.819	-0.29	0.134375	17	19	604	99.01	1	0.0645275	Q2SWU3	Penicillin-binding protein 1A (EC 2.4.1.129) (EC 3.4.16.4)	BTH_I2082
High	Q2SX85	Inositol-1-monophosphatase OS=Burkholderia thailandensis (strain ATCC 700388 / DSM 13276 / CIP 106301 / E264) OX=271848 GN=BTH_I1934 PE=3 SV=1	0.79	-0.34	0.118847	14	14	856	125.53	1	0.0484191	Q2SX85	Inositol-1-monophosphatase (EC 3.1.3.25)	BTH_I1934
High	Q2SWF9	DNA polymerase III, subunits gamma and tau, programmed OS=Burkholderia thailandensis (strain ATCC 700388 / DSM 13276 / CIP 106301 / E264) OX=271848 GN=BTH_I2219 PE=3 SV=1	0.746	-0.42	0.0454529	17	17	486	85.47	1	0.00195152	Q2SWF9	DNA-directed DNA polymerase (EC 2.7.7.7)	BTH_I2219
High	Q2STU2	Methylenetetrahydrofolate reductase OS=Burkholderia thailandensis (strain ATCC 700388 / DSM 13276 / CIP 106301 / E264) OX=271848 GN=metF PE=3 SV=1	1.362	0.45	0.149666	15	15	660	115.83	1	0.0786191	Q2STU2	Methylenetetrahydrofolate reductase (EC 1.5.1.54)	BTH_I3163
High	Q2T2J7	General secretion pathway protein D OS=Burkholderia thailandensis (strain ATCC 700388 / DSM 13276 / CIP 106301 / E264) OX=271848 GN=BTH_I0007 PE=3 SV=1	0.69	-0.54	0.170767	14	14	722	96.06	1	0.099505	Q2T2J7	General secretion pathway protein D	BTH_I0007
High	Q2SU41	30S ribosomal protein S8 OS=Burkholderia thailandensis (strain ATCC 700388 / DSM 13276 / CIP 106301 / E264) OX=271848 GN=rpsH PE=3 SV=1	0.665	-0.59	0.155544	13	13	846	143.89	1	0.0845164	Q2SU41	Small ribosomal subunit protein uS8 (30S ribosomal protein S8)	BTH_I3054
High	Q2SZN7	Triosephosphate isomerase OS=Burkholderia thailandensis (strain ATCC 700388 / DSM 13276 / CIP 106301 / E264) OX=271848 GN=tpiA PE=1 SV=1	0.941	-0.09	0.506188	10	10	1111	148.84	1	0.431359	Q2SZN7	Triosephosphate isomerase (TIM) (TPI) (EC 5.3.1.1) (Triose-phosphate isomerase)	BTH_I1058
High	Q2SX03	DNA ligase OS=Burkholderia thailandensis (strain ATCC 700388 / DSM 13276 / CIP 106301 / E264) OX=271848 GN=ligA PE=3 SV=1	0.955	-0.07	0.327114	20	20	573	94.91	1	0.249096	Q2SX03	DNA ligase (EC 6.5.1.2) (Polydeoxyribonucleotide synthase [NAD(+)])	BTH_I2022
High	Q2SXT6	Elongation factor 4 OS=Burkholderia thailandensis (strain ATCC 700388 / DSM 13276 / CIP 106301 / E264) OX=271848 GN=lepA PE=3 SV=1	0.498	-1.01	0.119594	15	15	621	98.33	1	0.0493455	Q2SXT6	Elongation factor 4 (EF-4) (EC 3.6.5.n1) (Ribosomal back-translocase LepA)	BTH_I1728
High	Q2T9B1	Universal stress protein family OS=Burkholderia thailandensis (strain ATCC 700388 / DSM 13276 / CIP 106301 / E264) OX=271848 GN=BTH_II0036 PE=3 SV=1	2.692	1.43	0.102566	8	8	1286	171.94	1	0.0294729	Q2T9B1	Universal stress protein family	BTH_II0036
High	Q2T883	Acetate kinase OS=Burkholderia thailandensis (strain ATCC 700388 / DSM 13276 / CIP 106301 / E264) OX=271848 GN=ackA PE=3 SV=1	4.123	2.04	0.0860176	11	11	732	89.42	1	0.0184191	Q2T883	Acetate kinase (EC 2.7.2.1) (Acetokinase)	BTH_II0416
High	Q2T0K4	Adenylate kinase OS=Burkholderia thailandensis (strain ATCC 700388 / DSM 13276 / CIP 106301 / E264) OX=271848 GN=adk PE=3 SV=1	1.025	0.04	0.581874	16	16	920	152.43	1	0.514021	Q2T0K4	Adenylate kinase (AK) (EC 2.7.4.3) (ATP-AMP transphosphorylase) (ATP:AMP phosphotransferase) (Adenylate monophosphate kinase)	BTH_I0739
High	Q2SY70	Guanosine-3`,5`-bis(Diphosphate) 3`-pyrophosphohydrolase OS=Burkholderia thailandensis (strain ATCC 700388 / DSM 13276 / CIP 106301 / E264) OX=271848 GN=BTH_I1588 PE=3 SV=1	1.399	0.48	0.0591563	20	20	486	93.6	1	0.00455194	Q2SY70	Guanosine-3`,5`-bis(Diphosphate) 3`-pyrophosphohydrolase	BTH_I1588
High	Q2SXQ0	Radical SAM domain protein OS=Burkholderia thailandensis (strain ATCC 700388 / DSM 13276 / CIP 106301 / E264) OX=271848 GN=BTH_I1767 PE=4 SV=1	0.367	-1.45	0.0398262	16	16	630	110.94	1	0.00116986	Q2SXQ0	Radical SAM domain protein	BTH_I1767
High	Q2SZJ6	Molybdopterin oxidoreductase OS=Burkholderia thailandensis (strain ATCC 700388 / DSM 13276 / CIP 106301 / E264) OX=271848 GN=BTH_I1105 PE=3 SV=1	1.267	0.34	0.119134	16	16	494	82.79	1	0.048646	Q2SZJ6	Molybdopterin oxidoreductase	BTH_I1105
High	Q2SXU6	Malonyl CoA-acyl carrier protein transacylase OS=Burkholderia thailandensis (strain ATCC 700388 / DSM 13276 / CIP 106301 / E264) OX=271848 GN=fabD-1 PE=3 SV=1	1.022	0.03	0.750896	11	11	897	123.94	1	0.701747	Q2SXU6	Malonyl CoA-acyl carrier protein transacylase (EC 2.3.1.39)	BTH_I1718
High	Q2SZ88	Gamma-glutamyl phosphate reductase OS=Burkholderia thailandensis (strain ATCC 700388 / DSM 13276 / CIP 106301 / E264) OX=271848 GN=proA PE=1 SV=1	0.754	-0.41	0.111767	16	16	476	88.32	1	0.0411808	Q2SZ88	Gamma-glutamyl phosphate reductase (GPR) (EC 1.2.1.41) (Glutamate-5-semialdehyde dehydrogenase) (Glutamyl-gamma-semialdehyde dehydrogenase) (GSA dehydrogenase)	BTH_I1214
High	Q2SUC7	Lipoprotein, putative OS=Burkholderia thailandensis (strain ATCC 700388 / DSM 13276 / CIP 106301 / E264) OX=271848 GN=BTH_I2965 PE=4 SV=1	0.838	-0.25	0.707861	11	11	825	114.31	1	0.652037	Q2SUC7	Lipoprotein, putative	BTH_I2965
High	Q2SZ03	Bifunctional glutamine synthetase adenylyltransferase/adenylyl-removing enzyme OS=Burkholderia thailandensis (strain ATCC 700388 / DSM 13276 / CIP 106301 / E264) OX=271848 GN=glnE PE=3 SV=1	1.406	0.49	0.208614	15	15	606	78.12	1	0.135079	Q2SZ03	Bifunctional glutamine synthetase adenylyltransferase/adenylyl-removing enzyme (ATP:glutamine synthetase adenylyltransferase) (ATase) [Includes: Glutamine synthetase adenylyl-L-tyrosine phosphorylase (EC 2.7.7.89) (Adenylyl removase) (AR) (AT-N); Glutamine synthetase adenylyl transferase (EC 2.7.7.42) (Adenylyl transferase) (AT) (AT-C)]	BTH_I1299
High	Q2SV79	Alcohol dehydrogenase, iron-containing family protein OS=Burkholderia thailandensis (strain ATCC 700388 / DSM 13276 / CIP 106301 / E264) OX=271848 GN=BTH_I2655 PE=4 SV=1	1.448	0.53	0.0520982	13	13	574	92.07	1	0.00332683	Q2SV79	Alcohol dehydrogenase, iron-containing family protein	BTH_I2655
High	Q2SX18	Alanine racemase OS=Burkholderia thailandensis (strain ATCC 700388 / DSM 13276 / CIP 106301 / E264) OX=271848 GN=alr-1 PE=3 SV=1	1.409	0.49	0.184075	12	13	771	112.04	1	0.111844	Q2SX18	Alanine racemase (EC 5.1.1.1)	BTH_I2007
High	Q2T071	Porphobilinogen deaminase OS=Burkholderia thailandensis (strain ATCC 700388 / DSM 13276 / CIP 106301 / E264) OX=271848 GN=hemC PE=3 SV=1	1.077	0.11	0.150278	13	13	627	88.33	1	0.0792532	Q2T071	Porphobilinogen deaminase (PBG) (EC 2.5.1.61) (Hydroxymethylbilane synthase) (HMBS) (Pre-uroporphyrinogen synthase)	BTH_I0872
High	Q2SXN9	N-succinylglutamate 5-semialdehyde dehydrogenase OS=Burkholderia thailandensis (strain ATCC 700388 / DSM 13276 / CIP 106301 / E264) OX=271848 GN=astD PE=1 SV=1	2.18	1.12	0.206584	15	15	670	110.07	1	0.133435	Q2SXN9	N-succinylglutamate 5-semialdehyde dehydrogenase (EC 1.2.1.71) (Succinylglutamic semialdehyde dehydrogenase) (SGSD)	BTH_I1778
High	Q2SZH3	Arginine biosynthesis bifunctional protein ArgJ OS=Burkholderia thailandensis (strain ATCC 700388 / DSM 13276 / CIP 106301 / E264) OX=271848 GN=argJ PE=3 SV=1	0.673	-0.57	0.113376	13	13	813	98.35	1	0.0428372	Q2SZH3	Arginine biosynthesis bifunctional protein ArgJ [Cleaved into: Arginine biosynthesis bifunctional protein ArgJ alpha chain; Arginine biosynthesis bifunctional protein ArgJ beta chain] [Includes: Glutamate N-acetyltransferase (EC 2.3.1.35) (Ornithine acetyltransferase) (OATase) (Ornithine transacetylase); Amino-acid acetyltransferase (EC 2.3.1.1) (N-acetylglutamate synthase) (AGSase)]	BTH_I1128
High	Q2SYS4	Serine hydroxymethyltransferase 1 OS=Burkholderia thailandensis (strain ATCC 700388 / DSM 13276 / CIP 106301 / E264) OX=271848 GN=glyA1 PE=3 SV=2	0.662	-0.6	0.141472	14	14	833	109.52	1	0.0705864	Q2SYS4	Serine hydroxymethyltransferase 1 (SHMT 1) (Serine methylase 1) (EC 2.1.2.1)	BTH_I1379
High	Q2T1R3	Pyruvate ferredoxin/flavodoxin oxidoreductase family protein OS=Burkholderia thailandensis (strain ATCC 700388 / DSM 13276 / CIP 106301 / E264) OX=271848 GN=BTH_I0328 PE=3 SV=1	2.108	1.08	0.0867755	17	17	500	83.45	1	0.0191513	Q2T1R3	Pyruvate ferredoxin/flavodoxin oxidoreductase family protein	BTH_I0328
High	Q2T6V4	Piperideine-6-carboxylate dehydrogenase OS=Burkholderia thailandensis (strain ATCC 700388 / DSM 13276 / CIP 106301 / E264) OX=271848 GN=BTH_II0898 PE=4 SV=1	1.205	0.27	0.201732	14	14	615	106.54	1	0.128691	Q2T6V4	Piperideine-6-carboxylate dehydrogenase	BTH_II0898
High	Q2T136	Probable protein kinase UbiB OS=Burkholderia thailandensis (strain ATCC 700388 / DSM 13276 / CIP 106301 / E264) OX=271848 GN=ubiB PE=3 SV=1	1.301	0.38	0.325387	21	21	590	110.27	1	0.247157	Q2T136	Probable protein kinase UbiB (EC 2.7.-.-) (Ubiquinone biosynthesis protein UbiB)	BTH_I0556
High	Q2SV13	Uncharacterized protein OS=Burkholderia thailandensis (strain ATCC 700388 / DSM 13276 / CIP 106301 / E264) OX=271848 GN=BTH_I2722 PE=4 SV=1	1.671	0.74	0.128598	12	12	961	146.85	1	0.0594877	Q2SV13	Uncharacterized protein	BTH_I2722
High	Q2SXF4	Acetyltransferase component of pyruvate dehydrogenase complex OS=Burkholderia thailandensis (strain ATCC 700388 / DSM 13276 / CIP 106301 / E264) OX=271848 GN=aceF PE=3 SV=1	0.852	-0.23	0.0817267	17	17	553	102.57	1	0.0157635	Q2SXF4	Acetyltransferase component of pyruvate dehydrogenase complex (EC 2.3.1.12)	BTH_I1865
High	Q2T8T3	ATP-dependent RNA helicase DbpA OS=Burkholderia thailandensis (strain ATCC 700388 / DSM 13276 / CIP 106301 / E264) OX=271848 GN=BTH_II0214 PE=3 SV=1	0.852	-0.23	0.105258	13	13	518	78.15	1	0.0327652	Q2T8T3	ATP-dependent RNA helicase DbpA	BTH_II0214
High	Q2T379	Uncharacterized protein OS=Burkholderia thailandensis (strain ATCC 700388 / DSM 13276 / CIP 106301 / E264) OX=271848 GN=BTH_II2182 PE=4 SV=1	3.515	1.81	0.0375946	8	8	719	124.87	1	0.00093625	Q2T379	DUF1842 domain-containing protein	BTH_II2182
High	Q2SVG5	Pseudouridine synthase OS=Burkholderia thailandensis (strain ATCC 700388 / DSM 13276 / CIP 106301 / E264) OX=271848 GN=BTH_I2567 PE=3 SV=1	0.633	-0.66	0.0333371	16	16	608	95.69	1	0.000425762	Q2SVG5	Pseudouridine synthase (EC 5.4.99.-)	BTH_I2567
High	Q2T5W5	Polyketide synthase OS=Burkholderia thailandensis (strain ATCC 700388 / DSM 13276 / CIP 106301 / E264) OX=271848 GN=BTH_II1238 PE=4 SV=1	1.301	0.38	0.153414	14	14	506	92.27	1	0.082242	Q2T5W5	Polyketide synthase	BTH_II1238
High	Q2SXC6	2-dehydro-3-deoxyphosphooctonate aldolase OS=Burkholderia thailandensis (strain ATCC 700388 / DSM 13276 / CIP 106301 / E264) OX=271848 GN=kdsA-2 PE=3 SV=1	0.74	-0.44	0.154711	11	12	609	85.1	1	0.0835556	Q2SXC6	2-dehydro-3-deoxyphosphooctonate aldolase (EC 2.5.1.55) (3-deoxy-D-manno-octulosonic acid 8-phosphate synthase) (KDO-8-phosphate synthase) (KDO 8-P synthase) (KDOPS) (Phospho-2-dehydro-3-deoxyoctonate aldolase)	BTH_I1893
High	Q2SZI7	UDP-N-acetylmuramoyl-tripeptide--D-alanyl-D-alanine ligase OS=Burkholderia thailandensis (strain ATCC 700388 / DSM 13276 / CIP 106301 / E264) OX=271848 GN=murF PE=3 SV=1	1.304	0.38	0.0981115	15	15	673	94.79	1	0.0265325	Q2SZI7	UDP-N-acetylmuramoyl-tripeptide--D-alanyl-D-alanine ligase (EC 6.3.2.10) (D-alanyl-D-alanine-adding enzyme)	BTH_I1114
High	Q2SWT7	Transcription-repair-coupling factor OS=Burkholderia thailandensis (strain ATCC 700388 / DSM 13276 / CIP 106301 / E264) OX=271848 GN=mfd PE=3 SV=1	1.109	0.15	0.511698	18	19	504	87.34	1	0.437524	Q2SWT7	Transcription-repair-coupling factor (TRCF) (EC 3.6.4.-)	BTH_I2088
High	Q2T0G0	4-hydroxy-3-methylbut-2-enyl diphosphate reductase OS=Burkholderia thailandensis (strain ATCC 700388 / DSM 13276 / CIP 106301 / E264) OX=271848 GN=ispH-1 PE=3 SV=1	0.489	-1.03	0.0684353	14	14	481	87.81	1	0.00758987	Q2T0G0	4-hydroxy-3-methylbut-2-enyl diphosphate reductase (HMBPP reductase) (EC 1.17.7.4)	BTH_I0783
High	Q2STK5	Acetolactate synthase, large subunit, putative OS=Burkholderia thailandensis (strain ATCC 700388 / DSM 13276 / CIP 106301 / E264) OX=271848 GN=BTH_I3250 PE=3 SV=1	2.257	1.17	0.0912606	18	18	497	93.39	1	0.0218827	Q2STK5	Acetolactate synthase, large subunit, putative	BTH_I3250
High	Q2SVE2	Phenylalanine--tRNA ligase alpha subunit OS=Burkholderia thailandensis (strain ATCC 700388 / DSM 13276 / CIP 106301 / E264) OX=271848 GN=pheS PE=3 SV=1	0.504	-0.99	0.151778	15	15	820	118.88	1	0.0805898	Q2SVE2	Phenylalanine--tRNA ligase alpha subunit (EC 6.1.1.20) (Phenylalanyl-tRNA synthetase alpha subunit) (PheRS)	BTH_I2591
High	Q2SWF8	Nucleoid-associated protein BTH_I2220 OS=Burkholderia thailandensis (strain ATCC 700388 / DSM 13276 / CIP 106301 / E264) OX=271848 GN=BTH_I2220 PE=3 SV=1	0.759	-0.4	0.06849	9	9	572	87.86	1	0.00925717	Q2SWF8	Nucleoid-associated protein BTH_I2220	BTH_I2220
High	Q2T5J7	Gp31 OS=Burkholderia thailandensis (strain ATCC 700388 / DSM 13276 / CIP 106301 / E264) OX=271848 GN=BTH_II1356 PE=4 SV=1	1.9	0.93	0.0956623	16	17	531	95.91	1	0.0244959	Q2T5J7	Gp31	BTH_II1356
High	Q2SUH5	Thiol:disulfide interchange protein OS=Burkholderia thailandensis (strain ATCC 700388 / DSM 13276 / CIP 106301 / E264) OX=271848 GN=BTH_I2917 PE=3 SV=1	0.708	-0.5	0.0833923	10	10	916	129.18	1	0.0164703	Q2SUH5	Thiol:disulfide interchange protein	BTH_I2917
High	Q2T0N3	Kynureninase OS=Burkholderia thailandensis (strain ATCC 700388 / DSM 13276 / CIP 106301 / E264) OX=271848 GN=kynU PE=3 SV=1	1.82	0.86	0.210191	12	12	663	102.35	1	0.13657	Q2T0N3	Kynureninase (EC 3.7.1.3) (L-kynurenine hydrolase)	BTH_I0710
High	Q2T3G7	Ketol-acid reductoisomerase OS=Burkholderia thailandensis (strain ATCC 700388 / DSM 13276 / CIP 106301 / E264) OX=271848 GN=ilvC-2 PE=3 SV=1	2.131	1.09	0.0721264	12	12	754	105.21	1	0.0114453	Q2T3G7	Ketol-acid reductoisomerase (NADP(+)) (EC 1.1.1.86)	BTH_II2094
High	Q2SY15	Murein transglycosylase domain protein OS=Burkholderia thailandensis (strain ATCC 700388 / DSM 13276 / CIP 106301 / E264) OX=271848 GN=BTH_I1647 PE=4 SV=1	1.109	0.15	0.659905	11	11	590	105.81	1	0.599224	Q2SY15	Murein transglycosylase domain protein	BTH_I1647
High	Q2SWL5	Lipoprotein, putative OS=Burkholderia thailandensis (strain ATCC 700388 / DSM 13276 / CIP 106301 / E264) OX=271848 GN=BTH_I2163 PE=4 SV=1	1.062	0.09	0.597054	8	8	975	143.09	1	0.531096	Q2SWL5	Lipoprotein, putative	BTH_I2163
High	Q2T291	PPK2 domain-containing protein OS=Burkholderia thailandensis (strain ATCC 700388 / DSM 13276 / CIP 106301 / E264) OX=271848 GN=BTH_I0150 PE=3 SV=1	1.304	0.38	0.180038	13	13	634	93.01	1	0.107954	Q2T291	Polyphosphate kinase-2-related domain-containing protein	BTH_I0150
High	Q2SYG2	Uncharacterized protein OS=Burkholderia thailandensis (strain ATCC 700388 / DSM 13276 / CIP 106301 / E264) OX=271848 GN=BTH_I1491 PE=4 SV=1	0.951	-0.07	0.494936	10	10	620	89.09	1	0.419874	Q2SYG2	3-deoxy-D-manno-oct-2-ulosonic acid (Kdo) hydroxylase	BTH_I1491
High	Q2SUJ0	Phenylacetate degradation probable enoyl-CoA hydratase paaB OS=Burkholderia thailandensis (strain ATCC 700388 / DSM 13276 / CIP 106301 / E264) OX=271848 GN=paaB PE=3 SV=1	3.369	1.75	0.0648081	10	10	858	96.27	1	0.00648658	Q2SUJ0	Phenylacetate degradation probable enoyl-CoA hydratase paaB (EC 4.2.1.17)	BTH_I2902
High	Q2SUN5	RecBCD enzyme subunit RecC OS=Burkholderia thailandensis (strain ATCC 700388 / DSM 13276 / CIP 106301 / E264) OX=271848 GN=recC PE=3 SV=1	1.239	0.31	0.14817	16	16	464	73.15	1	0.0774441	Q2SUN5	RecBCD enzyme subunit RecC (Exonuclease V subunit RecC) (ExoV subunit RecC) (Helicase/nuclease RecBCD subunit RecC)	BTH_I2852
High	Q2SYK3	TnpC protein OS=Burkholderia thailandensis (strain ATCC 700388 / DSM 13276 / CIP 106301 / E264) OX=271848 GN=BTH_I1439 PE=4 SV=1	2.05	1.04	0.11146	15	15	566	86.41	1	0.0402851	Q2SYK3	TnpC protein	BTH_I1439 BTH_I1450 BTH_I2688 BTH_I2735 BTH_I3140
High	Q2SYK6	TnpC protein OS=Burkholderia thailandensis (strain ATCC 700388 / DSM 13276 / CIP 106301 / E264) OX=271848 GN=BTH_I1447 PE=4 SV=1	2.05	1.04	0.11146	15	15	566	86.41	1	0.0402851	Q2SYK6	TnpC protein	BTH_I1447
High	Q2SWF1	DNA_pol_B_exo2 domain-containing protein OS=Burkholderia thailandensis (strain ATCC 700388 / DSM 13276 / CIP 106301 / E264) OX=271848 GN=BTH_I2227 PE=4 SV=1	1.437	0.52	0.208784	12	12	660	93.31	1	0.135323	Q2SWF1	Predicted 3'-5' exonuclease PolB-like domain-containing protein	BTH_I2227
High	Q2SW70	Uncharacterized protein OS=Burkholderia thailandensis (strain ATCC 700388 / DSM 13276 / CIP 106301 / E264) OX=271848 GN=BTH_I2308 PE=4 SV=1	2.459	1.3	0.0765407	14	14	520	91.63	1	0.0138321	Q2SW70	Saccharopine dehydrogenase	BTH_I2308
High	Q2SUH6	PDZ domain protein OS=Burkholderia thailandensis (strain ATCC 700388 / DSM 13276 / CIP 106301 / E264) OX=271848 GN=BTH_I2916 PE=4 SV=1	1.465	0.55	0.154711	15	15	534	81.32	1	0.0835794	Q2SUH6	PDZ domain protein	BTH_I2916
High	Q2SWA6	Oxidoreductase, 2-nitropropane dioxygenase family OS=Burkholderia thailandensis (strain ATCC 700388 / DSM 13276 / CIP 106301 / E264) OX=271848 GN=BTH_I2272 PE=4 SV=1	1.437	0.52	0.488617	13	13	638	94.62	1	0.412953	Q2SWA6	Oxidoreductase, 2-nitropropane dioxygenase family	BTH_I2272
High	Q2T3C6	Porin OS=Burkholderia thailandensis (strain ATCC 700388 / DSM 13276 / CIP 106301 / E264) OX=271848 GN=BTH_II2135 PE=4 SV=1	2.51	1.33	0.249062	8	10	1212	150.26	1	0.175169	Q2T3C6	Porin	BTH_II2135
High	Q2SY26	3-phosphoshikimate 1-carboxyvinyltransferase OS=Burkholderia thailandensis (strain ATCC 700388 / DSM 13276 / CIP 106301 / E264) OX=271848 GN=aroA PE=3 SV=1	0.896	-0.16	0.29379	16	16	643	90.06	1	0.218679	Q2SY26	3-phosphoshikimate 1-carboxyvinyltransferase (EC 2.5.1.19) (5-enolpyruvylshikimate-3-phosphate synthase) (EPSP synthase) (EPSPS)	BTH_I1636
High	Q2SZ18	DpsA OS=Burkholderia thailandensis (strain ATCC 700388 / DSM 13276 / CIP 106301 / E264) OX=271848 GN=BTH_I1284 PE=3 SV=1	3.298	1.72	0.0974765	7	8	1292	160.19	1	0.0257074	Q2SZ18	DpsA	BTH_I1284
High	Q2SZB8	Orotidine 5'-phosphate decarboxylase OS=Burkholderia thailandensis (strain ATCC 700388 / DSM 13276 / CIP 106301 / E264) OX=271848 GN=pyrF PE=3 SV=1	0.939	-0.09	0.168529	11	11	659	87.27	1	0.0972864	Q2SZB8	Orotidine 5'-phosphate decarboxylase (EC 4.1.1.23) (OMP decarboxylase) (OMPDCase) (OMPdecase)	BTH_I1184
High	Q2T0A6	Nicotinate-nucleotide--dimethylbenzimidazole phosphoribosyltransferase OS=Burkholderia thailandensis (strain ATCC 700388 / DSM 13276 / CIP 106301 / E264) OX=271848 GN=cobT PE=3 SV=1	1.262	0.34	0.426803	10	10	603	71.01	1	0.351581	Q2T0A6	Nicotinate-nucleotide--dimethylbenzimidazole phosphoribosyltransferase (NN:DBI PRT) (EC 2.4.2.21) (N(1)-alpha-phosphoribosyltransferase)	BTH_I0837
High	Q2SU66	DD-transpeptidase OS=Burkholderia thailandensis (strain ATCC 700388 / DSM 13276 / CIP 106301 / E264) OX=271848 GN=BTH_I3029 PE=3 SV=1	0.844	-0.24	0.142802	16	18	539	74.82	1	0.0720851	Q2SU66	Penicillin-binding protein 1A (EC 2.4.1.129) (EC 3.4.16.4)	BTH_I3029
High	Q2SYI1	dTDP-4-dehydrorhamnose reductase OS=Burkholderia thailandensis (strain ATCC 700388 / DSM 13276 / CIP 106301 / E264) OX=271848 GN=rmlD PE=1 SV=1	0.923	-0.12	0.238781	13	13	710	97.26	1	0.164258	Q2SYI1	dTDP-4-dehydrorhamnose reductase (EC 1.1.1.133) (dTDP-4-keto-L-rhamnose reductase) (dTDP-6-deoxy-L-lyxo-4-hexulose reductase) (dTDP-6-deoxy-L-mannose dehydrogenase) (dTDP-L-rhamnose synthase)	BTH_I1472
High	Q2SYQ5	Fumarylacetoacetase OS=Burkholderia thailandensis (strain ATCC 700388 / DSM 13276 / CIP 106301 / E264) OX=271848 GN=fahA PE=4 SV=1	1.996	1	0.0913674	12	12	472	82.07	1	0.0219375	Q2SYQ5	Ureidoglycolate lyase (EC 3.7.1.2) (EC 4.3.2.3) (Ureidoglycolase) (Ureidoglycolatase) (Ureidoglycolate hydrolase)	BTH_I1398
High	Q2SXV3	Peptidase, U7 family protein OS=Burkholderia thailandensis (strain ATCC 700388 / DSM 13276 / CIP 106301 / E264) OX=271848 GN=BTH_I1711 PE=4 SV=1	1.049	0.07	0.77668	11	11	564	94.39	1	0.731795	Q2SXV3	Peptidase, U7 family protein	BTH_I1711
High	Q2SVD3	Putative flavoprotein reductase OS=Burkholderia thailandensis (strain ATCC 700388 / DSM 13276 / CIP 106301 / E264) OX=271848 GN=BTH_I2601 PE=4 SV=1	2.433	1.28	0.0318028	12	12	608	102.19	1	0.000355395	Q2SVD3	Flavoprotein reductase	BTH_I2601
High	Q2SVG4	Segregation and condensation protein B OS=Burkholderia thailandensis (strain ATCC 700388 / DSM 13276 / CIP 106301 / E264) OX=271848 GN=BTH_I2568 PE=4 SV=1	0.768	-0.38	0.16974	12	12	626	79.36	1	0.0984187	Q2SVG4	Segregation and condensation protein B	BTH_I2568
High	Q2T517	Phenylacetaldehyde dehydrogenase OS=Burkholderia thailandensis (strain ATCC 700388 / DSM 13276 / CIP 106301 / E264) OX=271848 GN=BTH_II1537 PE=3 SV=1	2.396	1.26	0.0684353	12	12	624	85.04	1	0.00766325	Q2T517	Phenylacetaldehyde dehydrogenase	BTH_II1537
High	Q2T0L1	Ornithine carbamoyltransferase OS=Burkholderia thailandensis (strain ATCC 700388 / DSM 13276 / CIP 106301 / E264) OX=271848 GN=argF-1 PE=1 SV=1	1.127	0.17	0.228506	12	12	754	109.88	1	0.154234	Q2T0L1	Ornithine carbamoyltransferase (OTCase) (EC 2.1.3.3)	BTH_I0732
High	Q2T3B6	Penicillin-insensitive transglycosylase OS=Burkholderia thailandensis (strain ATCC 700388 / DSM 13276 / CIP 106301 / E264) OX=271848 GN=BTH_II2145 PE=3 SV=1	0.597	-0.74	0.11146	15	15	445	77.73	1	0.0402716	Q2T3B6	Penicillin-binding protein, 1A family	BTH_II2145
High	Q2SUN1	Iron compound ABC transporter, periplasmic iron-compound-binding protein, putative OS=Burkholderia thailandensis (strain ATCC 700388 / DSM 13276 / CIP 106301 / E264) OX=271848 GN=BTH_I2856 PE=4 SV=1	0.314	-1.67	0.14474	11	11	657	87.76	1	0.0738028	Q2SUN1	Iron compound ABC transporter, periplasmic iron-compound-binding protein, putative	BTH_I2856
High	Q2T4A3	AMP-binding enzyme OS=Burkholderia thailandensis (strain ATCC 700388 / DSM 13276 / CIP 106301 / E264) OX=271848 GN=BTH_II1802 PE=4 SV=1	2.347	1.23	0.0751604	16	16	534	93.84	1	0.0125267	Q2T4A3	AMP-binding enzyme	BTH_II1802
High	Q2SWD4	ATP phosphoribosyltransferase regulatory subunit OS=Burkholderia thailandensis (strain ATCC 700388 / DSM 13276 / CIP 106301 / E264) OX=271848 GN=hisZ PE=3 SV=1	0.95	-0.07	0.133294	15	15	482	76.64	1	0.0638264	Q2SWD4	ATP phosphoribosyltransferase regulatory subunit	BTH_I2244
High	Q2T585	Transcriptional regulator, MerR family OS=Burkholderia thailandensis (strain ATCC 700388 / DSM 13276 / CIP 106301 / E264) OX=271848 GN=BTH_II1468 PE=4 SV=1	1.259	0.33	0.115802	14	14	810	111.23	1	0.045163	Q2T585	Transcriptional regulator, MerR family	BTH_II1468
High	Q2T0Q7	S-(hydroxymethyl)glutathione dehydrogenase OS=Burkholderia thailandensis (strain ATCC 700388 / DSM 13276 / CIP 106301 / E264) OX=271848 GN=BTH_I0686 PE=3 SV=1	1.5	0.59	0.131815	12	12	552	92.44	1	0.0622702	Q2T0Q7	S-(hydroxymethyl)glutathione dehydrogenase (EC 1.1.1.284)	BTH_I0686
High	Q2T3B4	L-allo-threonine aldolase OS=Burkholderia thailandensis (strain ATCC 700388 / DSM 13276 / CIP 106301 / E264) OX=271848 GN=BTH_II2147 PE=3 SV=1	1.995	1	0.12294	9	9	771	73.23	1	0.0538695	Q2T3B4	L-allo-threonine aldolase	BTH_II2147
High	Q2T139	Ubiquinone/menaquinone biosynthesis C-methyltransferase UbiE OS=Burkholderia thailandensis (strain ATCC 700388 / DSM 13276 / CIP 106301 / E264) OX=271848 GN=ubiE PE=3 SV=1	1.296	0.37	0.0662689	11	11	735	124.65	1	0.00679193	Q2T139	Ubiquinone/menaquinone biosynthesis C-methyltransferase UbiE (EC 2.1.1.163) (EC 2.1.1.201) (2-methoxy-6-polyprenyl-1,4-benzoquinol methylase) (Demethylmenaquinone methyltransferase)	BTH_I0553
High	Q2T143	L-threonine dehydratase OS=Burkholderia thailandensis (strain ATCC 700388 / DSM 13276 / CIP 106301 / E264) OX=271848 GN=ilvA-1 PE=3 SV=1	0.589	-0.76	0.1103	3	17	325	74.43	1	0.0393416	Q2T143	L-threonine dehydratase (EC 4.3.1.19) (Threonine deaminase)	BTH_I0549
High	Q2SYA3	Glucose-6-phosphate 1-dehydrogenase OS=Burkholderia thailandensis (strain ATCC 700388 / DSM 13276 / CIP 106301 / E264) OX=271848 GN=zwf PE=3 SV=1	1.204	0.27	0.222829	18	18	561	88.42	1	0.148481	Q2SYA3	Glucose-6-phosphate 1-dehydrogenase (G6PD) (EC 1.1.1.49)	BTH_I1552
High	Q2SZ21	Oxidative stress regulatory protein OxyR OS=Burkholderia thailandensis (strain ATCC 700388 / DSM 13276 / CIP 106301 / E264) OX=271848 GN=BTH_I1281 PE=3 SV=1	1.81	0.86	0.22974	12	12	467	89.95	1	0.155654	Q2SZ21	Hydrogen peroxide-inducible genes activator	BTH_I1281
High	Q2SXT5	Signal peptidase I OS=Burkholderia thailandensis (strain ATCC 700388 / DSM 13276 / CIP 106301 / E264) OX=271848 GN=BTH_I1729 PE=3 SV=1	0.767	-0.38	0.0684353	17	17	458	111.74	1	0.00881932	Q2SXT5	Signal peptidase I (EC 3.4.21.89)	BTH_I1729
High	Q2T678	Phospho-2-dehydro-3-deoxyheptonate aldolase OS=Burkholderia thailandensis (strain ATCC 700388 / DSM 13276 / CIP 106301 / E264) OX=271848 GN=BTH_II1124 PE=3 SV=1	1.147	0.2	0.136158	12	13	543	92.21	1	0.0661228	Q2T678	Phospho-2-dehydro-3-deoxyheptonate aldolase (EC 2.5.1.54)	BTH_II1124
High	Q2SWJ5	Replicative DNA helicase OS=Burkholderia thailandensis (strain ATCC 700388 / DSM 13276 / CIP 106301 / E264) OX=271848 GN=dnaB PE=3 SV=1	1.138	0.19	0.114895	15	15	375	70.96	1	0.0440667	Q2SWJ5	Replicative DNA helicase (EC 3.6.4.12)	BTH_I2183
High	Q2SZ47	Glutathione S-transferase OS=Burkholderia thailandensis (strain ATCC 700388 / DSM 13276 / CIP 106301 / E264) OX=271848 GN=BTH_I1255 PE=4 SV=1	0.905	-0.14	0.247803	10	10	663	105.17	1	0.173589	Q2SZ47	Glutathione S-transferase	BTH_I1255
High	Q2SWE7	Nucleoside diphosphate kinase OS=Burkholderia thailandensis (strain ATCC 700388 / DSM 13276 / CIP 106301 / E264) OX=271848 GN=ndk PE=1 SV=1	1.032	0.05	0.667239	9	9	823	130.44	1	0.608653	Q2SWE7	Nucleoside diphosphate kinase (NDK) (NDP kinase) (EC 2.7.4.6) (Nucleoside-2-P kinase)	BTH_I2231
High	Q2STG7	Cadmium-translocating P-type ATPase OS=Burkholderia thailandensis (strain ATCC 700388 / DSM 13276 / CIP 106301 / E264) OX=271848 GN=BTH_I3290 PE=3 SV=1	1.689	0.76	0.121701	15	15	552	93.19	1	0.0524183	Q2STG7	Cadmium-translocating P-type ATPase	BTH_I3290
High	Q2SU23	30S ribosomal protein S7 OS=Burkholderia thailandensis (strain ATCC 700388 / DSM 13276 / CIP 106301 / E264) OX=271848 GN=rpsG PE=3 SV=1	0.523	-0.94	0.128299	9	9	960	128.26	1	0.0586195	Q2SU23	Small ribosomal subunit protein uS7 (30S ribosomal protein S7)	BTH_I3072
High	Q2T0L3	UPF0234 protein BTH_I0730 OS=Burkholderia thailandensis (strain ATCC 700388 / DSM 13276 / CIP 106301 / E264) OX=271848 GN=BTH_I0730 PE=3 SV=1	1.357	0.44	0.0639895	13	13	561	127.75	1	0.00629751	Q2T0L3	UPF0234 protein BTH_I0730	BTH_I0730
High	Q2SWB9	Ribosomal protein S12 methylthiotransferase RimO OS=Burkholderia thailandensis (strain ATCC 700388 / DSM 13276 / CIP 106301 / E264) OX=271848 GN=rimO PE=3 SV=1	0.58	-0.78	0.075315	12	12	414	75.11	1	0.0130124	Q2SWB9	Ribosomal protein uS12 methylthiotransferase RimO (uS12 MTTase) (uS12 methylthiotransferase) (EC 2.8.4.4) (Ribosomal protein uS12 (aspartate-C(3))-methylthiotransferase) (Ribosome maturation factor RimO)	BTH_I2259
High	Q2T5A3	Beta-lactamase OS=Burkholderia thailandensis (strain ATCC 700388 / DSM 13276 / CIP 106301 / E264) OX=271848 GN=BTH_II1450 PE=1 SV=1	0.47	-1.09	0.0817267	20	20	498	107.73	1	0.0157671	Q2T5A3	Beta-lactamase (EC 3.5.2.6)	BTH_II1450
High	Q2SWM0	Ankyrin repeat protein OS=Burkholderia thailandensis (strain ATCC 700388 / DSM 13276 / CIP 106301 / E264) OX=271848 GN=BTH_I2158 PE=4 SV=1	0.511	-0.97	0.108091	8	8	878	114.7	1	0.0350342	Q2SWM0	Ankyrin repeat protein	BTH_I2158
High	Q2SWJ6	50S ribosomal protein L9 OS=Burkholderia thailandensis (strain ATCC 700388 / DSM 13276 / CIP 106301 / E264) OX=271848 GN=rplI PE=3 SV=1	0.587	-0.77	0.075315	11	11	1604	189.19	1	0.0127736	Q2SWJ6	Large ribosomal subunit protein bL9 (50S ribosomal protein L9)	BTH_I2182
High	Q2SZY7	Uncharacterized protein OS=Burkholderia thailandensis (strain ATCC 700388 / DSM 13276 / CIP 106301 / E264) OX=271848 GN=BTH_I0958 PE=4 SV=1	0.721	-0.47	0.0684353	11	11	672	85.52	1	0.0078587	Q2SZY7	Spermidine synthase	BTH_I0958
High	Q2T1C5	Signal recognition particle receptor FtsY OS=Burkholderia thailandensis (strain ATCC 700388 / DSM 13276 / CIP 106301 / E264) OX=271848 GN=ftsY PE=3 SV=1	0.695	-0.53	0.105258	16	16	376	75.59	1	0.0326192	Q2T1C5	Signal recognition particle receptor FtsY (SRP receptor) (EC 3.6.5.4)	BTH_I0466
High	Q2SYB3	Riboflavin biosynthesis protein RibD OS=Burkholderia thailandensis (strain ATCC 700388 / DSM 13276 / CIP 106301 / E264) OX=271848 GN=ribD-1 PE=3 SV=1	1.793	0.84	0.121371	15	15	536	97.07	1	0.0519827	Q2SYB3	Riboflavin biosynthesis protein RibD [Includes: Diaminohydroxyphosphoribosylaminopyrimidine deaminase (DRAP deaminase) (EC 3.5.4.26) (Riboflavin-specific deaminase); 5-amino-6-(5-phosphoribosylamino)uracil reductase (EC 1.1.1.193) (HTP reductase)]	BTH_I1542
High	Q2T6Q2	Biotin carboxylase OS=Burkholderia thailandensis (strain ATCC 700388 / DSM 13276 / CIP 106301 / E264) OX=271848 GN=BTH_II0950 PE=4 SV=1	1.028	0.04	0.423194	13	13	449	73.84	1	0.347527	Q2T6Q2	Biotin carboxylase	BTH_II0950
High	Q2SXU3	3-oxoacyl-[acyl-carrier-protein] synthase 2 OS=Burkholderia thailandensis (strain ATCC 700388 / DSM 13276 / CIP 106301 / E264) OX=271848 GN=BTH_I1721 PE=3 SV=1	0.624	-0.68	0.111523	12	12	576	99.87	1	0.040748	Q2SXU3	3-oxoacyl-[acyl-carrier-protein] synthase 2 (EC 2.3.1.179)	BTH_I1721
High	Q2T0M4	Thioredoxin OS=Burkholderia thailandensis (strain ATCC 700388 / DSM 13276 / CIP 106301 / E264) OX=271848 GN=BTH_I0719 PE=3 SV=1	1.147	0.2	0.485469	15	15	506	93.9	1	0.409983	Q2T0M4	Thioredoxin	BTH_I0719
High	Q2T4Y5	Universal stress protein family OS=Burkholderia thailandensis (strain ATCC 700388 / DSM 13276 / CIP 106301 / E264) OX=271848 GN=BTH_II1569 PE=3 SV=1	2.073	1.05	0.109576	8	8	965	120.72	1	0.0374435	Q2T4Y5	Universal stress protein family	BTH_II1569
High	Q2SUC8	EvpA OS=Burkholderia thailandensis (strain ATCC 700388 / DSM 13276 / CIP 106301 / E264) OX=271848 GN=BTH_I2964 PE=4 SV=1	2.028	1.02	0.0747993	11	11	630	117.11	1	0.0123412	Q2SUC8	EvpA	BTH_I2964
High	Q2SU18	50S ribosomal protein L7/L12 OS=Burkholderia thailandensis (strain ATCC 700388 / DSM 13276 / CIP 106301 / E264) OX=271848 GN=rplL PE=3 SV=1	0.303	-1.72	0.116059	8	8	5280	653.65	1	0.0454833	Q2SU18	Large ribosomal subunit protein bL12 (50S ribosomal protein L7/L12)	BTH_I3077
High	Q2T1C2	Phosphopantetheine adenylyltransferase OS=Burkholderia thailandensis (strain ATCC 700388 / DSM 13276 / CIP 106301 / E264) OX=271848 GN=coaD PE=3 SV=1	1.143	0.19	0.164813	10	10	691	103.33	1	0.0941632	Q2T1C2	Phosphopantetheine adenylyltransferase (EC 2.7.7.3) (Dephospho-CoA pyrophosphorylase) (Pantetheine-phosphate adenylyltransferase) (PPAT)	BTH_I0469
High	Q2SUD5	ImpA-related N-terminal family OS=Burkholderia thailandensis (strain ATCC 700388 / DSM 13276 / CIP 106301 / E264) OX=271848 GN=BTH_I2957 PE=4 SV=1	1.469	0.55	0.115802	14	14	386	80.5	1	0.0452331	Q2SUD5	ImpA-related N-terminal family	BTH_I2957
High	Q2SV19	Transcriptional regulator, LysR family, putative OS=Burkholderia thailandensis (strain ATCC 700388 / DSM 13276 / CIP 106301 / E264) OX=271848 GN=BTH_I2716 PE=3 SV=1	0.993	-0.01	0.817515	8	8	461	80.64	1	0.779928	Q2SV19	Transcriptional regulator, LysR family, putative	BTH_I2716
High	Q2SU07	Phenylacetate-CoA oxygenase, PaaG subunit OS=Burkholderia thailandensis (strain ATCC 700388 / DSM 13276 / CIP 106301 / E264) OX=271848 GN=paaG PE=4 SV=1	3.043	1.61	0.112399	10	10	637	98.47	1	0.0419116	Q2SU07	Phenylacetate-CoA oxygenase, PaaG subunit	BTH_I3097
High	Q2SX81	Peptidyl-prolyl cis-trans isomerase OS=Burkholderia thailandensis (strain ATCC 700388 / DSM 13276 / CIP 106301 / E264) OX=271848 GN=BTH_I1938 PE=3 SV=1	0.679	-0.56	0.044941	8	8	668	88.65	1	0.00166507	Q2SX81	Peptidyl-prolyl cis-trans isomerase (PPIase) (EC 5.2.1.8)	BTH_I1938
High	Q2T7P0	Carboxymethylenebutenolidase OS=Burkholderia thailandensis (strain ATCC 700388 / DSM 13276 / CIP 106301 / E264) OX=271848 GN=BTH_II0609 PE=4 SV=1	1.682	0.75	0.132212	13	13	728	119.79	1	0.0629579	Q2T7P0	Carboxymethylenebutenolidase	BTH_II0609
High	Q2SU37	50S ribosomal protein L14 OS=Burkholderia thailandensis (strain ATCC 700388 / DSM 13276 / CIP 106301 / E264) OX=271848 GN=rplN PE=3 SV=2	0.625	-0.68	0.138885	12	13	966	147.5	1	0.06812	Q2SU37	Large ribosomal subunit protein uL14 (50S ribosomal protein L14)	BTH_I3058
High	Q2T9C7	Probable acetoacetate decarboxylase OS=Burkholderia thailandensis (strain ATCC 700388 / DSM 13276 / CIP 106301 / E264) OX=271848 GN=adc PE=3 SV=1	1.829	0.87	0.100414	14	14	479	89.04	1	0.0276041	Q2T9C7	Acetoacetate decarboxylase (AAD) (ADC) (EC 4.1.1.4)	BTH_II0020
High	Q2T2C3	Bacteriophage phiC31 resistance protein pglZ, putative OS=Burkholderia thailandensis (strain ATCC 700388 / DSM 13276 / CIP 106301 / E264) OX=271848 GN=BTH_I0116 PE=4 SV=1	0.819	-0.29	0.197713	15	15	496	74.8	1	0.125036	Q2T2C3	Bacteriophage phiC31 resistance protein pglZ, putative	BTH_I0116
High	Q2T4N5	Polyketide biosynthesis protein OS=Burkholderia thailandensis (strain ATCC 700388 / DSM 13276 / CIP 106301 / E264) OX=271848 GN=BTH_II1670 PE=3 SV=1	2.449	1.29	0.076192	11	11	701	100.54	1	0.0137158	Q2T4N5	Polyketide biosynthesis protein	BTH_II1670
High	Q2SUS9	Phosphoenolpyruvate carboxykinase [GTP] OS=Burkholderia thailandensis (strain ATCC 700388 / DSM 13276 / CIP 106301 / E264) OX=271848 GN=pckG PE=3 SV=1	1.684	0.75	0.0946778	15	15	487	89.16	1	0.0240857	Q2SUS9	Phosphoenolpyruvate carboxykinase [GTP] (PEP carboxykinase) (PEPCK) (EC 4.1.1.32) (GTP-dependent phosphoenolpyruvate carboxykinase) (GTP-PEPCK)	BTH_I2808
High	Q2T2A9	Protease HtpX homolog OS=Burkholderia thailandensis (strain ATCC 700388 / DSM 13276 / CIP 106301 / E264) OX=271848 GN=htpX PE=3 SV=1	1.463	0.55	0.130128	8	8	569	74.56	1	0.0604765	Q2T2A9	Protease HtpX homolog (EC 3.4.24.-)	BTH_I0131
High	Q2SXH5	Rhodanese-like domain protein OS=Burkholderia thailandensis (strain ATCC 700388 / DSM 13276 / CIP 106301 / E264) OX=271848 GN=BTH_I1843 PE=4 SV=1	2.092	1.06	0.0714299	10	10	758	98.56	1	0.0109767	Q2SXH5	Rhodanese-like domain protein	BTH_I1843
High	Q2STB3	Transcriptional regulator, MarR family OS=Burkholderia thailandensis (strain ATCC 700388 / DSM 13276 / CIP 106301 / E264) OX=271848 GN=BTH_I3344 PE=4 SV=1	1.387	0.47	0.108927	8	9	949	121.73	1	0.035844	Q2STB3	Transcriptional regulator, MarR family	BTH_I3344
High	Q2STE6	ATP synthase subunit delta OS=Burkholderia thailandensis (strain ATCC 700388 / DSM 13276 / CIP 106301 / E264) OX=271848 GN=atpH PE=3 SV=1	0.891	-0.17	0.237257	9	9	824	104.94	1	0.162974	Q2STE6	ATP synthase subunit delta (ATP synthase F(1) sector subunit delta) (F-type ATPase subunit delta) (F-ATPase subunit delta)	BTH_I3311
High	Q2SZ85	Phosphogluconate dehydratase OS=Burkholderia thailandensis (strain ATCC 700388 / DSM 13276 / CIP 106301 / E264) OX=271848 GN=edd PE=3 SV=1	0.749	-0.42	0.0716219	14	14	523	73.77	1	0.0112967	Q2SZ85	Phosphogluconate dehydratase (EC 4.2.1.12)	BTH_I1217
High	Q2T1P8	Oxidoreductase, short chain dehydrogenase/reductase family OS=Burkholderia thailandensis (strain ATCC 700388 / DSM 13276 / CIP 106301 / E264) OX=271848 GN=BTH_I0343 PE=4 SV=1	1.87	0.9	0.109364	10	10	536	76.66	1	0.0366445	Q2T1P8	Oxidoreductase, short chain dehydrogenase/reductase family	BTH_I0343
High	Q2SX15	ABC transporter, ATP-binding protein OS=Burkholderia thailandensis (strain ATCC 700388 / DSM 13276 / CIP 106301 / E264) OX=271848 GN=BTH_I2010 PE=4 SV=1	0.559	-0.84	0.0231098	12	12	510	80.06	1	6.72873e-05	Q2SX15	ABC transporter, ATP-binding protein	BTH_I2010
High	Q2STK4	L-serine dehydratase OS=Burkholderia thailandensis (strain ATCC 700388 / DSM 13276 / CIP 106301 / E264) OX=271848 GN=sdaA-1 PE=3 SV=1	1.04	0.06	0.236538	12	12	656	79.18	1	0.162131	Q2STK4	L-serine dehydratase (EC 4.3.1.17)	BTH_I3251
High	Q2SYX1	GDP-mannose 4,6-dehydratase OS=Burkholderia thailandensis (strain ATCC 700388 / DSM 13276 / CIP 106301 / E264) OX=271848 GN=gmd-1 PE=3 SV=1	1.678	0.75	0.274774	11	12	373	77.85	1	0.200005	Q2SYX1	GDP-mannose 4,6-dehydratase (EC 4.2.1.47) (GDP-D-mannose dehydratase)	BTH_I1331
High	Q2SZI8	UDP-N-acetylmuramoyl-L-alanyl-D-glutamate--2,6-diaminopimelate ligase OS=Burkholderia thailandensis (strain ATCC 700388 / DSM 13276 / CIP 106301 / E264) OX=271848 GN=murE PE=3 SV=1	1.731	0.79	0.0916632	14	14	495	66.48	1	0.022389	Q2SZI8	UDP-N-acetylmuramoyl-L-alanyl-D-glutamate--2,6-diaminopimelate ligase (EC 6.3.2.13) (Meso-A2pm-adding enzyme) (Meso-diaminopimelate-adding enzyme) (UDP-MurNAc-L-Ala-D-Glu:meso-diaminopimelate ligase) (UDP-MurNAc-tripeptide synthetase) (UDP-N-acetylmuramyl-tripeptide synthetase)	BTH_I1113
High	Q2SX60	Uncharacterized protein OS=Burkholderia thailandensis (strain ATCC 700388 / DSM 13276 / CIP 106301 / E264) OX=271848 GN=BTH_I1960 PE=4 SV=1	2.614	1.39	0.0688044	12	12	758	110.09	1	0.0095342	Q2SX60	ATP-grasp domain-containing protein	BTH_I1960
High	Q2T658	L-threonine dehydratase OS=Burkholderia thailandensis (strain ATCC 700388 / DSM 13276 / CIP 106301 / E264) OX=271848 GN=ilvA-2 PE=3 SV=1	1.073	0.1	0.931923	1	15	325	70.76	1	0.917045	Q2T658	L-threonine dehydratase (EC 4.3.1.19) (Threonine deaminase)	BTH_II1144
High	Q2T1N3	Homocysteine S-methyltransferase, putative OS=Burkholderia thailandensis (strain ATCC 700388 / DSM 13276 / CIP 106301 / E264) OX=271848 GN=BTH_I0358 PE=4 SV=1	0.823	-0.28	0.380563	13	13	716	96.16	1	0.303041	Q2T1N3	Homocysteine S-methyltransferase, putative	BTH_I0358
High	Q2T2P0	ParB family protein OS=Burkholderia thailandensis (strain ATCC 700388 / DSM 13276 / CIP 106301 / E264) OX=271848 GN=BTH_II2372 PE=3 SV=1	0.792	-0.34	0.0900838	14	14	691	113.79	1	0.0211244	Q2T2P0	ParB family protein	BTH_II2372
High	Q2SYH6	Putative glycosyl transferase OS=Burkholderia thailandensis (strain ATCC 700388 / DSM 13276 / CIP 106301 / E264) OX=271848 GN=BTH_I1477 PE=4 SV=1	0.583	-0.78	0.0688044	10	10	697	108.6	1	0.00951647	Q2SYH6	Glycosyl transferase	BTH_I1477
High	Q2SYI4	dTDP-glucose 4,6-dehydratase OS=Burkholderia thailandensis (strain ATCC 700388 / DSM 13276 / CIP 106301 / E264) OX=271848 GN=rfbB PE=3 SV=1	0.703	-0.51	0.0714523	10	10	570	96.67	1	0.0112015	Q2SYI4	dTDP-glucose 4,6-dehydratase (EC 4.2.1.46)	BTH_I1469
High	Q2SWY8	UDP-3-O-acylglucosamine N-acyltransferase OS=Burkholderia thailandensis (strain ATCC 700388 / DSM 13276 / CIP 106301 / E264) OX=271848 GN=lpxD PE=3 SV=1	0.763	-0.39	0.0903521	11	11	640	88.14	1	0.0213408	Q2SWY8	UDP-3-O-acylglucosamine N-acyltransferase (EC 2.3.1.191)	BTH_I2037
High	Q2STC4	Methylmalonate-semialdehyde dehydrogenase OS=Burkholderia thailandensis (strain ATCC 700388 / DSM 13276 / CIP 106301 / E264) OX=271848 GN=mmsA-1 PE=4 SV=1	2.649	1.41	0.110924	12	12	437	73.92	1	0.0397727	Q2STC4	methylmalonate-semialdehyde dehydrogenase (CoA acylating) (EC 1.2.1.27)	BTH_I3333
High	Q2SY20	UDP-glucose 6-dehydrogenase OS=Burkholderia thailandensis (strain ATCC 700388 / DSM 13276 / CIP 106301 / E264) OX=271848 GN=BTH_I1642 PE=3 SV=1	0.762	-0.39	0.0340212	14	16	533	83.71	1	0.000497799	Q2SY20	UDP-glucose 6-dehydrogenase (EC 1.1.1.22)	BTH_I1642
High	Q2STU4	6-aminohexanoate-cyclic-dimer hydrolase OS=Burkholderia thailandensis (strain ATCC 700388 / DSM 13276 / CIP 106301 / E264) OX=271848 GN=BTH_I3161 PE=4 SV=1	1.913	0.94	0.0684353	11	11	412	69.14	1	0.00802867	Q2STU4	6-aminohexanoate-cyclic-dimer hydrolase	BTH_I3161
High	Q2SZ69	50S ribosomal protein L13 OS=Burkholderia thailandensis (strain ATCC 700388 / DSM 13276 / CIP 106301 / E264) OX=271848 GN=rplM PE=3 SV=2	0.404	-1.31	0.106863	6	6	726	112.08	1	0.0336721	Q2SZ69	Large ribosomal subunit protein uL13 (50S ribosomal protein L13)	BTH_I1233
High	Q2SYX4	Methyltransferase, FkbM family domain protein OS=Burkholderia thailandensis (strain ATCC 700388 / DSM 13276 / CIP 106301 / E264) OX=271848 GN=BTH_I1328 PE=4 SV=1	2.107	1.07	0.135911	18	18	391	73.55	1	0.0658291	Q2SYX4	Methyltransferase, FkbM family domain protein	BTH_I1328
High	Q2T7P3	NADH dehydrogenase OS=Burkholderia thailandensis (strain ATCC 700388 / DSM 13276 / CIP 106301 / E264) OX=271848 GN=BTH_II0606 PE=4 SV=1	1.732	0.79	0.154579	13	13	567	83.32	1	0.0833827	Q2T7P3	NADH dehydrogenase	BTH_II0606
High	Q2SYK4	TnpC protein OS=Burkholderia thailandensis (strain ATCC 700388 / DSM 13276 / CIP 106301 / E264) OX=271848 GN=BTH_I1449 PE=4 SV=1	2.1	1.07	0.111523	13	13	552	82.77	1	0.0406712	Q2SYK4	TnpC protein	BTH_I1449
High	Q2SUZ3	Type I restriction-modification system specificity determinant XF2741 OS=Burkholderia thailandensis (strain ATCC 700388 / DSM 13276 / CIP 106301 / E264) OX=271848 GN=BTH_I2742 PE=3 SV=1	1.125	0.17	0.145848	14	14	565	92.89	1	0.0750194	Q2SUZ3	Type I restriction-modification system specificity determinant XF2741	BTH_I2742
High	Q2SYI3	Glucose-1-phosphate thymidylyltransferase OS=Burkholderia thailandensis (strain ATCC 700388 / DSM 13276 / CIP 106301 / E264) OX=271848 GN=rfbA PE=3 SV=1	0.836	-0.26	0.211777	11	11	512	85.67	1	0.138109	Q2SYI3	Glucose-1-phosphate thymidylyltransferase (EC 2.7.7.24)	BTH_I1470
High	Q2STU5	Carboxymethylenebutenolidase OS=Burkholderia thailandensis (strain ATCC 700388 / DSM 13276 / CIP 106301 / E264) OX=271848 GN=BTH_I3160 PE=4 SV=1	1.295	0.37	0.154579	12	12	560	104.95	1	0.0834093	Q2STU5	carboxymethylenebutenolidase (EC 3.1.1.45)	BTH_I3160
High	Q2SZP9	Acetolactate synthase OS=Burkholderia thailandensis (strain ATCC 700388 / DSM 13276 / CIP 106301 / E264) OX=271848 GN=ilvN PE=3 SV=1	1.511	0.6	0.0338708	10	10	702	104.36	1	0.000465021	Q2SZP9	Acetolactate synthase small subunit (AHAS) (ALS) (EC 2.2.1.6) (Acetohydroxy-acid synthase small subunit)	BTH_I1046
High	Q2SYX2	Possible glycosyltransferase WbpX, putative OS=Burkholderia thailandensis (strain ATCC 700388 / DSM 13276 / CIP 106301 / E264) OX=271848 GN=BTH_I1330 PE=4 SV=1	1.553	0.63	0.291109	14	14	452	74.43	1	0.215822	Q2SYX2	Possible glycosyltransferase WbpX, putative	BTH_I1330
High	Q2SUB6	Periplasmic serine endoprotease DegP-like OS=Burkholderia thailandensis (strain ATCC 700388 / DSM 13276 / CIP 106301 / E264) OX=271848 GN=BTH_I2979 PE=3 SV=1	1.001	0	0.680382	9	9	610	69.91	1	0.622598	Q2SUB6	Serine protease	BTH_I2979
High	Q2T6D0	Oxygen-dependent choline dehydrogenase OS=Burkholderia thailandensis (strain ATCC 700388 / DSM 13276 / CIP 106301 / E264) OX=271848 GN=betA PE=3 SV=1	0.806	-0.31	0.0779027	15	15	404	81.88	1	0.0144003	Q2T6D0	Oxygen-dependent choline dehydrogenase (CDH) (CHD) (EC 1.1.99.1) (Betaine aldehyde dehydrogenase) (BADH) (EC 1.2.1.8)	BTH_II1072
High	Q2SYX5	WcbC OS=Burkholderia thailandensis (strain ATCC 700388 / DSM 13276 / CIP 106301 / E264) OX=271848 GN=BTH_I1327 PE=4 SV=1	1.624	0.7	0.234973	12	12	539	69.68	1	0.160625	Q2SYX5	WcbC	BTH_I1327
High	Q2SX00	Bifunctional uridylyltransferase/uridylyl-removing enzyme OS=Burkholderia thailandensis (strain ATCC 700388 / DSM 13276 / CIP 106301 / E264) OX=271848 GN=glnD PE=3 SV=1	0.989	-0.02	0.73319	16	16	468	59.62	1	0.681454	Q2SX00	Bifunctional uridylyltransferase/uridylyl-removing enzyme (UTase/UR) (Bifunctional [protein-PII] modification enzyme) (Bifunctional nitrogen sensor protein) [Includes: [Protein-PII] uridylyltransferase (PII uridylyltransferase) (UTase) (EC 2.7.7.59); [Protein-PII]-UMP uridylyl-removing enzyme (UR) (EC 3.1.4.-)]	BTH_I2025
High	Q2SVZ2	Carbamate kinase OS=Burkholderia thailandensis (strain ATCC 700388 / DSM 13276 / CIP 106301 / E264) OX=271848 GN=arcC PE=3 SV=1	1.802	0.85	0.677565	10	10	713	99.92	1	0.61937	Q2SVZ2	Carbamate kinase	BTH_I2386
High	Q2T2K0	DNA-binding protein HU-alpha OS=Burkholderia thailandensis (strain ATCC 700388 / DSM 13276 / CIP 106301 / E264) OX=271848 GN=BTH_I0004 PE=3 SV=1	1.205	0.27	0.242341	6	6	2753	334.09	1	0.167712	Q2T2K0	DNA-binding protein HU-alpha	BTH_I0004
High	Q2SYC4	6,7-dimethyl-8-ribityllumazine synthase OS=Burkholderia thailandensis (strain ATCC 700388 / DSM 13276 / CIP 106301 / E264) OX=271848 GN=ribH PE=3 SV=1	1.624	0.7	0.101996	6	6	966	123.97	1	0.0284626	Q2SYC4	6,7-dimethyl-8-ribityllumazine synthase (DMRL synthase) (LS) (Lumazine synthase) (EC 2.5.1.78)	BTH_I1530
High	Q2T1B8	50S ribosomal protein L25 OS=Burkholderia thailandensis (strain ATCC 700388 / DSM 13276 / CIP 106301 / E264) OX=271848 GN=rplY PE=3 SV=2	0.449	-1.15	0.137057	7	7	600	115.39	1	0.0669967	Q2T1B8	Large ribosomal subunit protein bL25 (50S ribosomal protein L25) (General stress protein CTC)	BTH_I0473
High	Q2SYZ1	3-methyl-2-oxobutanoate hydroxymethyltransferase OS=Burkholderia thailandensis (strain ATCC 700388 / DSM 13276 / CIP 106301 / E264) OX=271848 GN=panB PE=1 SV=2	1.489	0.57	0.0480066	10	10	451	69.63	1	0.00238048	Q2SYZ1	3-methyl-2-oxobutanoate hydroxymethyltransferase (EC 2.1.2.11) (Ketopantoate hydroxymethyltransferase) (KPHMT)	BTH_I1311
High	Q2STC0	Phe-4-monooxygenase OS=Burkholderia thailandensis (strain ATCC 700388 / DSM 13276 / CIP 106301 / E264) OX=271848 GN=phhA PE=3 SV=1	1.082	0.11	0.565698	17	17	452	74.27	1	0.497424	Q2STC0	Phenylalanine-4-hydroxylase (EC 1.14.16.1) (Phe-4-monooxygenase)	BTH_I3337
High	Q2SZ02	DNA repair protein RecN OS=Burkholderia thailandensis (strain ATCC 700388 / DSM 13276 / CIP 106301 / E264) OX=271848 GN=recN PE=3 SV=1	0.878	-0.19	0.187866	11	11	474	76.08	1	0.115287	Q2SZ02	DNA repair protein RecN (Recombination protein N)	BTH_I1300
High	Q2STF0	ATP synthase epsilon chain OS=Burkholderia thailandensis (strain ATCC 700388 / DSM 13276 / CIP 106301 / E264) OX=271848 GN=atpC PE=3 SV=1	0.378	-1.4	0.0854829	7	7	717	104.43	1	0.0178956	Q2STF0	ATP synthase epsilon chain (ATP synthase F1 sector epsilon subunit) (F-ATPase epsilon subunit)	BTH_I3307
High	Q2T7Z8	Methyl-accepting chemotaxis protein, putative OS=Burkholderia thailandensis (strain ATCC 700388 / DSM 13276 / CIP 106301 / E264) OX=271848 GN=BTH_II0501 PE=4 SV=1	1.143	0.19	0.247102	12	12	461	65.36	1	0.17294	Q2T7Z8	Methyl-accepting chemotaxis protein, putative	BTH_II0501
High	Q2SXF0	Transcriptional regulator, IclR family OS=Burkholderia thailandensis (strain ATCC 700388 / DSM 13276 / CIP 106301 / E264) OX=271848 GN=BTH_I1869 PE=4 SV=1	0.773	-0.37	0.131675	14	14	523	93	1	0.062062	Q2SXF0	Transcriptional regulator, IclR family	BTH_I1869
High	Q2SYI2	dTDP-4-dehydrorhamnose 3,5-epimerase OS=Burkholderia thailandensis (strain ATCC 700388 / DSM 13276 / CIP 106301 / E264) OX=271848 GN=BTH_I1471 PE=3 SV=1	0.995	-0.01	0.542125	10	10	327	60.96	1	0.470292	Q2SYI2	dTDP-4-dehydrorhamnose 3,5-epimerase (EC 5.1.3.13) (Thymidine diphospho-4-keto-rhamnose 3,5-epimerase)	BTH_I1471
High	Q2T2E8	General secretion pathway protein L (GspL) OS=Burkholderia thailandensis (strain ATCC 700388 / DSM 13276 / CIP 106301 / E264) OX=271848 GN=BTH_I0016 PE=3 SV=1	1.22	0.29	0.45461	9	9	497	69.57	1	0.378261	Q2T2E8	General secretion pathway protein L (GspL)	BTH_I0016
High	Q2SXB5	Tryptophan--tRNA ligase OS=Burkholderia thailandensis (strain ATCC 700388 / DSM 13276 / CIP 106301 / E264) OX=271848 GN=trpS PE=3 SV=1	0.822	-0.28	0.1103	13	13	497	85.75	1	0.0388852	Q2SXB5	Tryptophan--tRNA ligase (EC 6.1.1.2) (Tryptophanyl-tRNA synthetase) (TrpRS)	BTH_I1904
High	Q2T4E6	Peptidase, M20/M25/M40 family OS=Burkholderia thailandensis (strain ATCC 700388 / DSM 13276 / CIP 106301 / E264) OX=271848 GN=BTH_II1759 PE=4 SV=1	1.766	0.82	0.109292	13	13	469	89.65	1	0.0363957	Q2T4E6	Peptidase, M20/M25/M40 family	BTH_II1759
High	Q2STM8	Uncharacterized protein OS=Burkholderia thailandensis (strain ATCC 700388 / DSM 13276 / CIP 106301 / E264) OX=271848 GN=BTH_I3227 PE=4 SV=1	1.115	0.16	0.847518	5	11	693	88.49	1	0.816626	Q2STM8	DUF2875 domain-containing protein	BTH_I3227
High	Q2SXZ8	50S ribosomal protein L19 OS=Burkholderia thailandensis (strain ATCC 700388 / DSM 13276 / CIP 106301 / E264) OX=271848 GN=rplS PE=3 SV=1	0.554	-0.85	0.111489	9	9	1147	178.63	1	0.0404023	Q2SXZ8	Large ribosomal subunit protein bL19 (50S ribosomal protein L19)	BTH_I1664
High	Q2T221	Dipeptide ABC transporter, periplasmic didpeptide-binding protein OS=Burkholderia thailandensis (strain ATCC 700388 / DSM 13276 / CIP 106301 / E264) OX=271848 GN=BTH_I0220 PE=3 SV=1	1.015	0.02	0.455754	13	13	594	104.24	1	0.379829	Q2T221	Dipeptide ABC transporter, periplasmic didpeptide-binding protein	BTH_I0220
High	Q2SX78	Cysteine--tRNA ligase OS=Burkholderia thailandensis (strain ATCC 700388 / DSM 13276 / CIP 106301 / E264) OX=271848 GN=cysS PE=3 SV=1	1.271	0.35	0.155544	15	15	486	78.13	1	0.0845756	Q2SX78	Cysteine--tRNA ligase (EC 6.1.1.16) (Cysteinyl-tRNA synthetase) (CysRS)	BTH_I1941
High	Q2STF3	Uroporphyrinogen decarboxylase OS=Burkholderia thailandensis (strain ATCC 700388 / DSM 13276 / CIP 106301 / E264) OX=271848 GN=hemE PE=1 SV=1	0.909	-0.14	0.258752	14	14	394	74.77	1	0.184563	Q2STF3	Uroporphyrinogen decarboxylase (UPD) (URO-D) (EC 4.1.1.37)	BTH_I3304
High	Q2SWT9	Acetylornithine deacetylase OS=Burkholderia thailandensis (strain ATCC 700388 / DSM 13276 / CIP 106301 / E264) OX=271848 GN=BTH_I2086 PE=4 SV=1	1.861	0.9	0.110065	12	12	705	96.66	1	0.0380528	Q2SWT9	Acetylornithine deacetylase	BTH_I2086
High	Q2T7Y3	Dyp-type peroxidase family protein OS=Burkholderia thailandensis (strain ATCC 700388 / DSM 13276 / CIP 106301 / E264) OX=271848 GN=BTH_II0516 PE=4 SV=1	0.476	-1.07	0.0956667	11	11	396	67.65	1	0.0245276	Q2T7Y3	Dyp-type peroxidase family protein	BTH_II0516
High	Q2SXD5	Peptide chain release factor 2 OS=Burkholderia thailandensis (strain ATCC 700388 / DSM 13276 / CIP 106301 / E264) OX=271848 GN=prfB PE=3 SV=1	0.46	-1.12	0.116059	15	15	354	79.09	1	0.0454557	Q2SXD5	Peptide chain release factor 2 (RF-2)	BTH_I1884
High	Q2SUD0	Unnamed protein product Similar to Hcp protein OS=Burkholderia thailandensis (strain ATCC 700388 / DSM 13276 / CIP 106301 / E264) OX=271848 GN=BTH_I2962 PE=4 SV=1	0.92	-0.12	0.779505	8	8	566	87	1	0.735453	Q2SUD0	Unnamed protein product Similar to Hcp protein	BTH_I2962
High	Q2STQ9	Flagellin OS=Burkholderia thailandensis (strain ATCC 700388 / DSM 13276 / CIP 106301 / E264) OX=271848 GN=BTH_I3196 PE=3 SV=1	0.688	-0.54	0.328435	7	7	889	94.16	1	0.250311	Q2STQ9	Flagellin	BTH_I3196
High	Q2SZD2	Ribonuclease II OS=Burkholderia thailandensis (strain ATCC 700388 / DSM 13276 / CIP 106301 / E264) OX=271848 GN=BTH_I1170 PE=4 SV=1	0.538	-0.89	0.0344855	16	16	375	72.72	1	0.000715695	Q2SZD2	Ribonuclease II	BTH_I1170
High	Q2SZT7	Ribonuclease G OS=Burkholderia thailandensis (strain ATCC 700388 / DSM 13276 / CIP 106301 / E264) OX=271848 GN=BTH_I1008 PE=4 SV=1	0.936	-0.1	0.742835	14	14	459	76.78	1	0.692791	Q2SZT7	Ribonuclease G	BTH_I1008
High	Q2SYI8	Aspartate carbamoyltransferase OS=Burkholderia thailandensis (strain ATCC 700388 / DSM 13276 / CIP 106301 / E264) OX=271848 GN=pyrB PE=3 SV=1	0.845	-0.24	0.0900838	13	13	457	76.69	1	0.0208611	Q2SYI8	Aspartate carbamoyltransferase catalytic subunit (EC 2.1.3.2) (Aspartate transcarbamylase) (ATCase)	BTH_I1465
High	Q2SW45	FAD binding domain protein OS=Burkholderia thailandensis (strain ATCC 700388 / DSM 13276 / CIP 106301 / E264) OX=271848 GN=BTH_I2333 PE=4 SV=1	2.739	1.45	0.0231098	14	14	436	80.53	1	0.000109165	Q2SW45	FAD binding domain protein	BTH_I2333
High	Q2SUH4	Monooxygenase family protein OS=Burkholderia thailandensis (strain ATCC 700388 / DSM 13276 / CIP 106301 / E264) OX=271848 GN=BTH_I2918 PE=3 SV=1	1.37	0.45	0.31661	14	14	628	104.81	1	0.239176	Q2SUH4	Monooxygenase family protein	BTH_I2918
High	Q2SZ34	Paraquat-inducible protein B OS=Burkholderia thailandensis (strain ATCC 700388 / DSM 13276 / CIP 106301 / E264) OX=271848 GN=BTH_I1268 PE=4 SV=1	1.178	0.24	0.263582	15	15	528	84.55	1	0.188934	Q2SZ34	Paraquat-inducible protein B	BTH_I1268
High	Q2SY41	Pentachlorophenol 4-monooxygenase PcpB OS=Burkholderia thailandensis (strain ATCC 700388 / DSM 13276 / CIP 106301 / E264) OX=271848 GN=BTH_I1620 PE=4 SV=1	2.218	1.15	0.0684353	12	12	582	83.82	1	0.00896189	Q2SY41	Pentachlorophenol 4-monooxygenase PcpB	BTH_I1620
High	Q2SXL6	Cyclic nucleotide-binding domain protein OS=Burkholderia thailandensis (strain ATCC 700388 / DSM 13276 / CIP 106301 / E264) OX=271848 GN=BTH_I1801 PE=4 SV=1	1.536	0.62	0.767165	12	12	574	100.52	1	0.72087	Q2SXL6	Cyclic nucleotide-binding domain protein	BTH_I1801
High	Q2SZ63	Anhydro-N-acetylmuramic acid kinase OS=Burkholderia thailandensis (strain ATCC 700388 / DSM 13276 / CIP 106301 / E264) OX=271848 GN=anmK PE=3 SV=2	1.471	0.56	0.103473	13	13	493	79.94	1	0.0303611	Q2SZ63	Anhydro-N-acetylmuramic acid kinase (EC 2.7.1.170) (AnhMurNAc kinase)	BTH_I1239
High	Q2T1U7	Uncharacterized ACR, COG1565 superfamily OS=Burkholderia thailandensis (strain ATCC 700388 / DSM 13276 / CIP 106301 / E264) OX=271848 GN=BTH_I0294 PE=1 SV=1	1.535	0.62	0.322187	10	10	426	74.02	1	0.244109	Q2T1U7	Uncharacterized ACR, COG1565 superfamily	BTH_I0294
High	Q2SZT1	Phosphoribosylamine--glycine ligase OS=Burkholderia thailandensis (strain ATCC 700388 / DSM 13276 / CIP 106301 / E264) OX=271848 GN=purD PE=3 SV=1	0.731	-0.45	0.0710612	12	12	530	88.44	1	0.010641	Q2SZT1	Phosphoribosylamine--glycine ligase (EC 6.3.4.13) (GARS) (Glycinamide ribonucleotide synthetase) (Phosphoribosylglycinamide synthetase)	BTH_I1014
High	Q2SZM7	NADH-quinone oxidoreductase subunit I OS=Burkholderia thailandensis (strain ATCC 700388 / DSM 13276 / CIP 106301 / E264) OX=271848 GN=nuoI PE=3 SV=1	0.926	-0.11	0.337434	12	12	420	98.81	1	0.259971	Q2SZM7	NADH-quinone oxidoreductase subunit I (EC 7.1.1.-) (NADH dehydrogenase I subunit I) (NDH-1 subunit I)	BTH_I1069
High	Q2T1V2	Bifunctional protein GlmU OS=Burkholderia thailandensis (strain ATCC 700388 / DSM 13276 / CIP 106301 / E264) OX=271848 GN=glmU PE=3 SV=2	0.757	-0.4	0.102168	9	9	596	70.64	1	0.0287314	Q2T1V2	Bifunctional protein GlmU [Includes: UDP-N-acetylglucosamine pyrophosphorylase (EC 2.7.7.23) (N-acetylglucosamine-1-phosphate uridyltransferase); Glucosamine-1-phosphate N-acetyltransferase (EC 2.3.1.157)]	BTH_I0289
High	Q2SZD4	UDP-N-acetylmuramate--L-alanyl-gamma-D-glutamyl-meso-2,6-diaminoheptandioate ligase OS=Burkholderia thailandensis (strain ATCC 700388 / DSM 13276 / CIP 106301 / E264) OX=271848 GN=mpl PE=3 SV=1	0.802	-0.32	0.122336	13	13	523	82.73	1	0.0529567	Q2SZD4	UDP-N-acetylmuramate--L-alanyl-gamma-D-glutamyl-meso-2,6-diaminoheptandioate ligase (EC 6.3.2.45) (Murein peptide ligase) (UDP-N-acetylmuramate:L-alanyl-gamma-D-glutamyl-meso-diaminopimelate ligase)	BTH_I1168
High	Q2SXU8	Phosphate acyltransferase OS=Burkholderia thailandensis (strain ATCC 700388 / DSM 13276 / CIP 106301 / E264) OX=271848 GN=plsX PE=3 SV=1	0.688	-0.54	0.0684353	11	11	323	76.01	1	0.0087591	Q2SXU8	Phosphate acyltransferase (EC 2.3.1.274) (Acyl-ACP phosphotransacylase) (Acyl-[acyl-carrier-protein]--phosphate acyltransferase) (Phosphate-acyl-ACP acyltransferase)	BTH_I1716
High	Q2SZS9	Uracil phosphoribosyltransferase OS=Burkholderia thailandensis (strain ATCC 700388 / DSM 13276 / CIP 106301 / E264) OX=271848 GN=upp PE=3 SV=1	0.98	-0.03	0.875398	11	11	485	82.62	1	0.85192	Q2SZS9	Uracil phosphoribosyltransferase (EC 2.4.2.9) (UMP pyrophosphorylase) (UPRTase)	BTH_I1016
High	Q2T0Y7	Uncharacterized protein OS=Burkholderia thailandensis (strain ATCC 700388 / DSM 13276 / CIP 106301 / E264) OX=271848 GN=BTH_I0605 PE=4 SV=1	2.225	1.15	0.105009	15	15	484	83.37	1	0.0317265	Q2T0Y7	Ferritin	BTH_I0605
High	Q2T668	Glutathione hydrolase proenzyme OS=Burkholderia thailandensis (strain ATCC 700388 / DSM 13276 / CIP 106301 / E264) OX=271848 GN=ggt PE=3 SV=1	1.38	0.46	0.131675	14	14	430	71.84	1	0.0619373	Q2T668	Glutathione hydrolase proenzyme (EC 2.3.2.2) (EC 3.4.19.13) [Cleaved into: Glutathione hydrolase large chain; Glutathione hydrolase small chain]	BTH_II1134
High	Q2SX26	ATP-dependent RNA helicase RhlE OS=Burkholderia thailandensis (strain ATCC 700388 / DSM 13276 / CIP 106301 / E264) OX=271848 GN=BTH_I1999 PE=3 SV=1	0.284	-1.82	0.186268	15	15	426	84.66	1	0.11389	Q2SX26	ATP-dependent RNA helicase RhlE	BTH_I1999
High	Q2SV96	DNA-binding response regulator OS=Burkholderia thailandensis (strain ATCC 700388 / DSM 13276 / CIP 106301 / E264) OX=271848 GN=BTH_I2638 PE=4 SV=1	1.464	0.55	0.372067	11	11	347	75.01	1	0.294494	Q2SV96	DNA-binding response regulator	BTH_I2638
High	Q2SVL8	Amino acid ABC transporter, periplasmic amino acid-binding protein OS=Burkholderia thailandensis (strain ATCC 700388 / DSM 13276 / CIP 106301 / E264) OX=271848 GN=BTH_I2512 PE=3 SV=1	1.047	0.07	0.690219	9	9	514	73.7	1	0.632901	Q2SVL8	Amino acid ABC transporter, periplasmic amino acid-binding protein	BTH_I2512
High	Q2SX68	Adenylyl-sulfate kinase OS=Burkholderia thailandensis (strain ATCC 700388 / DSM 13276 / CIP 106301 / E264) OX=271848 GN=cysC PE=3 SV=1	1.871	0.9	0.107747	16	16	289	54.69	1	0.0346996	Q2SX68	Adenylyl-sulfate kinase (EC 2.7.1.25) (APS kinase) (ATP adenosine-5'-phosphosulfate 3'-phosphotransferase) (Adenosine-5'-phosphosulfate kinase)	BTH_I1952
High	Q2SUN6	RecBCD enzyme subunit RecB OS=Burkholderia thailandensis (strain ATCC 700388 / DSM 13276 / CIP 106301 / E264) OX=271848 GN=recB PE=3 SV=1	1.347	0.43	0.166592	16	16	347	69.43	1	0.0957958	Q2SUN6	RecBCD enzyme subunit RecB (EC 3.1.11.5) (EC 5.6.2.4) (DNA 3'-5' helicase subunit RecB) (Exonuclease V subunit RecB) (ExoV subunit RecB) (Helicase/nuclease RecBCD subunit RecB)	BTH_I2851
High	Q2T513	Oxidoreductase, aldo/keto reductase family OS=Burkholderia thailandensis (strain ATCC 700388 / DSM 13276 / CIP 106301 / E264) OX=271848 GN=BTH_II1541 PE=4 SV=1	2.498	1.32	0.111416	11	11	566	91.52	1	0.0401268	Q2T513	Oxidoreductase, aldo/keto reductase family	BTH_II1541
High	Q2T3V0	Methyl-accepting chemotaxis protein OS=Burkholderia thailandensis (strain ATCC 700388 / DSM 13276 / CIP 106301 / E264) OX=271848 GN=BTH_II1955 PE=4 SV=1	1.546	0.63	0.926408	14	15	532	74.19	1	0.911027	Q2T3V0	Methyl-accepting chemotaxis protein	BTH_II1955
High	Q2SZK1	Uncharacterized protein OS=Burkholderia thailandensis (strain ATCC 700388 / DSM 13276 / CIP 106301 / E264) OX=271848 GN=BTH_I1095 PE=4 SV=1	1.473	0.56	0.153416	11	11	592	100.81	1	0.082341	Q2SZK1	DUF2863 domain-containing protein	BTH_I1095
High	Q2SVR0	UPF0229 protein BTH_I2468 OS=Burkholderia thailandensis (strain ATCC 700388 / DSM 13276 / CIP 106301 / E264) OX=271848 GN=BTH_I2468 PE=3 SV=1	1.96	0.97	0.0981115	14	14	332	72.69	1	0.0265401	Q2SVR0	UPF0229 protein BTH_I2468	BTH_I2468
High	Q2T176	Uncharacterized protein OS=Burkholderia thailandensis (strain ATCC 700388 / DSM 13276 / CIP 106301 / E264) OX=271848 GN=BTH_I0516 PE=4 SV=1	4.633	2.21	0.0423164	6	6	726	113.05	1	0.00128354	Q2T176	Ribosomal natural product, two-chain TOMM family	BTH_I0516
High	Q2SZB1	Barstar family protein OS=Burkholderia thailandensis (strain ATCC 700388 / DSM 13276 / CIP 106301 / E264) OX=271848 GN=BTH_I1191 PE=3 SV=1	1.422	0.51	0.0414785	9	9	438	73.02	1	0.00123164	Q2SZB1	Barstar family protein	BTH_I1191
High	Q2T7N6	Geranyltranstransferase OS=Burkholderia thailandensis (strain ATCC 700388 / DSM 13276 / CIP 106301 / E264) OX=271848 GN=BTH_II0613 PE=3 SV=1	0.435	-1.2	0.152145	10	10	547	77.98	1	0.0808817	Q2T7N6	Geranyltranstransferase	BTH_II0613
High	Q2T7E9	DNA-binding protein BpH2 OS=Burkholderia thailandensis (strain ATCC 700388 / DSM 13276 / CIP 106301 / E264) OX=271848 GN=BTH_II0701 PE=3 SV=1	1.209	0.27	0.152121	8	8	1346	178.42	1	0.0808206	Q2T7E9	DNA-binding protein BpH2	BTH_II0701
High	Q2SYZ3	Chaperone protein DnaJ OS=Burkholderia thailandensis (strain ATCC 700388 / DSM 13276 / CIP 106301 / E264) OX=271848 GN=dnaJ PE=3 SV=1	0.359	-1.48	0.105942	10	10	609	85.95	1	0.0332169	Q2SYZ3	Chaperone protein DnaJ	BTH_I1309
High	Q2T101	tRNA-2-methylthio-N(6)-dimethylallyladenosine synthase OS=Burkholderia thailandensis (strain ATCC 700388 / DSM 13276 / CIP 106301 / E264) OX=271848 GN=miaB PE=3 SV=1	0.567	-0.82	0.06849	14	14	404	71.49	1	0.00924719	Q2T101	tRNA-2-methylthio-N(6)-dimethylallyladenosine synthase (EC 2.8.4.3) ((Dimethylallyl)adenosine tRNA methylthiotransferase MiaB) (tRNA-i(6)A37 methylthiotransferase)	BTH_I0591
High	Q2T3Z5	2-aminoethylphosphonate--pyruvate transaminase OS=Burkholderia thailandensis (strain ATCC 700388 / DSM 13276 / CIP 106301 / E264) OX=271848 GN=phnW PE=3 SV=1	1.574	0.65	0.324433	12	12	512	77.49	1	0.246122	Q2T3Z5	2-aminoethylphosphonate--pyruvate transaminase (EC 2.6.1.37) (2-aminoethylphosphonate aminotransferase) (AEP transaminase) (AEPT)	BTH_II1910
High	Q2SXF6	Histidine kinase OS=Burkholderia thailandensis (strain ATCC 700388 / DSM 13276 / CIP 106301 / E264) OX=271848 GN=BTH_I1863 PE=4 SV=1	1.063	0.09	0.194242	11	11	456	68.13	1	0.120626	Q2SXF6	histidine kinase (EC 2.7.13.3)	BTH_I1863
High	Q2SXA9	JmjC domain-containing protein OS=Burkholderia thailandensis (strain ATCC 700388 / DSM 13276 / CIP 106301 / E264) OX=271848 GN=BTH_I1910 PE=4 SV=1	0.925	-0.11	0.274467	13	13	302	54.34	1	0.199541	Q2SXA9	JmjC domain-containing protein	BTH_I1910
High	Q2SXL7	Coproporphyrinogen-III oxidase OS=Burkholderia thailandensis (strain ATCC 700388 / DSM 13276 / CIP 106301 / E264) OX=271848 GN=hemN-2 PE=3 SV=1	1.196	0.26	0.712219	16	16	369	92.3	1	0.65787	Q2SXL7	Coproporphyrinogen-III oxidase (EC 1.3.98.3)	BTH_I1800
High	Q2SY87	Cell division inhibitor MinD OS=Burkholderia thailandensis (strain ATCC 700388 / DSM 13276 / CIP 106301 / E264) OX=271848 GN=minD PE=3 SV=1	0.586	-0.77	0.140381	11	11	495	81.79	1	0.0695182	Q2SY87	Septum site-determining protein MinD (Cell division inhibitor MinD)	BTH_I1570
High	Q2T807	HIT family protein OS=Burkholderia thailandensis (strain ATCC 700388 / DSM 13276 / CIP 106301 / E264) OX=271848 GN=BTH_II0492 PE=4 SV=1	0.903	-0.15	0.506445	7	8	497	86.34	1	0.431779	Q2T807	HIT family protein	BTH_II0492
High	Q2T396	Uncharacterized protein OS=Burkholderia thailandensis (strain ATCC 700388 / DSM 13276 / CIP 106301 / E264) OX=271848 GN=BTH_II2165 PE=4 SV=1	0.945	-0.08	0.559741	21	21	334	77.37	1	0.489863	Q2T396	AsmA family protein	BTH_II2165
High	Q2SUV4	Carbamoyl-phosphate synthase small chain OS=Burkholderia thailandensis (strain ATCC 700388 / DSM 13276 / CIP 106301 / E264) OX=271848 GN=carA PE=3 SV=1	0.628	-0.67	0.119651	12	12	603	86.17	1	0.0495	Q2SUV4	Carbamoyl phosphate synthase small chain (EC 6.3.5.5) (Carbamoyl phosphate synthetase glutamine chain)	BTH_I2783
High	Q2T7N9	Rhodanese domain protein OS=Burkholderia thailandensis (strain ATCC 700388 / DSM 13276 / CIP 106301 / E264) OX=271848 GN=BTH_II0610 PE=4 SV=1	1.566	0.65	0.0695064	9	9	795	106.48	1	0.00998601	Q2T7N9	Rhodanese domain protein	BTH_II0610
High	Q2SVC6	3-oxoadipate CoA-succinyl transferase alpha subunit OS=Burkholderia thailandensis (strain ATCC 700388 / DSM 13276 / CIP 106301 / E264) OX=271848 GN=BTH_I2608 PE=3 SV=1	1.266	0.34	0.391384	8	8	672	100.26	1	0.313657	Q2SVC6	3-oxoadipate CoA-succinyl transferase alpha subunit	BTH_I2608
High	Q2SYE6	L-isoaspartyl protein carboxyl methyltransferase OS=Burkholderia thailandensis (strain ATCC 700388 / DSM 13276 / CIP 106301 / E264) OX=271848 GN=BTH_I1507 PE=3 SV=1	0.91	-0.14	0.0454204	9	9	563	75.56	1	0.00186746	Q2SYE6	Protein-L-isoaspartate O-methyltransferase (Protein L-isoaspartyl methyltransferase)	BTH_I1507
High	Q2SVL9	Dihydroorotate dehydrogenase (quinone) OS=Burkholderia thailandensis (strain ATCC 700388 / DSM 13276 / CIP 106301 / E264) OX=271848 GN=pyrD PE=3 SV=1	0.812	-0.3	0.159043	12	12	550	73.87	1	0.0878496	Q2SVL9	Dihydroorotate dehydrogenase (quinone) (EC 1.3.5.2) (DHOdehase) (DHOD) (DHODase) (Dihydroorotate oxidase)	BTH_I2511
High	Q2T4R6	Cytosine deaminase OS=Burkholderia thailandensis (strain ATCC 700388 / DSM 13276 / CIP 106301 / E264) OX=271848 GN=BTH_II1639 PE=4 SV=1	1.239	0.31	0.183469	12	12	408	64.81	1	0.111075	Q2T4R6	Cytosine deaminase	BTH_II1639
High	Q2SXF8	Bifunctional protein FolD OS=Burkholderia thailandensis (strain ATCC 700388 / DSM 13276 / CIP 106301 / E264) OX=271848 GN=folD PE=3 SV=1	0.672	-0.57	0.0714299	9	9	492	81.29	1	0.010995	Q2SXF8	Bifunctional protein FolD [Includes: Methylenetetrahydrofolate dehydrogenase (EC 1.5.1.5); Methenyltetrahydrofolate cyclohydrolase (EC 3.5.4.9)]	BTH_I1861
High	Q2SVQ8	Methyl-accepting chemotaxis protein OS=Burkholderia thailandensis (strain ATCC 700388 / DSM 13276 / CIP 106301 / E264) OX=271848 GN=BTH_I2470 PE=4 SV=1	1.744	0.8	0.768547	10	11	618	79.66	1	0.722414	Q2SVQ8	Methyl-accepting chemotaxis protein	BTH_I2470
High	Q2T4R7	Uncharacterized protein OS=Burkholderia thailandensis (strain ATCC 700388 / DSM 13276 / CIP 106301 / E264) OX=271848 GN=BTH_II1638 PE=4 SV=1	3.684	1.88	0.0652892	6	6	1029	156.37	1	0.00656644	Q2T4R7	H-type lectin domain protein	BTH_II1638
High	Q2T4I5	Outer membrane porin OpcP OS=Burkholderia thailandensis (strain ATCC 700388 / DSM 13276 / CIP 106301 / E264) OX=271848 GN=BTH_II1720 PE=4 SV=1	0.89	-0.17	0.225212	9	9	608	79.11	1	0.150429	Q2T4I5	Outer membrane porin OpcP	BTH_II1720
High	Q2T5P8	Phosphomethylpyrimidine kinase OS=Burkholderia thailandensis (strain ATCC 700388 / DSM 13276 / CIP 106301 / E264) OX=271848 GN=BTH_II1305 PE=4 SV=1	1.951	0.96	0.143264	8	8	417	58.35	1	0.0725467	Q2T5P8	Phosphomethylpyrimidine kinase (EC 2.7.4.7)	BTH_II1305
High	Q2STD7	tRNA uridine 5-carboxymethylaminomethyl modification enzyme MnmG OS=Burkholderia thailandensis (strain ATCC 700388 / DSM 13276 / CIP 106301 / E264) OX=271848 GN=mnmG PE=3 SV=1	0.752	-0.41	0.044941	15	15	343	76.85	1	0.00166004	Q2STD7	tRNA uridine 5-carboxymethylaminomethyl modification enzyme MnmG (Glucose-inhibited division protein A)	BTH_I3320
High	Q2T4Y6	Universal stress protein family domain protein OS=Burkholderia thailandensis (strain ATCC 700388 / DSM 13276 / CIP 106301 / E264) OX=271848 GN=BTH_II1568 PE=3 SV=1	3.138	1.65	0.0592725	10	10	732	90.52	1	0.00479783	Q2T4Y6	Universal stress protein family domain protein	BTH_II1568
High	Q2SVA5	Methyl-accepting chemotaxis protein OS=Burkholderia thailandensis (strain ATCC 700388 / DSM 13276 / CIP 106301 / E264) OX=271848 GN=BTH_I2629 PE=4 SV=1	1.767	0.82	0.439358	13	13	929	109.09	1	0.363607	Q2SVA5	Methyl-accepting chemotaxis protein	BTH_I2629
High	Q2T7G0	GDP-mannose 4,6-dehydratase OS=Burkholderia thailandensis (strain ATCC 700388 / DSM 13276 / CIP 106301 / E264) OX=271848 GN=gmd-2 PE=3 SV=1	2.783	1.48	0.0956623	11	12	581	80.48	1	0.0244934	Q2T7G0	GDP-mannose 4,6-dehydratase (EC 4.2.1.47) (GDP-D-mannose dehydratase)	BTH_II0690
High	Q2T0S6	N5-carboxyaminoimidazole ribonucleotide mutase OS=Burkholderia thailandensis (strain ATCC 700388 / DSM 13276 / CIP 106301 / E264) OX=271848 GN=purE PE=3 SV=1	1.196	0.26	0.327846	6	6	514	67.23	1	0.249757	Q2T0S6	N5-carboxyaminoimidazole ribonucleotide mutase (N5-CAIR mutase) (EC 5.4.99.18) (5-(carboxyamino)imidazole ribonucleotide mutase)	BTH_I0667
High	Q2T741	Serine protease, kumamolysin OS=Burkholderia thailandensis (strain ATCC 700388 / DSM 13276 / CIP 106301 / E264) OX=271848 GN=BTH_II0811 PE=4 SV=1	2.361	1.24	0.0391589	10	11	824	114.59	1	0.00112122	Q2T741	Serine protease, kumamolysin	BTH_II0811
High	Q2SWG0	Thioredoxin OS=Burkholderia thailandensis (strain ATCC 700388 / DSM 13276 / CIP 106301 / E264) OX=271848 GN=BTH_I2218 PE=3 SV=1	0.653	-0.61	0.076192	7	7	797	97.68	1	0.0137008	Q2SWG0	Thioredoxin	BTH_I2218
High	Q2STK8	Aldehyde dehydrogenase family protein OS=Burkholderia thailandensis (strain ATCC 700388 / DSM 13276 / CIP 106301 / E264) OX=271848 GN=BTH_I3247 PE=3 SV=1	1.472	0.56	0.0545166	11	11	463	78.56	1	0.00360311	Q2STK8	Aldehyde dehydrogenase family protein	BTH_I3247
High	Q2T5L4	Uncharacterized protein OS=Burkholderia thailandensis (strain ATCC 700388 / DSM 13276 / CIP 106301 / E264) OX=271848 GN=BTH_II1339 PE=4 SV=1	5.746	2.52	0.0375946	7	7	854	102.12	1	0.000984278	Q2T5L4	DUF4347 domain-containing protein	BTH_II1339
High	Q2SWD6	Protein HflC OS=Burkholderia thailandensis (strain ATCC 700388 / DSM 13276 / CIP 106301 / E264) OX=271848 GN=hflC PE=3 SV=1	0.802	-0.32	0.0444918	11	11	472	78.65	1	0.00149158	Q2SWD6	Protein HflC	BTH_I2242
High	Q2STJ4	Cytochrome c family protein OS=Burkholderia thailandensis (strain ATCC 700388 / DSM 13276 / CIP 106301 / E264) OX=271848 GN=BTH_I3261 PE=4 SV=1	2.024	1.02	0.0684353	12	12	567	75.55	1	0.00812263	Q2STJ4	Cytochrome c family protein	BTH_I3261
High	Q2SZX0	Uncharacterized protein OS=Burkholderia thailandensis (strain ATCC 700388 / DSM 13276 / CIP 106301 / E264) OX=271848 GN=BTH_I0975 PE=4 SV=1	1.886	0.92	0.1103	13	13	389	60.29	1	0.0390714	Q2SZX0	3-carboxymuconate cyclase	BTH_I0975
High	Q2T1A9	HPr kinase/phosphorylase OS=Burkholderia thailandensis (strain ATCC 700388 / DSM 13276 / CIP 106301 / E264) OX=271848 GN=hprK PE=3 SV=1	1.982	0.99	0.120041	11	11	561	80.87	1	0.0500031	Q2T1A9	HPr kinase/phosphorylase (HPrK/P) (EC 2.7.11.-) (EC 2.7.4.-) (HPr(Ser) kinase/phosphorylase)	BTH_I0483
High	Q2T085	Iron-sulfur cluster carrier protein OS=Burkholderia thailandensis (strain ATCC 700388 / DSM 13276 / CIP 106301 / E264) OX=271848 GN=BTH_I0858 PE=3 SV=1	0.715	-0.48	0.0436434	12	12	354	72.95	1	0.00140624	Q2T085	Iron-sulfur cluster carrier protein	BTH_I0858
High	Q2SUX2	Exopolyphosphatase OS=Burkholderia thailandensis (strain ATCC 700388 / DSM 13276 / CIP 106301 / E264) OX=271848 GN=BTH_I2765 PE=3 SV=1	1.115	0.16	0.133294	12	13	348	60.78	1	0.0638241	Q2SUX2	Exopolyphosphatase (EC 3.6.1.11)	BTH_I2765
High	Q2SU46	50S ribosomal protein L15 OS=Burkholderia thailandensis (strain ATCC 700388 / DSM 13276 / CIP 106301 / E264) OX=271848 GN=rplO PE=3 SV=1	0.359	-1.48	0.111767	11	11	1037	155.22	1	0.0412526	Q2SU46	Large ribosomal subunit protein uL15 (50S ribosomal protein L15)	BTH_I3049
High	Q2T4K6	Xenobiotic reductase A OS=Burkholderia thailandensis (strain ATCC 700388 / DSM 13276 / CIP 106301 / E264) OX=271848 GN=BTH_II1699 PE=4 SV=1	0.658	-0.6	0.044941	15	15	373	73.28	1	0.00156872	Q2T4K6	Xenobiotic reductase A	BTH_II1699
High	Q2SWE9	23S rRNA (uracil(1939)-C(5))-methyltransferase RlmD OS=Burkholderia thailandensis (strain ATCC 700388 / DSM 13276 / CIP 106301 / E264) OX=271848 GN=rlmD PE=3 SV=2	0.937	-0.09	0.998218	13	13	460	66.45	1	0.997581	Q2SWE9	23S rRNA (uracil(1939)-C(5))-methyltransferase RlmD (EC 2.1.1.190) (23S rRNA(m5U1939)-methyltransferase)	BTH_I2229
High	Q2T395	Lipoprotein, putative OS=Burkholderia thailandensis (strain ATCC 700388 / DSM 13276 / CIP 106301 / E264) OX=271848 GN=BTH_II2166 PE=4 SV=1	0.415	-1.27	0.0480066	13	13	314	60.85	1	0.0024901	Q2T395	Lipoprotein, putative	BTH_II2166
High	Q2SYY0	YggB OS=Burkholderia thailandensis (strain ATCC 700388 / DSM 13276 / CIP 106301 / E264) OX=271848 GN=BTH_I1322 PE=3 SV=1	0.565	-0.82	0.227665	9	9	553	82.51	1	0.152794	Q2SYY0	Small-conductance mechanosensitive channel	BTH_I1322
High	Q2T0Y4	Cytochrome c family protein OS=Burkholderia thailandensis (strain ATCC 700388 / DSM 13276 / CIP 106301 / E264) OX=271848 GN=BTH_I0608 PE=4 SV=1	0.826	-0.27	0.106863	11	11	469	89.55	1	0.0337282	Q2T0Y4	Cytochrome c family protein	BTH_I0608
High	Q2SVH3	RND efflux system, outer membrane lipoprotein, NodT family OS=Burkholderia thailandensis (strain ATCC 700388 / DSM 13276 / CIP 106301 / E264) OX=271848 GN=BTH_I2559 PE=3 SV=1	0.659	-0.6	0.0671813	15	15	277	57.03	1	0.00714284	Q2SVH3	RND efflux system, outer membrane lipoprotein, NodT family	BTH_I2559
High	Q2SV15	AAA_15 domain-containing protein OS=Burkholderia thailandensis (strain ATCC 700388 / DSM 13276 / CIP 106301 / E264) OX=271848 GN=BTH_I2720 PE=4 SV=1	1.567	0.65	0.203467	13	13	307	62.24	1	0.130317	Q2SV15	Uncharacterized protein	BTH_I2720
High	Q2T2T8	Penicillin-insensitive transglycosylase OS=Burkholderia thailandensis (strain ATCC 700388 / DSM 13276 / CIP 106301 / E264) OX=271848 GN=BTH_II2324 PE=3 SV=1	1.12	0.16	0.251392	13	13	407	62.32	1	0.177467	Q2T2T8	peptidoglycan glycosyltransferase (EC 2.4.1.129)	BTH_II2324
High	Q2SZN3	NADH-quinone oxidoreductase subunit C OS=Burkholderia thailandensis (strain ATCC 700388 / DSM 13276 / CIP 106301 / E264) OX=271848 GN=nuoC PE=3 SV=1	0.846	-0.24	0.0375946	11	11	700	94.8	1	0.000856876	Q2SZN3	NADH-quinone oxidoreductase subunit C (EC 7.1.1.-) (NADH dehydrogenase I subunit C) (NDH-1 subunit C)	BTH_I1063
High	Q2SYH0	Capsular polysaccharide biosynthesis OS=Burkholderia thailandensis (strain ATCC 700388 / DSM 13276 / CIP 106301 / E264) OX=271848 GN=wbpM PE=3 SV=1	1.158	0.21	0.137045	14	14	253	58.6	1	0.0668307	Q2SYH0	Capsular polysaccharide biosynthesis	BTH_I1483
High	Q2SVA6	HlyD family secretion protein, putative OS=Burkholderia thailandensis (strain ATCC 700388 / DSM 13276 / CIP 106301 / E264) OX=271848 GN=BTH_I2628 PE=3 SV=1	0.557	-0.84	0.162733	9	9	464	65.59	1	0.0914982	Q2SVA6	HlyD family secretion protein, putative	BTH_I2628
High	Q2T7J3	Lyase, putative OS=Burkholderia thailandensis (strain ATCC 700388 / DSM 13276 / CIP 106301 / E264) OX=271848 GN=BTH_II0657 PE=4 SV=1	1.017	0.02	0.810659	10	10	429	62.65	1	0.772051	Q2T7J3	Lyase, putative	BTH_II0657
High	Q2SZ96	Ferric uptake regulation protein OS=Burkholderia thailandensis (strain ATCC 700388 / DSM 13276 / CIP 106301 / E264) OX=271848 GN=fur PE=3 SV=1	1.254	0.33	0.194198	9	9	439	82.85	1	0.120537	Q2SZ96	Ferric uptake regulation protein	BTH_I1206
High	Q2T3D5	3-oxoadipyl-CoA thiolase OS=Burkholderia thailandensis (strain ATCC 700388 / DSM 13276 / CIP 106301 / E264) OX=271848 GN=BTH_II2126 PE=3 SV=1	1.184	0.24	0.552597	12	12	468	61.5	1	0.481846	Q2T3D5	3-oxoadipyl-CoA thiolase (EC 2.3.1.174)	BTH_II2126
High	Q2SUJ1	3-oxoadipyl-CoA thiolase OS=Burkholderia thailandensis (strain ATCC 700388 / DSM 13276 / CIP 106301 / E264) OX=271848 GN=BTH_I2901 PE=3 SV=1	1.184	0.24	0.552597	12	12	468	61.5	1	0.481846	Q2SUJ1	3-oxoadipyl-CoA thiolase (EC 2.3.1.174)	BTH_I2901
High	Q2T5X0	Peptide synthetase, putative OS=Burkholderia thailandensis (strain ATCC 700388 / DSM 13276 / CIP 106301 / E264) OX=271848 GN=BTH_II1233 PE=4 SV=1	1.477	0.56	0.135702	15	15	314	61.8	1	0.0656846	Q2T5X0	Peptide synthetase, putative	BTH_II1233
High	Q2T7J4	Uncharacterized protein OS=Burkholderia thailandensis (strain ATCC 700388 / DSM 13276 / CIP 106301 / E264) OX=271848 GN=BTH_II0656 PE=4 SV=1	0.408	-1.29	0.0864879	8	8	638	88.2	1	0.0189862	Q2T7J4	Uncharacterized protein	BTH_II0656
High	Q2T9A4	GTP cyclohydrolase 1 OS=Burkholderia thailandensis (strain ATCC 700388 / DSM 13276 / CIP 106301 / E264) OX=271848 GN=folE PE=3 SV=1	0.832	-0.26	0.1211	10	10	385	71.46	1	0.0516957	Q2T9A4	GTP cyclohydrolase 1 (EC 3.5.4.16) (GTP cyclohydrolase I) (GTP-CH-I)	BTH_II0043
High	Q2STS8	Protein-glutamate methylesterase/protein-glutamine glutaminase 1 OS=Burkholderia thailandensis (strain ATCC 700388 / DSM 13276 / CIP 106301 / E264) OX=271848 GN=cheB1 PE=3 SV=1	1.435	0.52	0.78537	13	13	371	63.07	1	0.741989	Q2STS8	Protein-glutamate methylesterase/protein-glutamine glutaminase 1 (EC 3.1.1.61) (EC 3.5.1.44)	BTH_I3177
High	Q2T5D8	Uncharacterized protein OS=Burkholderia thailandensis (strain ATCC 700388 / DSM 13276 / CIP 106301 / E264) OX=271848 GN=BTH_II1415 PE=4 SV=1	0.5	-1	0.228007	14	14	257	49.23	1	0.153242	Q2T5D8	GMC family oxidoreductase	BTH_II1415
High	Q2T2G6	RND efflux system, outer membrane lipoprotein, NodT family subfamily OS=Burkholderia thailandensis (strain ATCC 700388 / DSM 13276 / CIP 106301 / E264) OX=271848 GN=BTH_I0019 PE=3 SV=1	0.925	-0.11	0.298388	12	12	441	54.2	1	0.222933	Q2T2G6	RND efflux system, outer membrane lipoprotein, NodT family subfamily	BTH_I0019
High	Q2SXE0	Chaperone protein HscA homolog OS=Burkholderia thailandensis (strain ATCC 700388 / DSM 13276 / CIP 106301 / E264) OX=271848 GN=hscA PE=3 SV=1	0.599	-0.74	0.0344855	10	10	627	88.48	1	0.000624826	Q2SXE0	Chaperone protein HscA homolog	BTH_I1879
High	Q2T7E8	Outer membrane porin OpcP OS=Burkholderia thailandensis (strain ATCC 700388 / DSM 13276 / CIP 106301 / E264) OX=271848 GN=BTH_II0702 PE=4 SV=1	0.983	-0.02	0.982147	7	7	444	64.7	1	0.976817	Q2T7E8	Outer membrane porin OpcP	BTH_II0702
High	Q2SWZ6	Uridylate kinase OS=Burkholderia thailandensis (strain ATCC 700388 / DSM 13276 / CIP 106301 / E264) OX=271848 GN=pyrH PE=3 SV=2	0.685	-0.55	0.273453	10	10	754	92.62	1	0.198436	Q2SWZ6	Uridylate kinase (UK) (EC 2.7.4.22) (Uridine monophosphate kinase) (UMP kinase) (UMPK)	BTH_I2029
High	Q2SVC2	Oxidoreductase, short-chain dehydrogenase/reductase family OS=Burkholderia thailandensis (strain ATCC 700388 / DSM 13276 / CIP 106301 / E264) OX=271848 GN=BTH_I2612 PE=4 SV=1	1.7	0.77	0.0545166	8	8	788	108.02	1	0.00359152	Q2SVC2	Oxidoreductase, short-chain dehydrogenase/reductase family	BTH_I2612
High	Q2SZG0	GTPase Obg OS=Burkholderia thailandensis (strain ATCC 700388 / DSM 13276 / CIP 106301 / E264) OX=271848 GN=obg PE=3 SV=1	0.788	-0.34	0.135916	12	13	565	87.06	1	0.0659618	Q2SZG0	GTPase Obg (EC 3.6.5.-) (GTP-binding protein Obg)	BTH_I1142
High	Q2SWJ4	Uncharacterized protein OS=Burkholderia thailandensis (strain ATCC 700388 / DSM 13276 / CIP 106301 / E264) OX=271848 GN=BTH_I2184 PE=3 SV=1	0.817	-0.29	0.420793	9	9	397	75.04	1	0.344883	Q2SWJ4	DUF47 domain-containing protein	BTH_I2184
High	Q2SZ94	4-hydroxy-tetrahydrodipicolinate reductase OS=Burkholderia thailandensis (strain ATCC 700388 / DSM 13276 / CIP 106301 / E264) OX=271848 GN=dapB PE=1 SV=1	0.889	-0.17	0.103473	8	8	502	73.96	1	0.0303069	Q2SZ94	4-hydroxy-tetrahydrodipicolinate reductase (HTPA reductase) (EC 1.17.1.8)	BTH_I1208
High	Q2SUG2	Peptide chain release factor 1 OS=Burkholderia thailandensis (strain ATCC 700388 / DSM 13276 / CIP 106301 / E264) OX=271848 GN=prfA PE=3 SV=1	0.952	-0.07	0.24433	7	7	634	82.72	1	0.169801	Q2SUG2	Peptide chain release factor 1 (RF-1)	BTH_I2930
High	Q2T036	Ecotin OS=Burkholderia thailandensis (strain ATCC 700388 / DSM 13276 / CIP 106301 / E264) OX=271848 GN=BTH_I0907 PE=3 SV=1	1.556	0.64	0.195557	9	9	723	100.45	1	0.121715	Q2T036	Ecotin	BTH_I0907
High	Q2T095	Pantothenate synthetase OS=Burkholderia thailandensis (strain ATCC 700388 / DSM 13276 / CIP 106301 / E264) OX=271848 GN=panC PE=1 SV=1	0.782	-0.35	0.0754303	14	14	243	61	1	0.0132166	Q2T095	Pantothenate synthetase (PS) (EC 6.3.2.1) (Pantoate--beta-alanine ligase) (Pantoate-activating enzyme)	BTH_I0848
High	Q2T7I0	Pyruvate dehydrogenase E1 component OS=Burkholderia thailandensis (strain ATCC 700388 / DSM 13276 / CIP 106301 / E264) OX=271848 GN=BTH_II0670 PE=4 SV=1	1.724	0.79	0.110205	14	14	248	49.42	1	0.0383704	Q2T7I0	Pyruvate dehydrogenase E1 component (EC 1.2.4.1)	BTH_II0670
High	Q2SXZ0	Uncharacterized protein OS=Burkholderia thailandensis (strain ATCC 700388 / DSM 13276 / CIP 106301 / E264) OX=271848 GN=BTH_I1672 PE=4 SV=1	1.042	0.06	0.766613	7	7	467	78.22	1	0.720107	Q2SXZ0	Uncharacterized protein	BTH_I1672
High	Q2SZI2	UDP-N-acetylmuramate--L-alanine ligase OS=Burkholderia thailandensis (strain ATCC 700388 / DSM 13276 / CIP 106301 / E264) OX=271848 GN=murC PE=3 SV=1	1.002	0	0.812514	11	11	565	61.8	1	0.774638	Q2SZI2	UDP-N-acetylmuramate--L-alanine ligase (EC 6.3.2.8) (UDP-N-acetylmuramoyl-L-alanine synthetase)	BTH_I1119
High	Q2T3D6	Methyl-accepting chemotaxis protein OS=Burkholderia thailandensis (strain ATCC 700388 / DSM 13276 / CIP 106301 / E264) OX=271848 GN=BTH_II2125 PE=4 SV=1	1.526	0.61	0.711175	10	11	640	77.34	1	0.656452	Q2T3D6	Methyl-accepting chemotaxis protein	BTH_II2125
High	Q2SX51	Kinase, putative OS=Burkholderia thailandensis (strain ATCC 700388 / DSM 13276 / CIP 106301 / E264) OX=271848 GN=BTH_I1969 PE=4 SV=1	2.446	1.29	0.0558202	10	15	496	71.08	1	0.00389949	Q2SX51	Kinase, putative	BTH_I1969
High	Q2T801	Aldehyde dehydrogenase OS=Burkholderia thailandensis (strain ATCC 700388 / DSM 13276 / CIP 106301 / E264) OX=271848 GN=BTH_II0498 PE=1 SV=1	2.546	1.35	0.142701	14	14	421	57.05	1	0.0719884	Q2T801	Aldehyde dehydrogenase	BTH_II0498
High	Q2T7H6	3-isopropylmalate dehydrogenase OS=Burkholderia thailandensis (strain ATCC 700388 / DSM 13276 / CIP 106301 / E264) OX=271848 GN=leuB PE=1 SV=1	1.14	0.19	0.719867	13	13	275	52.48	1	0.666544	Q2T7H6	3-isopropylmalate dehydrogenase (EC 1.1.1.85) (3-IPM-DH) (Beta-IPM dehydrogenase) (IMDH)	BTH_II0674
High	Q2SWZ2	1-deoxy-D-xylulose 5-phosphate reductoisomerase OS=Burkholderia thailandensis (strain ATCC 700388 / DSM 13276 / CIP 106301 / E264) OX=271848 GN=dxr PE=3 SV=1	0.698	-0.52	0.0470741	12	12	358	69.01	1	0.00223948	Q2SWZ2	1-deoxy-D-xylulose 5-phosphate reductoisomerase (DXP reductoisomerase) (EC 1.1.1.267) (1-deoxyxylulose-5-phosphate reductoisomerase) (2-C-methyl-D-erythritol 4-phosphate synthase)	BTH_I2033
High	Q2SVD5	Hydrolase, alpha/beta fold family OS=Burkholderia thailandensis (strain ATCC 700388 / DSM 13276 / CIP 106301 / E264) OX=271848 GN=BTH_I2599 PE=4 SV=1	1.947	0.96	0.0480066	12	12	327	66.22	1	0.00238848	Q2SVD5	Hydrolase, alpha/beta fold family	BTH_I2599
High	Q2T1L0	D-amino acid aminotransferase OS=Burkholderia thailandensis (strain ATCC 700388 / DSM 13276 / CIP 106301 / E264) OX=271848 GN=BTH_I0381 PE=1 SV=1	1.099	0.14	0.194639	11	11	526	70.88	1	0.121059	Q2T1L0	D-amino acid aminotransferase	BTH_I0381
High	Q2T860	Type I antifreeze protein:HlyD family secretion protein OS=Burkholderia thailandensis (strain ATCC 700388 / DSM 13276 / CIP 106301 / E264) OX=271848 GN=BTH_II0439 PE=4 SV=1	1.607	0.68	0.231152	10	10	475	71.22	1	0.157201	Q2T860	Type I antifreeze protein:HlyD family secretion protein	BTH_II0439
High	Q2SXS7	Elongation factor P OS=Burkholderia thailandensis (strain ATCC 700388 / DSM 13276 / CIP 106301 / E264) OX=271848 GN=efp PE=3 SV=1	0.306	-1.71	0.104552	7	7	573	90.78	1	0.031108	Q2SXS7	Elongation factor P (EF-P)	BTH_I1737
High	Q2T290	Exodeoxyribonuclease III OS=Burkholderia thailandensis (strain ATCC 700388 / DSM 13276 / CIP 106301 / E264) OX=271848 GN=xth-1 PE=3 SV=1	0.822	-0.28	0.0860176	9	9	398	57.43	1	0.0183548	Q2T290	Exodeoxyribonuclease III (EC 3.1.11.2)	BTH_I0151
High	Q2SYQ1	D-lactate dehydrogenase OS=Burkholderia thailandensis (strain ATCC 700388 / DSM 13276 / CIP 106301 / E264) OX=271848 GN=BTH_I1402 PE=3 SV=1	1.325	0.41	0.196241	10	10	433	59.38	1	0.123622	Q2SYQ1	D-lactate dehydrogenase	BTH_I1402
High	Q2SYY2	DNA mismatch repair protein MutL OS=Burkholderia thailandensis (strain ATCC 700388 / DSM 13276 / CIP 106301 / E264) OX=271848 GN=mutL PE=3 SV=1	0.724	-0.47	0.1103	11	11	307	55.21	1	0.0387129	Q2SYY2	DNA mismatch repair protein MutL	BTH_I1320
High	Q2SU54	50S ribosomal protein L17 OS=Burkholderia thailandensis (strain ATCC 700388 / DSM 13276 / CIP 106301 / E264) OX=271848 GN=rplQ PE=3 SV=1	0.562	-0.83	0.06647	6	6	897	148.9	1	0.00683376	Q2SU54	Large ribosomal subunit protein bL17 (50S ribosomal protein L17)	BTH_I3041
High	Q2SYX3	Glycosyltransferase, putative OS=Burkholderia thailandensis (strain ATCC 700388 / DSM 13276 / CIP 106301 / E264) OX=271848 GN=BTH_I1329 PE=4 SV=1	1.586	0.67	0.357722	12	12	461	56.54	1	0.280398	Q2SYX3	Glycosyltransferase, putative	BTH_I1329
High	Q2T1I2	Glutamate--cysteine ligase OS=Burkholderia thailandensis (strain ATCC 700388 / DSM 13276 / CIP 106301 / E264) OX=271848 GN=gshA-2 PE=4 SV=1	0.962	-0.06	0.308106	12	12	381	77.62	1	0.231276	Q2T1I2	Glutamate--cysteine ligase (EC 6.3.2.2)	BTH_I0409
High	Q2T1H4	Rhodanese-like domain protein OS=Burkholderia thailandensis (strain ATCC 700388 / DSM 13276 / CIP 106301 / E264) OX=271848 GN=BTH_I0417 PE=4 SV=1	0.748	-0.42	0.0684353	6	6	537	68.41	1	0.00791855	Q2T1H4	Rhodanese-like domain protein	BTH_I0417
High	Q2T5Y8	Uncharacterized protein OS=Burkholderia thailandensis (strain ATCC 700388 / DSM 13276 / CIP 106301 / E264) OX=271848 GN=BTH_II1215 PE=4 SV=1	2.591	1.37	0.0436434	15	15	361	63.64	1	0.00142134	Q2T5Y8	Uncharacterized protein	BTH_II1215
High	Q2SZX3	Transcriptional regulator, TetR family OS=Burkholderia thailandensis (strain ATCC 700388 / DSM 13276 / CIP 106301 / E264) OX=271848 GN=BTH_I0972 PE=4 SV=1	2.094	1.07	0.0977579	10	10	473	73.4	1	0.0261683	Q2SZX3	Transcriptional regulator, TetR family	BTH_I0972
High	Q2T538	CBS domain protein OS=Burkholderia thailandensis (strain ATCC 700388 / DSM 13276 / CIP 106301 / E264) OX=271848 GN=BTH_II1515 PE=4 SV=1	2.242	1.16	0.0833923	12	12	562	72.86	1	0.0168264	Q2T538	CBS domain protein	BTH_II1515
High	Q2T046	ABC transporter, ATP-binding protein OS=Burkholderia thailandensis (strain ATCC 700388 / DSM 13276 / CIP 106301 / E264) OX=271848 GN=BTH_I0897 PE=4 SV=1	1.099	0.14	0.249242	12	12	338	76.66	1	0.175472	Q2T046	ABC transporter, ATP-binding protein	BTH_I0897
High	Q2T272	PUA domain-containing protein OS=Burkholderia thailandensis (strain ATCC 700388 / DSM 13276 / CIP 106301 / E264) OX=271848 GN=BTH_I0169 PE=4 SV=1	0.866	-0.21	0.161698	10	10	305	48.22	1	0.0900817	Q2T272	PUA domain-containing protein	BTH_I0169
High	Q2SV42	Uncharacterized protein OS=Burkholderia thailandensis (strain ATCC 700388 / DSM 13276 / CIP 106301 / E264) OX=271848 GN=BTH_I2692 PE=4 SV=1	1.649	0.72	0.0960472	7	7	425	63.46	1	0.0249898	Q2SV42	DUF4123 domain-containing protein	BTH_I2692
High	Q2SUC4	OmpA family protein, putative OS=Burkholderia thailandensis (strain ATCC 700388 / DSM 13276 / CIP 106301 / E264) OX=271848 GN=BTH_I2968 PE=4 SV=1	1.349	0.43	0.0848881	10	10	620	101.01	1	0.0175189	Q2SUC4	OmpA family protein, putative	BTH_I2968
High	Q2SY44	Glutamine amidotransferase, class I OS=Burkholderia thailandensis (strain ATCC 700388 / DSM 13276 / CIP 106301 / E264) OX=271848 GN=BTH_I1617 PE=4 SV=1	1.444	0.53	0.170342	8	8	496	70.35	1	0.0989037	Q2SY44	Glutamine amidotransferase, class I	BTH_I1617
High	Q2T2R2	Membrane protein, putative OS=Burkholderia thailandensis (strain ATCC 700388 / DSM 13276 / CIP 106301 / E264) OX=271848 GN=BTH_II2350 PE=4 SV=1	0.734	-0.45	0.130128	11	11	304	50.16	1	0.0605634	Q2T2R2	Hopanoid transporter HpnN	BTH_II2350
High	Q2T7H5	Aspartate-semialdehyde dehydrogenase OS=Burkholderia thailandensis (strain ATCC 700388 / DSM 13276 / CIP 106301 / E264) OX=271848 GN=asd PE=1 SV=1	0.608	-0.72	0.103202	11	11	385	57.81	1	0.0301501	Q2T7H5	Aspartate-semialdehyde dehydrogenase (ASA dehydrogenase) (ASADH) (EC 1.2.1.11) (Aspartate-beta-semialdehyde dehydrogenase)	BTH_II0675
High	Q2T1A6	RNA polymerase sigma-54 factor OS=Burkholderia thailandensis (strain ATCC 700388 / DSM 13276 / CIP 106301 / E264) OX=271848 GN=BTH_I0486 PE=3 SV=1	1.613	0.69	0.104879	11	11	281	51.79	1	0.0313432	Q2T1A6	RNA polymerase sigma-54 factor	BTH_I0486
High	Q2SZS3	Potassium-transporting ATPase ATP-binding subunit OS=Burkholderia thailandensis (strain ATCC 700388 / DSM 13276 / CIP 106301 / E264) OX=271848 GN=kdpB PE=3 SV=1	3.973	1.99	0.0451156	10	10	585	68.01	1	0.00177055	Q2SZS3	Potassium-transporting ATPase ATP-binding subunit (EC 7.2.2.6) (ATP phosphohydrolase [potassium-transporting] B chain) (Potassium-binding and translocating subunit B) (Potassium-translocating ATPase B chain)	BTH_I1022
High	Q2T5V3	Nitrate reductase, beta subunit OS=Burkholderia thailandensis (strain ATCC 700388 / DSM 13276 / CIP 106301 / E264) OX=271848 GN=narH-2 PE=4 SV=1	2.654	1.41	0.0436434	12	13	354	48.51	1	0.00135212	Q2T5V3	Nitrate reductase, beta subunit (EC 1.7.99.4)	BTH_II1250
High	Q2SVC0	Chorismate synthase OS=Burkholderia thailandensis (strain ATCC 700388 / DSM 13276 / CIP 106301 / E264) OX=271848 GN=aroC PE=3 SV=1	0.708	-0.5	0.501588	6	6	541	51.72	1	0.425997	Q2SVC0	Chorismate synthase (CS) (EC 4.2.3.5) (5-enolpyruvylshikimate-3-phosphate phospholyase)	BTH_I2614
High	Q2T175	Uncharacterized domain protein OS=Burkholderia thailandensis (strain ATCC 700388 / DSM 13276 / CIP 106301 / E264) OX=271848 GN=BTH_I0517 PE=4 SV=1	2.116	1.08	0.0231098	11	11	317	47.07	1	0.000148977	Q2T175	Uncharacterized domain protein	BTH_I0517
High	Q2T861	RND efflux system, cytoplasmic membrane extrusion protein OS=Burkholderia thailandensis (strain ATCC 700388 / DSM 13276 / CIP 106301 / E264) OX=271848 GN=BTH_II0438 PE=4 SV=1	1.905	0.93	0.132212	14	14	235	44.66	1	0.0629823	Q2T861	RND efflux system, cytoplasmic membrane extrusion protein	BTH_II0438
High	Q2SY46	Amidase family protein OS=Burkholderia thailandensis (strain ATCC 700388 / DSM 13276 / CIP 106301 / E264) OX=271848 GN=BTH_I1615 PE=4 SV=1	1.046	0.07	0.703829	10	10	276	46.63	1	0.647873	Q2SY46	Amidase family protein	BTH_I1615
High	Q2T1P2	Peptide ABC transporter, periplasmic peptide-binding protein OS=Burkholderia thailandensis (strain ATCC 700388 / DSM 13276 / CIP 106301 / E264) OX=271848 GN=BTH_I0349 PE=4 SV=1	0.947	-0.08	0.828624	12	12	542	76.71	1	0.793172	Q2T1P2	Peptide ABC transporter, periplasmic peptide-binding protein	BTH_I0349
High	Q2STP6	Methyl-accepting chemotaxis protein, putative OS=Burkholderia thailandensis (strain ATCC 700388 / DSM 13276 / CIP 106301 / E264) OX=271848 GN=BTH_I3209 PE=4 SV=1	1.458	0.54	0.875504	7	8	591	75.76	1	0.852582	Q2STP6	Methyl-accepting chemotaxis protein, putative	BTH_I3209
High	Q2SWD2	Phosphoribosyl transferase domain protein OS=Burkholderia thailandensis (strain ATCC 700388 / DSM 13276 / CIP 106301 / E264) OX=271848 GN=BTH_I2246 PE=4 SV=1	0.887	-0.17	0.183966	8	8	589	71.03	1	0.111719	Q2SWD2	Phosphoribosyl transferase domain protein	BTH_I2246
High	Q2SYW1	Malonyl CoA-acyl carrier protein transacylase OS=Burkholderia thailandensis (strain ATCC 700388 / DSM 13276 / CIP 106301 / E264) OX=271848 GN=BTH_I1341 PE=3 SV=1	1.296	0.37	0.341951	15	15	199	50.48	1	0.264106	Q2SYW1	Type I polyketide synthase WcbR	BTH_I1341
High	Q2T1D7	Cytochrome d ubiquinol oxidase, subunit I OS=Burkholderia thailandensis (strain ATCC 700388 / DSM 13276 / CIP 106301 / E264) OX=271848 GN=BTH_I0454 PE=3 SV=1	2.355	1.24	0.164498	11	11	506	78.27	1	0.0935813	Q2T1D7	Cytochrome d ubiquinol oxidase, subunit I	BTH_I0454
High	Q2T263	Oxidoreductase, aldo/keto reductase family OS=Burkholderia thailandensis (strain ATCC 700388 / DSM 13276 / CIP 106301 / E264) OX=271848 GN=BTH_I0178 PE=4 SV=1	1.638	0.71	0.157945	12	12	405	85.42	1	0.0865367	Q2T263	Oxidoreductase, aldo/keto reductase family	BTH_I0178
High	Q2T2P1	ParA family protein OS=Burkholderia thailandensis (strain ATCC 700388 / DSM 13276 / CIP 106301 / E264) OX=271848 GN=BTH_II2371 PE=4 SV=1	1.239	0.31	0.0625562	8	8	552	70.18	1	0.00593206	Q2T2P1	ParA family protein	BTH_II2371
High	Q2STR6	H-NS histone family protein OS=Burkholderia thailandensis (strain ATCC 700388 / DSM 13276 / CIP 106301 / E264) OX=271848 GN=BTH_I3189 PE=3 SV=1	2.853	1.51	0.0667067	6	6	490	70.65	1	0.006893	Q2STR6	H-NS histone family protein	BTH_I3189
High	Q2SU73	Deoxyguanosinetriphosphate triphosphohydrolase-like protein OS=Burkholderia thailandensis (strain ATCC 700388 / DSM 13276 / CIP 106301 / E264) OX=271848 GN=BTH_I3022 PE=3 SV=1	2.068	1.05	0.0924048	8	8	597	67.28	1	0.0228652	Q2SU73	Deoxyguanosinetriphosphate triphosphohydrolase-like protein	BTH_I3022
High	Q2T9E6	KfrA_N domain-containing protein (Fragment) OS=Burkholderia thailandensis (strain ATCC 700388 / DSM 13276 / CIP 106301 / E264) OX=271848 GN=BTH_II0001 PE=4 SV=1	1.281	0.36	0.20982	10	10	363	49.98	1	0.136262	Q2T9E6	KfrA N-terminal DNA-binding domain-containing protein	BTH_II0001
High	Q2SXW3	RmuC domain protein OS=Burkholderia thailandensis (strain ATCC 700388 / DSM 13276 / CIP 106301 / E264) OX=271848 GN=BTH_I1701 PE=3 SV=1	1.07	0.1	0.689693	9	9	399	59.82	1	0.631778	Q2SXW3	RmuC domain protein	BTH_I1701
High	Q2SZ35	ABC_trans_aux domain-containing protein OS=Burkholderia thailandensis (strain ATCC 700388 / DSM 13276 / CIP 106301 / E264) OX=271848 GN=BTH_I1267 PE=4 SV=1	1.054	0.08	0.123855	11	11	520	70.62	1	0.0552699	Q2SZ35	ABC-type transport auxiliary lipoprotein component domain-containing protein	BTH_I1267
High	Q2T0C9	Sulfite reductase OS=Burkholderia thailandensis (strain ATCC 700388 / DSM 13276 / CIP 106301 / E264) OX=271848 GN=BTH_I0814 PE=4 SV=1	0.322	-1.64	0.0758328	11	11	386	55.09	1	0.0133894	Q2T0C9	Sulfite reductase	BTH_I0814
High	Q2T1Q4	Biotin synthase OS=Burkholderia thailandensis (strain ATCC 700388 / DSM 13276 / CIP 106301 / E264) OX=271848 GN=bioB PE=3 SV=2	0.781	-0.36	0.0616276	9	9	183	45.8	1	0.00556852	Q2T1Q4	Biotin synthase (EC 2.8.1.6)	BTH_I0337
High	Q2T2E4	Uncharacterized protein OS=Burkholderia thailandensis (strain ATCC 700388 / DSM 13276 / CIP 106301 / E264) OX=271848 GN=BTH_I0095 PE=4 SV=1	1.652	0.72	0.0860176	10	10	310	59.86	1	0.0184015	Q2T2E4	DNA-binding protein	BTH_I0095
High	Q2SYD0	Serine/threonine dehydratase family protein OS=Burkholderia thailandensis (strain ATCC 700388 / DSM 13276 / CIP 106301 / E264) OX=271848 GN=BTH_I1524 PE=4 SV=1	1.334	0.42	0.145362	10	10	412	63.13	1	0.0742128	Q2SYD0	Serine/threonine dehydratase family protein	BTH_I1524
High	Q2SZ72	Dihydroorotase OS=Burkholderia thailandensis (strain ATCC 700388 / DSM 13276 / CIP 106301 / E264) OX=271848 GN=pyrC PE=3 SV=1	1.196	0.26	0.259056	11	11	481	64.04	1	0.184862	Q2SZ72	Dihydroorotase (DHOase) (EC 3.5.2.3)	BTH_I1230
High	Q2T051	Uncharacterized protein OS=Burkholderia thailandensis (strain ATCC 700388 / DSM 13276 / CIP 106301 / E264) OX=271848 GN=BTH_I0892 PE=4 SV=1	1.061	0.08	0.949111	5	5	631	78.36	1	0.936687	Q2T051	Periplasmic heavy metal sensor	BTH_I0892
High	Q2T889	2-deoxy-D-ribose 5-phosphate aldolase OS=Burkholderia thailandensis (strain ATCC 700388 / DSM 13276 / CIP 106301 / E264) OX=271848 GN=deoC PE=4 SV=1	1.954	0.97	0.109576	9	9	626	83.95	1	0.0372228	Q2T889	deoxyribose-phosphate aldolase (EC 4.1.2.4) (2-deoxy-D-ribose 5-phosphate aldolase) (Phosphodeoxyriboaldolase)	BTH_II0410
High	Q2SYE0	tRNA (guanine-N(7)-)-methyltransferase OS=Burkholderia thailandensis (strain ATCC 700388 / DSM 13276 / CIP 106301 / E264) OX=271848 GN=trmB PE=3 SV=1	1.001	0	0.718247	7	7	189	44	1	0.664814	Q2SYE0	tRNA (guanine-N(7)-)-methyltransferase (EC 2.1.1.33) (tRNA (guanine(46)-N(7))-methyltransferase) (tRNA(m7G46)-methyltransferase)	BTH_I1513
High	Q2SU89	Thiazole synthase OS=Burkholderia thailandensis (strain ATCC 700388 / DSM 13276 / CIP 106301 / E264) OX=271848 GN=thiG PE=3 SV=1	1.919	0.94	0.12294	10	10	433	71.78	1	0.0541684	Q2SU89	Thiazole synthase (EC 2.8.1.10)	BTH_I3006
High	Q2T3G6	Diaminopimelate decarboxylase, putative OS=Burkholderia thailandensis (strain ATCC 700388 / DSM 13276 / CIP 106301 / E264) OX=271848 GN=BTH_II2095 PE=3 SV=1	2.516	1.33	0.0714299	13	13	380	64.36	1	0.0111524	Q2T3G6	Diaminopimelate decarboxylase, putative	BTH_II2095
High	Q2T061	Glutamine-dependent NAD(+) synthetase OS=Burkholderia thailandensis (strain ATCC 700388 / DSM 13276 / CIP 106301 / E264) OX=271848 GN=nadE PE=1 SV=1	0.843	-0.25	0.109576	9	9	425	56.86	1	0.0375427	Q2T061	Glutamine-dependent NAD(+) synthetase (EC 6.3.5.1) (NAD(+) synthase [glutamine-hydrolyzing])	BTH_I0882
High	Q2SWZ5	Ribosome-recycling factor OS=Burkholderia thailandensis (strain ATCC 700388 / DSM 13276 / CIP 106301 / E264) OX=271848 GN=frr PE=3 SV=1	0.561	-0.83	0.17494	8	9	457	95.53	1	0.102998	Q2SWZ5	Ribosome-recycling factor (RRF) (Ribosome-releasing factor)	BTH_I2030
High	Q2SXS8	Sigma-54 dependent DNA-binding response regulator OS=Burkholderia thailandensis (strain ATCC 700388 / DSM 13276 / CIP 106301 / E264) OX=271848 GN=BTH_I1736 PE=4 SV=1	1.705	0.77	0.128598	11	11	387	69.45	1	0.0594358	Q2SXS8	Sigma-54 dependent DNA-binding response regulator	BTH_I1736
High	Q2SY28	Phosphoserine aminotransferase OS=Burkholderia thailandensis (strain ATCC 700388 / DSM 13276 / CIP 106301 / E264) OX=271848 GN=serC PE=3 SV=1	0.839	-0.25	0.105258	12	12	413	91.96	1	0.0323882	Q2SY28	Phosphoserine aminotransferase (EC 2.6.1.52) (Phosphohydroxythreonine aminotransferase) (PSAT)	BTH_I1634
High	Q2T7H4	Probable transmembrane protein OS=Burkholderia thailandensis (strain ATCC 700388 / DSM 13276 / CIP 106301 / E264) OX=271848 GN=BTH_II0676 PE=4 SV=1	0.603	-0.73	0.242341	10	10	462	63.28	1	0.167828	Q2T7H4	Probable transmembrane protein	BTH_II0676
High	Q2STJ8	Oxidoreductase, Gfo/Idh/MocA family OS=Burkholderia thailandensis (strain ATCC 700388 / DSM 13276 / CIP 106301 / E264) OX=271848 GN=BTH_I3257 PE=4 SV=1	0.979	-0.03	0.488833	9	9	258	46.67	1	0.413292	Q2STJ8	Oxidoreductase, Gfo/Idh/MocA family	BTH_I3257
High	Q2T7H8	3-isopropylmalate dehydratase large subunit OS=Burkholderia thailandensis (strain ATCC 700388 / DSM 13276 / CIP 106301 / E264) OX=271848 GN=leuC PE=3 SV=1	0.775	-0.37	0.553424	10	10	572	71.22	1	0.482921	Q2T7H8	3-isopropylmalate dehydratase large subunit (EC 4.2.1.33) (Alpha-IPM isomerase) (IPMI) (Isopropylmalate isomerase)	BTH_II0672
High	Q2SVA0	UTP--glucose-1-phosphate uridylyltransferase OS=Burkholderia thailandensis (strain ATCC 700388 / DSM 13276 / CIP 106301 / E264) OX=271848 GN=galU-2 PE=3 SV=1	1.446	0.53	0.0977579	8	13	456	106.86	1	0.0260297	Q2SVA0	UTP--glucose-1-phosphate uridylyltransferase (EC 2.7.7.9) (UDP-glucose pyrophosphorylase)	BTH_I2634
High	Q2T6D3	Gp28 OS=Burkholderia thailandensis (strain ATCC 700388 / DSM 13276 / CIP 106301 / E264) OX=271848 GN=BTH_II1069 PE=4 SV=1	0.555	-0.85	0.0684353	9	9	291	55.41	1	0.0085407	Q2T6D3	Gp28	BTH_II1069
High	Q2SZE1	Ribosomal protein L11 methyltransferase OS=Burkholderia thailandensis (strain ATCC 700388 / DSM 13276 / CIP 106301 / E264) OX=271848 GN=prmA PE=3 SV=1	1.008	0.01	0.412773	11	11	447	70.21	1	0.336334	Q2SZE1	Ribosomal protein L11 methyltransferase (L11 Mtase) (EC 2.1.1.-)	BTH_I1161
High	Q2STZ3	Orotate phosphoribosyltransferase OS=Burkholderia thailandensis (strain ATCC 700388 / DSM 13276 / CIP 106301 / E264) OX=271848 GN=pyrE PE=3 SV=1	0.751	-0.41	0.0832453	12	12	543	102.66	1	0.0162132	Q2STZ3	Orotate phosphoribosyltransferase (OPRT) (OPRTase) (EC 2.4.2.10)	BTH_I3111
High	Q2T7N8	Iron-sulfur cluster-binding protein, rieske family OS=Burkholderia thailandensis (strain ATCC 700388 / DSM 13276 / CIP 106301 / E264) OX=271848 GN=BTH_II0611 PE=3 SV=1	1.032	0.05	0.440751	6	6	369	59.17	1	0.3649	Q2T7N8	Iron-sulfur cluster-binding protein, rieske family	BTH_II0611
High	Q2T066	Aldehyde dehydrogenase family protein OS=Burkholderia thailandensis (strain ATCC 700388 / DSM 13276 / CIP 106301 / E264) OX=271848 GN=BTH_I0877 PE=3 SV=1	2.341	1.23	0.109576	9	9	322	43.36	1	0.037244	Q2T066	Aldehyde dehydrogenase family protein	BTH_I0877
High	Q2T1A7	Ribosomal subunit interface protein OS=Burkholderia thailandensis (strain ATCC 700388 / DSM 13276 / CIP 106301 / E264) OX=271848 GN=yfiA PE=4 SV=1	2.044	1.03	0.326162	5	5	320	67.61	1	0.248058	Q2T1A7	Ribosome hibernation promoting factor	BTH_I0485
High	Q2SX08	Aromatic aminotransferase, putative OS=Burkholderia thailandensis (strain ATCC 700388 / DSM 13276 / CIP 106301 / E264) OX=271848 GN=BTH_I2017 PE=4 SV=1	1.065	0.09	0.7215	10	10	379	67.4	1	0.668747	Q2SX08	Aromatic aminotransferase, putative	BTH_I2017
High	Q2SZH2	AAA domain-containing protein OS=Burkholderia thailandensis (strain ATCC 700388 / DSM 13276 / CIP 106301 / E264) OX=271848 GN=BTH_I1129 PE=4 SV=1	1.466	0.55	0.462374	11	11	282	59.07	1	0.38664	Q2SZH2	AAA+ ATPase domain-containing protein	BTH_I1129
High	Q2SWC0	Polyhydroxyalkanoate synthesis repressor PhaR OS=Burkholderia thailandensis (strain ATCC 700388 / DSM 13276 / CIP 106301 / E264) OX=271848 GN=BTH_I2258 PE=4 SV=1	1.484	0.57	0.102168	5	5	606	77.74	1	0.0290639	Q2SWC0	Polyhydroxyalkanoate synthesis repressor PhaR	BTH_I2258
High	Q2SXA8	FKBP-type peptidyl-prolyl cis-trans isomerase 2 OS=Burkholderia thailandensis (strain ATCC 700388 / DSM 13276 / CIP 106301 / E264) OX=271848 GN=BTH_I1911 PE=4 SV=1	1.177	0.23	0.170342	6	6	344	60.38	1	0.0989853	Q2SXA8	peptidylprolyl isomerase (EC 5.2.1.8)	BTH_I1911
High	Q2SU31	30S ribosomal protein S19 OS=Burkholderia thailandensis (strain ATCC 700388 / DSM 13276 / CIP 106301 / E264) OX=271848 GN=rpsS PE=3 SV=1	0.832	-0.27	0.204327	7	7	441	74.68	1	0.130934	Q2SU31	Small ribosomal subunit protein uS19 (30S ribosomal protein S19)	BTH_I3064
High	Q2SVR1	SpoVR like family protein OS=Burkholderia thailandensis (strain ATCC 700388 / DSM 13276 / CIP 106301 / E264) OX=271848 GN=BTH_I2467 PE=4 SV=1	2.575	1.36	0.155109	11	11	264	52.8	1	0.0839733	Q2SVR1	SpoVR like family protein	BTH_I2467
High	Q2T9E1	L-threonine 3-dehydrogenase OS=Burkholderia thailandensis (strain ATCC 700388 / DSM 13276 / CIP 106301 / E264) OX=271848 GN=tdh PE=1 SV=1	1.603	0.68	0.0689249	11	11	400	64.11	1	0.00973231	Q2T9E1	L-threonine 3-dehydrogenase (TDH) (EC 1.1.1.103)	BTH_II0006
High	Q2STZ8	4-hydroxyphenylpyruvate dioxygenase OS=Burkholderia thailandensis (strain ATCC 700388 / DSM 13276 / CIP 106301 / E264) OX=271848 GN=hppD PE=3 SV=1	1.339	0.42	0.306878	11	11	389	63.13	1	0.230158	Q2STZ8	4-hydroxyphenylpyruvate dioxygenase (EC 1.13.11.27)	BTH_I3106
High	Q2SZZ4	Aminotransferase family protein OS=Burkholderia thailandensis (strain ATCC 700388 / DSM 13276 / CIP 106301 / E264) OX=271848 GN=BTH_I0951 PE=4 SV=1	0.873	-0.2	0.220323	8	8	438	68.98	1	0.146249	Q2SZZ4	Aminotransferase family protein	BTH_I0951
High	Q2SU29	50S ribosomal protein L23 OS=Burkholderia thailandensis (strain ATCC 700388 / DSM 13276 / CIP 106301 / E264) OX=271848 GN=rplW PE=3 SV=1	0.397	-1.33	0.075315	5	5	1173	156.43	1	0.0129177	Q2SU29	Large ribosomal subunit protein uL23 (50S ribosomal protein L23)	BTH_I3066
High	Q2SY49	Adenine deaminase OS=Burkholderia thailandensis (strain ATCC 700388 / DSM 13276 / CIP 106301 / E264) OX=271848 GN=BTH_I1612 PE=3 SV=1	0.775	-0.37	0.0480066	10	10	331	60.11	1	0.00257774	Q2SY49	Adenine deaminase (ADE) (EC 3.5.4.2) (Adenine aminohydrolase) (AAH)	BTH_I1612
High	Q2SXU1	RNA polymerase sigma factor OS=Burkholderia thailandensis (strain ATCC 700388 / DSM 13276 / CIP 106301 / E264) OX=271848 GN=BTH_I1723 PE=3 SV=1	1.143	0.19	0.183178	11	11	267	52.79	1	0.110773	Q2SXU1	RNA polymerase sigma factor	BTH_I1723
High	Q2T3R3	Uncharacterized protein OS=Burkholderia thailandensis (strain ATCC 700388 / DSM 13276 / CIP 106301 / E264) OX=271848 GN=BTH_II1992 PE=4 SV=1	2.55	1.35	0.0592725	5	5	330	45.68	1	0.00474999	Q2T3R3	Uncharacterized protein	BTH_II1992
High	Q2SU01	Transcriptional regulator, TetR family OS=Burkholderia thailandensis (strain ATCC 700388 / DSM 13276 / CIP 106301 / E264) OX=271848 GN=BTH_I3103 PE=4 SV=1	1.346	0.43	0.12294	9	9	333	50.06	1	0.0535114	Q2SU01	Transcriptional regulator, TetR family	BTH_I3103
High	Q2T7H1	Tryptophan synthase beta chain OS=Burkholderia thailandensis (strain ATCC 700388 / DSM 13276 / CIP 106301 / E264) OX=271848 GN=trpB PE=3 SV=1	0.955	-0.07	0.328849	10	10	503	66.73	1	0.250942	Q2T7H1	Tryptophan synthase beta chain (EC 4.2.1.20)	BTH_II0679
High	Q2SXL4	Oxidoreductase, 2-nitropropane dioxygenase family OS=Burkholderia thailandensis (strain ATCC 700388 / DSM 13276 / CIP 106301 / E264) OX=271848 GN=BTH_I1803 PE=4 SV=1	0.783	-0.35	0.370521	12	12	347	66.52	1	0.293033	Q2SXL4	Oxidoreductase, 2-nitropropane dioxygenase family	BTH_I1803
High	Q2T196	Formyltetrahydrofolate deformylase OS=Burkholderia thailandensis (strain ATCC 700388 / DSM 13276 / CIP 106301 / E264) OX=271848 GN=purU-1 PE=3 SV=1	0.989	-0.02	0.693728	10	10	337	64.31	1	0.636803	Q2T196	Formyltetrahydrofolate deformylase (EC 3.5.1.10) (Formyl-FH(4) hydrolase)	BTH_I0496
High	Q2T4B4	Macrolide efflux protein MacA OS=Burkholderia thailandensis (strain ATCC 700388 / DSM 13276 / CIP 106301 / E264) OX=271848 GN=BTH_II1791 PE=3 SV=1	0.535	-0.9	0.0922988	11	11	315	46.36	1	0.0227505	Q2T4B4	Macrolide efflux protein MacA	BTH_II1791
High	Q2SU50	30S ribosomal protein S13 OS=Burkholderia thailandensis (strain ATCC 700388 / DSM 13276 / CIP 106301 / E264) OX=271848 GN=rpsM PE=3 SV=1	0.762	-0.39	0.111472	10	10	991	144.86	1	0.0403605	Q2SU50	Small ribosomal subunit protein uS13 (30S ribosomal protein S13)	BTH_I3045
High	Q2T2H1	Type III restriction-modification system, res subunit OS=Burkholderia thailandensis (strain ATCC 700388 / DSM 13276 / CIP 106301 / E264) OX=271848 GN=BTH_I0042 PE=4 SV=1	0.407	-1.3	0.0684353	16	16	219	51.33	1	0.0079847	Q2T2H1	Type III restriction-modification system, res subunit	BTH_I0042
High	Q2SV20	Major facilitator family transporter OS=Burkholderia thailandensis (strain ATCC 700388 / DSM 13276 / CIP 106301 / E264) OX=271848 GN=BTH_I2715 PE=4 SV=1	1.36	0.44	0.35179	6	6	639	94.55	1	0.274176	Q2SV20	Major facilitator family transporter	BTH_I2715
High	Q2SYN3	D-(-)-3-hydroxybutyrate oligomer hydrolase OS=Burkholderia thailandensis (strain ATCC 700388 / DSM 13276 / CIP 106301 / E264) OX=271848 GN=BTH_I1420 PE=3 SV=1	2.27	1.18	0.173302	9	9	419	54.65	1	0.101535	Q2SYN3	D-(-)-3-hydroxybutyrate oligomer hydrolase (3HB-oligomer hydrolase) (3HBOH) (EC 3.1.1.22)	BTH_I1420
High	Q2T5Z3	Hypothetical exported protein OS=Burkholderia thailandensis (strain ATCC 700388 / DSM 13276 / CIP 106301 / E264) OX=271848 GN=BTH_II1210 PE=4 SV=1	2.662	1.41	0.0449151	9	9	475	65.46	1	0.00152011	Q2T5Z3	Hypothetical exported protein	BTH_II1210
High	Q2SXH1	Exodeoxyribonuclease III OS=Burkholderia thailandensis (strain ATCC 700388 / DSM 13276 / CIP 106301 / E264) OX=271848 GN=xth-2 PE=3 SV=1	1.131	0.18	0.119651	10	10	267	56.34	1	0.0496635	Q2SXH1	Exodeoxyribonuclease III (EC 3.1.11.2)	BTH_I1847
High	Q2T7N0	GatB/Yqey family protein OS=Burkholderia thailandensis (strain ATCC 700388 / DSM 13276 / CIP 106301 / E264) OX=271848 GN=BTH_II0619 PE=4 SV=1	0.63	-0.67	0.415248	9	9	234	51.38	1	0.339334	Q2T7N0	GatB/Yqey family protein	BTH_II0619
High	Q2SXD4	Single-stranded-DNA-specific exonuclease RecJ OS=Burkholderia thailandensis (strain ATCC 700388 / DSM 13276 / CIP 106301 / E264) OX=271848 GN=recJ PE=3 SV=1	1.041	0.06	0.591166	11	11	356	52.1	1	0.524726	Q2SXD4	Single-stranded-DNA-specific exonuclease RecJ	BTH_I1885
High	Q2T4A5	3-hydroxyisobutyrate dehydrogenase OS=Burkholderia thailandensis (strain ATCC 700388 / DSM 13276 / CIP 106301 / E264) OX=271848 GN=mmsB PE=3 SV=1	2.127	1.09	0.0900838	10	10	430	72.87	1	0.0208876	Q2T4A5	3-hydroxyisobutyrate dehydrogenase (HIBADH) (EC 1.1.1.31)	BTH_II1800
High	Q2SWE5	HTH cro/C1-type domain-containing protein OS=Burkholderia thailandensis (strain ATCC 700388 / DSM 13276 / CIP 106301 / E264) OX=271848 GN=BTH_I2233 PE=4 SV=1	0.779	-0.36	0.330392	9	9	463	75.29	1	0.25233	Q2SWE5	HTH cro/C1-type domain-containing protein	BTH_I2233
High	Q2SZN1	NADH dehydrogenase I, E subunit OS=Burkholderia thailandensis (strain ATCC 700388 / DSM 13276 / CIP 106301 / E264) OX=271848 GN=BTH_I1065 PE=3 SV=1	0.611	-0.71	0.094604	6	6	507	72.24	1	0.0239531	Q2SZN1	NADH dehydrogenase I, E subunit	BTH_I1065
High	Q2SUD6	OmpA domain protein OS=Burkholderia thailandensis (strain ATCC 700388 / DSM 13276 / CIP 106301 / E264) OX=271848 GN=BTH_I2956 PE=4 SV=1	0.417	-1.26	0.1484	9	9	436	65.41	1	0.0776229	Q2SUD6	OmpA domain protein	BTH_I2956
High	Q2T7G7	Dihydrofolate synthase/folylpolyglutamate synthase OS=Burkholderia thailandensis (strain ATCC 700388 / DSM 13276 / CIP 106301 / E264) OX=271848 GN=BTH_II0683 PE=3 SV=1	0.929	-0.11	0.334679	9	9	396	58.33	1	0.257038	Q2T7G7	Dihydrofolate synthase/folylpolyglutamate synthase (EC 6.3.2.12) (EC 6.3.2.17) (Folylpoly-gamma-glutamate synthetase-dihydrofolate synthetase) (Folylpolyglutamate synthetase) (Tetrahydrofolylpolyglutamate synthase)	BTH_II0683
High	Q2SWA5	Outer membrane protein, OmpW family OS=Burkholderia thailandensis (strain ATCC 700388 / DSM 13276 / CIP 106301 / E264) OX=271848 GN=BTH_I2273 PE=4 SV=1	1.709	0.77	0.174295	4	4	856	110.37	1	0.102527	Q2SWA5	Outer membrane protein, OmpW family	BTH_I2273
High	Q2SXN8	N-succinylarginine dihydrolase OS=Burkholderia thailandensis (strain ATCC 700388 / DSM 13276 / CIP 106301 / E264) OX=271848 GN=astB PE=3 SV=1	1.879	0.91	0.264023	9	9	417	62.62	1	0.189587	Q2SXN8	N-succinylarginine dihydrolase (EC 3.5.3.23)	BTH_I1779
High	Q2T0D0	Cys regulon transcriptional activator OS=Burkholderia thailandensis (strain ATCC 700388 / DSM 13276 / CIP 106301 / E264) OX=271848 GN=BTH_I0813 PE=3 SV=1	1.855	0.89	0.104979	12	12	453	67.83	1	0.0315386	Q2T0D0	Cys regulon transcriptional activator	BTH_I0813
High	Q2SXT3	GTPase Era OS=Burkholderia thailandensis (strain ATCC 700388 / DSM 13276 / CIP 106301 / E264) OX=271848 GN=era PE=3 SV=1	0.973	-0.04	0.372546	10	10	342	66.45	1	0.29523	Q2SXT3	GTPase Era	BTH_I1731
High	Q2SX05	Cell division protein ZipA OS=Burkholderia thailandensis (strain ATCC 700388 / DSM 13276 / CIP 106301 / E264) OX=271848 GN=BTH_I2020 PE=3 SV=1	1.119	0.16	0.318799	9	9	168	55.03	1	0.241135	Q2SX05	Cell division protein ZipA	BTH_I2020
High	Q2SYA5	Bifunctional protein glk OS=Burkholderia thailandensis (strain ATCC 700388 / DSM 13276 / CIP 106301 / E264) OX=271848 GN=glk PE=3 SV=1	1.283	0.36	0.0833923	11	11	289	44.49	1	0.0166817	Q2SYA5	Bifunctional protein glk [Includes: Glucokinase (EC 2.7.1.2) (Glucose kinase); Putative HTH-type transcriptional regulator]	BTH_I1550
High	Q2SXL3	Ubiquinone biosynthesis protein UbiU OS=Burkholderia thailandensis (strain ATCC 700388 / DSM 13276 / CIP 106301 / E264) OX=271848 GN=ubiU PE=3 SV=1	1.996	1	0.754883	7	7	386	44.42	1	0.70692	Q2SXL3	Ubiquinone biosynthesis protein UbiU	BTH_I1804
High	Q2SZ55	Holliday junction ATP-dependent DNA helicase RuvB OS=Burkholderia thailandensis (strain ATCC 700388 / DSM 13276 / CIP 106301 / E264) OX=271848 GN=ruvB PE=3 SV=1	1.286	0.36	0.309701	11	11	251	50.44	1	0.233067	Q2SZ55	Holliday junction branch migration complex subunit RuvB (EC 3.6.4.12)	BTH_I1247
High	Q2SYC3	3,4-dihydroxy-2-butanone 4-phosphate synthase OS=Burkholderia thailandensis (strain ATCC 700388 / DSM 13276 / CIP 106301 / E264) OX=271848 GN=ribB PE=3 SV=1	1.428	0.51	0.0845743	12	12	374	71.8	1	0.0173901	Q2SYC3	3,4-dihydroxy-2-butanone 4-phosphate synthase (DHBP synthase) (EC 4.1.99.12)	BTH_I1531
High	Q2SZ84	2-dehydro-3-deoxy-phosphogluconate aldolase OS=Burkholderia thailandensis (strain ATCC 700388 / DSM 13276 / CIP 106301 / E264) OX=271848 GN=BTH_I1218 PE=3 SV=1	0.668	-0.58	0.0684353	10	10	455	70.71	1	0.00789767	Q2SZ84	2-dehydro-3-deoxy-phosphogluconate aldolase (EC 4.1.2.14)	BTH_I1218
High	Q2T0K5	3-hydroxyacyl-CoA dehydrogenase OS=Burkholderia thailandensis (strain ATCC 700388 / DSM 13276 / CIP 106301 / E264) OX=271848 GN=BTH_I0738 PE=1 SV=1	1.104	0.14	0.575443	8	8	469	62.44	1	0.507463	Q2T0K5	3-hydroxyacyl-CoA dehydrogenase	BTH_I0738
High	Q2SV29	Rhs element Vgr protein OS=Burkholderia thailandensis (strain ATCC 700388 / DSM 13276 / CIP 106301 / E264) OX=271848 GN=BTH_I2705 PE=3 SV=1	1.75	0.81	0.113247	12	12	352	55.43	1	0.0426665	Q2SV29	Rhs element Vgr protein	BTH_I2705
High	Q2SUL4	Cytochrome c family protein OS=Burkholderia thailandensis (strain ATCC 700388 / DSM 13276 / CIP 106301 / E264) OX=271848 GN=BTH_I2873 PE=4 SV=1	2.421	1.28	0.423858	8	8	419	63.51	1	0.348343	Q2SUL4	Cytochrome c family protein	BTH_I2873
High	Q2T874	ATP synthase subunit b OS=Burkholderia thailandensis (strain ATCC 700388 / DSM 13276 / CIP 106301 / E264) OX=271848 GN=atpF PE=3 SV=1	3.593	1.85	0.120736	8	8	502	56.09	1	0.0511548	Q2T874	ATP synthase subunit b (ATP synthase F(0) sector subunit b) (ATPase subunit I) (F-type ATPase subunit b) (F-ATPase subunit b)	BTH_II0425
High	Q2SWY2	Putative phosphoenolpyruvate synthase regulatory protein OS=Burkholderia thailandensis (strain ATCC 700388 / DSM 13276 / CIP 106301 / E264) OX=271848 GN=BTH_I2043 PE=3 SV=1	0.591	-0.76	0.0625562	9	9	363	57.25	1	0.00576657	Q2SWY2	Putative phosphoenolpyruvate synthase regulatory protein (PEP synthase regulatory protein) (PSRP) (EC 2.7.11.33) (EC 2.7.4.28) (Pyruvate, water dikinase regulatory protein)	BTH_I2043
High	Q2SWE1	Outer membrane protein assembly factor BamB OS=Burkholderia thailandensis (strain ATCC 700388 / DSM 13276 / CIP 106301 / E264) OX=271848 GN=bamB PE=3 SV=1	0.792	-0.34	0.0344855	9	9	612	84.09	1	0.000679757	Q2SWE1	Outer membrane protein assembly factor BamB	BTH_I2237
High	Q2T4L9	AMP-binding domain protein OS=Burkholderia thailandensis (strain ATCC 700388 / DSM 13276 / CIP 106301 / E264) OX=271848 GN=BTH_II1686 PE=4 SV=1	1.814	0.86	0.0705896	9	9	389	60.25	1	0.0105028	Q2T4L9	AMP-binding domain protein	BTH_II1686
High	Q2T708	Translocator protein BipD OS=Burkholderia thailandensis (strain ATCC 700388 / DSM 13276 / CIP 106301 / E264) OX=271848 GN=bipD PE=3 SV=2	1.357	0.44	0.979712	8	8	357	60.58	1	0.973217	Q2T708	Translocator protein BipD	BTH_II0844
High	Q2SV98	Histidine kinase OS=Burkholderia thailandensis (strain ATCC 700388 / DSM 13276 / CIP 106301 / E264) OX=271848 GN=BTH_I2636 PE=4 SV=1	1.19	0.25	0.123855	11	11	222	44.72	1	0.055284	Q2SV98	histidine kinase (EC 2.7.13.3)	BTH_I2636
High	Q2SVH2	Multidrug resistance protein OS=Burkholderia thailandensis (strain ATCC 700388 / DSM 13276 / CIP 106301 / E264) OX=271848 GN=BTH_I2560 PE=3 SV=1	0.28	-1.84	0.119594	8	8	329	47.24	1	0.0493728	Q2SVH2	Multidrug resistance protein	BTH_I2560
High	Q2SU56	Protein-disulfide reductase OS=Burkholderia thailandensis (strain ATCC 700388 / DSM 13276 / CIP 106301 / E264) OX=271848 GN=BTH_I3039 PE=3 SV=1	0.978	-0.03	0.372334	9	9	306	50.51	1	0.294942	Q2SU56	Thiol:disulfide interchange protein DsbD, putative	BTH_I3039
High	Q2T7F1	UTP--glucose-1-phosphate uridylyltransferase OS=Burkholderia thailandensis (strain ATCC 700388 / DSM 13276 / CIP 106301 / E264) OX=271848 GN=galU-3 PE=3 SV=1	1.718	0.78	0.0344855	7	12	223	71.23	1	0.000576143	Q2T7F1	UTP--glucose-1-phosphate uridylyltransferase (EC 2.7.7.9) (UDP-glucose pyrophosphorylase)	BTH_II0699
High	Q2SZ43	NAD(P) transhydrogenase, alpha-1 subunit OS=Burkholderia thailandensis (strain ATCC 700388 / DSM 13276 / CIP 106301 / E264) OX=271848 GN=BTH_I1259 PE=4 SV=1	2.326	1.22	0.0977579	12	12	338	63.82	1	0.0260911	Q2SZ43	proton-translocating NAD(P)(+) transhydrogenase (EC 7.1.1.1)	BTH_I1259
High	Q2SX14	Glutathione peroxidase OS=Burkholderia thailandensis (strain ATCC 700388 / DSM 13276 / CIP 106301 / E264) OX=271848 GN=BTH_I2011 PE=3 SV=1	1.905	0.93	0.0848881	7	7	606	91.29	1	0.0176444	Q2SX14	Glutathione peroxidase	BTH_I2011
High	Q2T7G6	Sporulation related repeat family OS=Burkholderia thailandensis (strain ATCC 700388 / DSM 13276 / CIP 106301 / E264) OX=271848 GN=BTH_II0684 PE=4 SV=1	0.914	-0.13	0.357722	8	8	237	46.49	1	0.280398	Q2T7G6	Sporulation related repeat family	BTH_II0684
High	Q2SXE4	Cysteine desulfurase IscS OS=Burkholderia thailandensis (strain ATCC 700388 / DSM 13276 / CIP 106301 / E264) OX=271848 GN=iscS PE=3 SV=1	0.341	-1.55	0.0598279	11	11	310	51.65	1	0.00518448	Q2SXE4	Cysteine desulfurase IscS (EC 2.8.1.7)	BTH_I1875
High	Q2T6Q5	Isovaleryl-CoA dehydrogenase OS=Burkholderia thailandensis (strain ATCC 700388 / DSM 13276 / CIP 106301 / E264) OX=271848 GN=BTH_II0947 PE=3 SV=1	1.55	0.63	0.149383	11	11	282	52.35	1	0.0782687	Q2T6Q5	Isovaleryl-CoA dehydrogenase, mitochondrial (EC 1.3.8.4)	BTH_II0947
High	Q2SUM1	HlyD family secretion protein OS=Burkholderia thailandensis (strain ATCC 700388 / DSM 13276 / CIP 106301 / E264) OX=271848 GN=BTH_I2866 PE=3 SV=1	0.424	-1.24	0.109576	10	10	253	44.78	1	0.0376449	Q2SUM1	HlyD family secretion protein	BTH_I2866
High	Q2T873	ATP synthase subunit alpha 2 OS=Burkholderia thailandensis (strain ATCC 700388 / DSM 13276 / CIP 106301 / E264) OX=271848 GN=atpA2 PE=3 SV=1	1.986	0.99	0.0667067	10	11	373	65.93	1	0.00696082	Q2T873	ATP synthase subunit alpha 2 (EC 7.1.2.2) (ATP synthase F1 sector subunit alpha 2) (F-ATPase subunit alpha 2)	BTH_II0426
High	Q2SWF2	RNA polymerase sigma factor RpoS OS=Burkholderia thailandensis (strain ATCC 700388 / DSM 13276 / CIP 106301 / E264) OX=271848 GN=rpoS PE=3 SV=1	2.121	1.08	0.147412	11	11	328	44.73	1	0.0767228	Q2SWF2	RNA polymerase sigma factor RpoS (Sigma S) (Sigma-38)	BTH_I2226
High	Q2SXE9	Cysteine-rich domain protein OS=Burkholderia thailandensis (strain ATCC 700388 / DSM 13276 / CIP 106301 / E264) OX=271848 GN=BTH_I1870 PE=4 SV=1	1.813	0.86	0.0684353	8	8	406	66.31	1	0.00851276	Q2SXE9	Cysteine-rich domain protein	BTH_I1870
High	Q2SV26	Uncharacterized protein OS=Burkholderia thailandensis (strain ATCC 700388 / DSM 13276 / CIP 106301 / E264) OX=271848 GN=BTH_I2708 PE=4 SV=1	1.243	0.31	0.0959825	11	11	244	47	1	0.024915	Q2SV26	Type VI secretion system baseplate subunit TssF	BTH_I2708
High	Q2SU34	50S ribosomal protein L16 OS=Burkholderia thailandensis (strain ATCC 700388 / DSM 13276 / CIP 106301 / E264) OX=271848 GN=rplP PE=3 SV=1	0.434	-1.2	0.0721264	3	3	956	118.8	1	0.0114355	Q2SU34	Large ribosomal subunit protein uL16 (50S ribosomal protein L16)	BTH_I3061
High	Q2SUN7	RecBCD enzyme subunit RecD OS=Burkholderia thailandensis (strain ATCC 700388 / DSM 13276 / CIP 106301 / E264) OX=271848 GN=recD PE=3 SV=1	1.493	0.58	0.1771	9	9	314	45.38	1	0.10508	Q2SUN7	RecBCD enzyme subunit RecD (EC 5.6.2.3) (DNA 5'-3' helicase subunit RecD) (Exonuclease V subunit RecD) (ExoV subunit RecD) (Helicase/nuclease RecBCD subunit RecD)	BTH_I2850
High	Q2T820	Ubiquinol oxidase subunit 2 OS=Burkholderia thailandensis (strain ATCC 700388 / DSM 13276 / CIP 106301 / E264) OX=271848 GN=BTH_II0479 PE=3 SV=1	1.492	0.58	0.115047	9	9	439	55.7	1	0.0442995	Q2T820	Ubiquinol oxidase subunit 2	BTH_II0479
High	Q2SXM9	Ubiquinol oxidase polypeptide II OS=Burkholderia thailandensis (strain ATCC 700388 / DSM 13276 / CIP 106301 / E264) OX=271848 GN=BTH_I1788 PE=3 SV=1	1.492	0.58	0.115047	9	9	439	55.7	1	0.0442995	Q2SXM9	Ubiquinol oxidase polypeptide II	BTH_I1788
High	Q2T5T3	Uncharacterized protein OS=Burkholderia thailandensis (strain ATCC 700388 / DSM 13276 / CIP 106301 / E264) OX=271848 GN=BTH_II1270 PE=4 SV=1	0.971	-0.04	0.547453	7	7	413	61.17	1	0.476137	Q2T5T3	Formylmethanofuran dehydrogenase subunit E domain-containing protein	BTH_II1270
High	Q2T3X9	Alkyl hydroperoxide reductase C OS=Burkholderia thailandensis (strain ATCC 700388 / DSM 13276 / CIP 106301 / E264) OX=271848 GN=BTH_II1926 PE=3 SV=1	0.557	-0.84	0.0684353	9	9	379	77.33	1	0.0084634	Q2T3X9	Alkyl hydroperoxide reductase C (EC 1.11.1.26) (Peroxiredoxin) (Thioredoxin peroxidase)	BTH_II1926
High	Q2T289	Alcohol dehydrogenase, zinc-containing OS=Burkholderia thailandensis (strain ATCC 700388 / DSM 13276 / CIP 106301 / E264) OX=271848 GN=BTH_I0152 PE=3 SV=1	1.186	0.25	0.23664	9	9	295	37.36	1	0.162369	Q2T289	Alcohol dehydrogenase, zinc-containing	BTH_I0152
High	Q2SV57	Fimbrial usher protein OS=Burkholderia thailandensis (strain ATCC 700388 / DSM 13276 / CIP 106301 / E264) OX=271848 GN=BTH_I2677 PE=4 SV=1	1.252	0.32	0.360161	12	12	350	55.04	1	0.283208	Q2SV57	Fimbrial usher protein	BTH_I2677
High	Q2T5C6	Bacterial extracellular solute-binding protein, family 5 OS=Burkholderia thailandensis (strain ATCC 700388 / DSM 13276 / CIP 106301 / E264) OX=271848 GN=BTH_II1427 PE=4 SV=1	0.911	-0.13	0.185546	11	11	256	46.77	1	0.113328	Q2T5C6	Bacterial extracellular solute-binding protein, family 5	BTH_II1427
High	Q2SYP9	Alanine--glyoxylate aminotransferase OS=Burkholderia thailandensis (strain ATCC 700388 / DSM 13276 / CIP 106301 / E264) OX=271848 GN=BTH_I1404 PE=3 SV=1	2.432	1.28	0.120041	8	8	327	46.4	1	0.050229	Q2SYP9	Alanine--glyoxylate aminotransferase	BTH_I1404
High	Q2SUK7	Uncharacterized protein OS=Burkholderia thailandensis (strain ATCC 700388 / DSM 13276 / CIP 106301 / E264) OX=271848 GN=BTH_I2880 PE=4 SV=1	0.697	-0.52	0.0684353	7	7	279	58.87	1	0.00821774	Q2SUK7	Peptidase A2 domain-containing protein	BTH_I2880
High	Q2T5T2	Hydroxyethylthiazole kinase OS=Burkholderia thailandensis (strain ATCC 700388 / DSM 13276 / CIP 106301 / E264) OX=271848 GN=thiM PE=3 SV=1	1.559	0.64	0.132218	8	8	450	64.37	1	0.0630273	Q2T5T2	Hydroxyethylthiazole kinase (EC 2.7.1.50) (4-methyl-5-beta-hydroxyethylthiazole kinase) (TH kinase) (Thz kinase)	BTH_II1271
High	Q2SUW7	Phosphate import ATP-binding protein PstB OS=Burkholderia thailandensis (strain ATCC 700388 / DSM 13276 / CIP 106301 / E264) OX=271848 GN=pstB PE=3 SV=1	2.059	1.04	0.0354141	11	11	369	59.06	1	0.000768888	Q2SUW7	Phosphate import ATP-binding protein PstB (EC 7.3.2.1) (ABC phosphate transporter) (Phosphate-transporting ATPase)	BTH_I2770
High	Q2SW89	Efflux transporter, RND family, MFP subunit OS=Burkholderia thailandensis (strain ATCC 700388 / DSM 13276 / CIP 106301 / E264) OX=271848 GN=BTH_I2289 PE=3 SV=1	0.945	-0.08	0.780695	8	8	370	50.79	1	0.737323	Q2SW89	Efflux transporter, RND family, MFP subunit	BTH_I2289
High	Q2SVA9	RND efflux system, outer membrane lipoprotein, NodT family protein OS=Burkholderia thailandensis (strain ATCC 700388 / DSM 13276 / CIP 106301 / E264) OX=271848 GN=BTH_I2625 PE=3 SV=1	0.923	-0.11	0.481882	8	8	479	53.39	1	0.406338	Q2SVA9	RND efflux system, outer membrane lipoprotein, NodT family protein	BTH_I2625
High	Q2SU91	ABC transporter, ATP-binding protein OS=Burkholderia thailandensis (strain ATCC 700388 / DSM 13276 / CIP 106301 / E264) OX=271848 GN=BTH_I3004 PE=4 SV=1	1.134	0.18	0.445758	12	12	369	62.55	1	0.370184	Q2SU91	ABC transporter, ATP-binding protein	BTH_I3004
High	Q2T086	OmpA family protein OS=Burkholderia thailandensis (strain ATCC 700388 / DSM 13276 / CIP 106301 / E264) OX=271848 GN=BTH_I0857 PE=4 SV=1	0.626	-0.68	0.289172	5	5	438	45.91	1	0.214109	Q2T086	OmpA family protein	BTH_I0857
High	Q2SU72	3-dehydroquinate synthase OS=Burkholderia thailandensis (strain ATCC 700388 / DSM 13276 / CIP 106301 / E264) OX=271848 GN=aroB PE=3 SV=1	0.871	-0.2	0.369479	11	11	335	67.42	1	0.291954	Q2SU72	3-dehydroquinate synthase (DHQS) (EC 4.2.3.4)	BTH_I3023
High	Q2T7G9	Tryptophan synthase alpha chain OS=Burkholderia thailandensis (strain ATCC 700388 / DSM 13276 / CIP 106301 / E264) OX=271848 GN=trpA PE=3 SV=1	0.689	-0.54	0.120579	8	8	305	46.35	1	0.0510499	Q2T7G9	Tryptophan synthase alpha chain (EC 4.2.1.20)	BTH_II0681
High	Q2T320	Dihydroflavonol-4-reductase family protein OS=Burkholderia thailandensis (strain ATCC 700388 / DSM 13276 / CIP 106301 / E264) OX=271848 GN=BTH_II2241 PE=4 SV=1	0.667	-0.58	0.0881874	12	12	337	59.28	1	0.0198383	Q2T320	Dihydroflavonol-4-reductase family protein	BTH_II2241
High	Q2T1D0	Glycosyl transferase family, helical bundle domain protein OS=Burkholderia thailandensis (strain ATCC 700388 / DSM 13276 / CIP 106301 / E264) OX=271848 GN=BTH_I0461 PE=4 SV=1	1.917	0.94	0.105258	12	12	303	52.79	1	0.0323198	Q2T1D0	Glycosyl transferase family, helical bundle domain protein	BTH_I0461
High	Q2SYJ6	10 kDa chaperonin OS=Burkholderia thailandensis (strain ATCC 700388 / DSM 13276 / CIP 106301 / E264) OX=271848 GN=groES-1 PE=3 SV=1	0.345	-1.54	0.115174	8	8	341	78.41	1	0.0444764	Q2SYJ6	Co-chaperonin GroES (10 kDa chaperonin) (Chaperonin-10) (Cpn10)	BTH_I1457
High	Q2T3Q3	Gp31 OS=Burkholderia thailandensis (strain ATCC 700388 / DSM 13276 / CIP 106301 / E264) OX=271848 GN=BTH_II2002 PE=4 SV=1	2.081	1.06	0.0558202	9	9	390	62.79	1	0.00392096	Q2T3Q3	Gp31	BTH_II2002
High	Q2SWB7	Beta-ketothiolase OS=Burkholderia thailandensis (strain ATCC 700388 / DSM 13276 / CIP 106301 / E264) OX=271848 GN=BTH_I2261 PE=3 SV=1	1.202	0.27	0.504891	9	9	339	53.48	1	0.429286	Q2SWB7	Beta-ketothiolase	BTH_I2261
High	Q2T3U2	DNA-directed DNA polymerase OS=Burkholderia thailandensis (strain ATCC 700388 / DSM 13276 / CIP 106301 / E264) OX=271848 GN=BTH_II1963 PE=4 SV=1	1.953	0.97	0.0344855	11	11	209	35.66	1	0.00070341	Q2T3U2	DNA-directed DNA polymerase (EC 2.7.7.7)	BTH_II1963
High	Q2SU95	Toluene tolerance, Ttg2 superfamily OS=Burkholderia thailandensis (strain ATCC 700388 / DSM 13276 / CIP 106301 / E264) OX=271848 GN=BTH_I3000 PE=4 SV=1	1.224	0.29	0.421716	9	9	415	65.13	1	0.345981	Q2SU95	Toluene tolerance, Ttg2 superfamily	BTH_I3000
High	Q2STK0	Aminomethyltransferase OS=Burkholderia thailandensis (strain ATCC 700388 / DSM 13276 / CIP 106301 / E264) OX=271848 GN=gcvT PE=3 SV=1	1.444	0.53	0.194639	6	6	535	60.06	1	0.121024	Q2STK0	Aminomethyltransferase (EC 2.1.2.10) (Glycine cleavage system T protein)	BTH_I3255
High	Q2SWM1	Hydrolase, TatD family OS=Burkholderia thailandensis (strain ATCC 700388 / DSM 13276 / CIP 106301 / E264) OX=271848 GN=BTH_I2157 PE=3 SV=1	1.134	0.18	0.235182	6	6	405	58.74	1	0.160843	Q2SWM1	Hydrolase, TatD family	BTH_I2157
High	Q2SYW5	WcbD OS=Burkholderia thailandensis (strain ATCC 700388 / DSM 13276 / CIP 106301 / E264) OX=271848 GN=BTH_I1337 PE=4 SV=1	1.047	0.07	0.832574	12	12	303	48.98	1	0.79775	Q2SYW5	WcbD	BTH_I1337
High	Q2SY32	Ubiquinone biosynthesis O-methyltransferase OS=Burkholderia thailandensis (strain ATCC 700388 / DSM 13276 / CIP 106301 / E264) OX=271848 GN=ubiG PE=3 SV=1	1.265	0.34	0.141225	11	11	349	55.49	1	0.0702314	Q2SY32	Ubiquinone biosynthesis O-methyltransferase (2-polyprenyl-6-hydroxyphenol methylase) (EC 2.1.1.222) (3-demethylubiquinone 3-O-methyltransferase) (EC 2.1.1.64)	BTH_I1630
High	Q2SY12	Methionine import ATP-binding protein MetN OS=Burkholderia thailandensis (strain ATCC 700388 / DSM 13276 / CIP 106301 / E264) OX=271848 GN=metN PE=3 SV=1	0.508	-0.98	0.0911043	8	8	401	53.77	1	0.021758	Q2SY12	Methionine import ATP-binding protein MetN (EC 7.4.2.11)	BTH_I1650
High	Q2T091	Uncharacterized protein OS=Burkholderia thailandensis (strain ATCC 700388 / DSM 13276 / CIP 106301 / E264) OX=271848 GN=BTH_I0852 PE=4 SV=1	0.896	-0.16	0.0684353	12	12	238	42.67	1	0.00809754	Q2T091	DUF490 domain-containing protein	BTH_I0852
High	Q2SXY2	Thymidylate synthase OS=Burkholderia thailandensis (strain ATCC 700388 / DSM 13276 / CIP 106301 / E264) OX=271848 GN=thyA PE=1 SV=1	1.132	0.18	0.52634	11	11	257	59.58	1	0.453237	Q2SXY2	Thymidylate synthase (TS) (TSase) (EC 2.1.1.45)	BTH_I1680
High	Q2T094	Segregation and condensation protein A OS=Burkholderia thailandensis (strain ATCC 700388 / DSM 13276 / CIP 106301 / E264) OX=271848 GN=BTH_I0849 PE=3 SV=1	0.987	-0.02	0.818879	9	9	128	38.51	1	0.781752	Q2T094	Segregation and condensation protein A	BTH_I0849
High	Q2T2J9	Cobalamin synthesis protein/P47K family protein OS=Burkholderia thailandensis (strain ATCC 700388 / DSM 13276 / CIP 106301 / E264) OX=271848 GN=BTH_I0005 PE=3 SV=1	1.439	0.53	0.206225	8	8	414	63.67	1	0.133006	Q2T2J9	Cobalamin synthesis protein/P47K family protein	BTH_I0005
High	Q2SWD9	RNA-binding protein Hfq OS=Burkholderia thailandensis (strain ATCC 700388 / DSM 13276 / CIP 106301 / E264) OX=271848 GN=hfq PE=3 SV=1	1.056	0.08	0.459059	6	6	552	90.72	1	0.383135	Q2SWD9	RNA-binding protein Hfq	BTH_I2239
High	Q2T0H5	Coenzyme A biosynthesis bifunctional protein CoaBC OS=Burkholderia thailandensis (strain ATCC 700388 / DSM 13276 / CIP 106301 / E264) OX=271848 GN=coaBC PE=3 SV=1	0.554	-0.85	0.1103	7	7	316	43.67	1	0.0388592	Q2T0H5	Coenzyme A biosynthesis bifunctional protein CoaBC (DNA/pantothenate metabolism flavoprotein) (Phosphopantothenoylcysteine synthetase/decarboxylase) (PPCS-PPCDC) [Includes: Phosphopantothenoylcysteine decarboxylase (PPC decarboxylase) (PPC-DC) (EC 4.1.1.36) (CoaC); Phosphopantothenate--cysteine ligase (EC 6.3.2.5) (CoaB) (Phosphopantothenoylcysteine synthetase) (PPC synthetase) (PPC-S)]	BTH_I0768
High	Q2T606	Peptidoglycan D,D-transpeptidase FtsI OS=Burkholderia thailandensis (strain ATCC 700388 / DSM 13276 / CIP 106301 / E264) OX=271848 GN=ftsI PE=3 SV=1	0.867	-0.21	0.218383	8	8	567	84.9	1	0.144247	Q2T606	Peptidoglycan D,D-transpeptidase FtsI (EC 3.4.16.4) (Penicillin-binding protein 3) (PBP-3)	BTH_II1197
High	Q2SXF7	DNA-binding response regulator, LuxR family OS=Burkholderia thailandensis (strain ATCC 700388 / DSM 13276 / CIP 106301 / E264) OX=271848 GN=BTH_I1862 PE=4 SV=1	1.903	0.93	0.125031	7	7	360	59.63	1	0.0560087	Q2SXF7	DNA-binding response regulator, LuxR family	BTH_I1862
High	Q2SXT1	Pyridoxine 5'-phosphate synthase OS=Burkholderia thailandensis (strain ATCC 700388 / DSM 13276 / CIP 106301 / E264) OX=271848 GN=pdxJ PE=3 SV=1	1.045	0.06	0.754118	7	7	275	39.53	1	0.705481	Q2SXT1	Pyridoxine 5'-phosphate synthase (PNP synthase) (EC 2.6.99.2)	BTH_I1733
High	Q2T270	Uncharacterized protein OS=Burkholderia thailandensis (strain ATCC 700388 / DSM 13276 / CIP 106301 / E264) OX=271848 GN=BTH_I0171 PE=4 SV=1	1.338	0.42	0.125973	7	7	408	65.2	1	0.0567241	Q2T270	DUF484 domain-containing protein	BTH_I0171
High	Q2T6S8	Heat shock protein, family OS=Burkholderia thailandensis (strain ATCC 700388 / DSM 13276 / CIP 106301 / E264) OX=271848 GN=BTH_II0924 PE=3 SV=1	3.127	1.64	0.0558202	9	9	317	58.25	1	0.00387166	Q2T6S8	Heat shock protein, family	BTH_II0924
High	Q2SU80	Y1_Tnp domain-containing protein OS=Burkholderia thailandensis (strain ATCC 700388 / DSM 13276 / CIP 106301 / E264) OX=271848 GN=BTH_I3015 PE=4 SV=1	2.41	1.27	0.120041	9	9	553	65.11	1	0.0500968	Q2SU80	Transposase IS200-like domain-containing protein	BTH_I3015
High	Q2T177	Uncharacterized protein OS=Burkholderia thailandensis (strain ATCC 700388 / DSM 13276 / CIP 106301 / E264) OX=271848 GN=BTH_I0515 PE=4 SV=1	4.23	2.08	0.0380192	7	7	235	48.41	1	0.00103181	Q2T177	ABC transporter ATPase	BTH_I0515
High	Q2T1H2	Protein-export protein SecB OS=Burkholderia thailandensis (strain ATCC 700388 / DSM 13276 / CIP 106301 / E264) OX=271848 GN=secB PE=3 SV=1	0.821	-0.28	0.228007	8	8	601	73.24	1	0.15335	Q2T1H2	Protein-export protein SecB	BTH_I0419
High	Q2SUK2	D-3-phosphoglycerate dehydrogenase OS=Burkholderia thailandensis (strain ATCC 700388 / DSM 13276 / CIP 106301 / E264) OX=271848 GN=serA PE=3 SV=1	1.001	0	0.569639	9	9	314	51.02	1	0.501799	Q2SUK2	D-3-phosphoglycerate dehydrogenase (EC 1.1.1.95)	BTH_I2885
High	Q2T2W8	2-hydroxy-3-oxopropionate reductase OS=Burkholderia thailandensis (strain ATCC 700388 / DSM 13276 / CIP 106301 / E264) OX=271848 GN=BTH_II2294 PE=4 SV=1	2.135	1.09	0.0701214	7	7	356	49.8	1	0.0101788	Q2T2W8	2-hydroxy-3-oxopropionate reductase	BTH_II2294
High	Q2T639	N-carbamyl-L-amino acid amidohydrolase OS=Burkholderia thailandensis (strain ATCC 700388 / DSM 13276 / CIP 106301 / E264) OX=271848 GN=BTH_II1163 PE=3 SV=1	1.321	0.4	0.738097	9	10	306	53.06	1	0.686958	Q2T639	N-carbamyl-L-amino acid amidohydrolase	BTH_II1163
High	Q2T885	Osmotically inducible protein Y domain protein OS=Burkholderia thailandensis (strain ATCC 700388 / DSM 13276 / CIP 106301 / E264) OX=271848 GN=BTH_II0414 PE=4 SV=1	4.982	2.32	0.0965627	9	9	459	61.15	1	0.0252814	Q2T885	Osmotically inducible protein Y domain protein	BTH_II0414
High	Q2SWZ1	Zinc metalloprotease OS=Burkholderia thailandensis (strain ATCC 700388 / DSM 13276 / CIP 106301 / E264) OX=271848 GN=BTH_I2034 PE=3 SV=1	0.606	-0.72	0.205502	7	7	322	43.26	1	0.132346	Q2SWZ1	Zinc metalloprotease (EC 3.4.24.-)	BTH_I2034
High	Q2SWU6	Large-conductance mechanosensitive channel OS=Burkholderia thailandensis (strain ATCC 700388 / DSM 13276 / CIP 106301 / E264) OX=271848 GN=mscL PE=3 SV=1	1.493	0.58	0.216719	6	6	433	62.38	1	0.14268	Q2SWU6	Large-conductance mechanosensitive channel	BTH_I2079
High	Q2T3M0	UvrABC system protein B OS=Burkholderia thailandensis (strain ATCC 700388 / DSM 13276 / CIP 106301 / E264) OX=271848 GN=uvrB PE=3 SV=1	1.29	0.37	0.620366	13	13	288	51.21	1	0.556785	Q2T3M0	UvrABC system protein B (Protein UvrB) (Excinuclease ABC subunit B)	BTH_II2036
High	Q2T7M9	DNA primase OS=Burkholderia thailandensis (strain ATCC 700388 / DSM 13276 / CIP 106301 / E264) OX=271848 GN=dnaG PE=3 SV=1	1.09	0.12	0.295761	12	12	267	56.29	1	0.220688	Q2T7M9	DNA primase (EC 2.7.7.101)	BTH_II0620
High	Q2T0M1	N-acetylmuramoyl-L-alanine amidase OS=Burkholderia thailandensis (strain ATCC 700388 / DSM 13276 / CIP 106301 / E264) OX=271848 GN=BTH_I0722 PE=4 SV=1	0.369	-1.44	0.103032	11	11	263	50.41	1	0.0298427	Q2T0M1	N-acetylmuramoyl-L-alanine amidase (EC 3.5.1.28)	BTH_I0722
High	Q2SZG9	Cell division protein ZapD OS=Burkholderia thailandensis (strain ATCC 700388 / DSM 13276 / CIP 106301 / E264) OX=271848 GN=zapD PE=3 SV=1	1.277	0.35	0.179505	10	10	301	69.29	1	0.107011	Q2SZG9	Cell division protein ZapD (Z ring-associated protein D)	BTH_I1132
High	Q2SUI0	Indole-3-glycerol phosphate synthase OS=Burkholderia thailandensis (strain ATCC 700388 / DSM 13276 / CIP 106301 / E264) OX=271848 GN=trpC PE=3 SV=1	1.096	0.13	0.456205	11	11	269	47.86	1	0.380463	Q2SUI0	Indole-3-glycerol phosphate synthase (IGPS) (EC 4.1.1.48)	BTH_I2912
High	Q2SWD7	Protein HflK OS=Burkholderia thailandensis (strain ATCC 700388 / DSM 13276 / CIP 106301 / E264) OX=271848 GN=BTH_I2241 PE=3 SV=1	0.464	-1.11	0.0930963	12	12	251	60.88	1	0.0231255	Q2SWD7	Protein HflK	BTH_I2241
High	Q2T6Q4	Carboxyl transferase domain protein OS=Burkholderia thailandensis (strain ATCC 700388 / DSM 13276 / CIP 106301 / E264) OX=271848 GN=BTH_II0948 PE=4 SV=1	1.558	0.64	0.0971989	8	8	474	50.93	1	0.0255411	Q2T6Q4	Carboxyl transferase domain protein	BTH_II0948
High	Q2T1I1	Glutathione synthetase OS=Burkholderia thailandensis (strain ATCC 700388 / DSM 13276 / CIP 106301 / E264) OX=271848 GN=gshB PE=3 SV=1	0.833	-0.26	0.0860176	10	10	593	71.24	1	0.0186378	Q2T1I1	Glutathione synthetase (EC 6.3.2.3) (GSH synthetase) (GSH-S) (GSHase) (Glutathione synthase)	BTH_I0410
High	Q2SZX2	Intracellular PHB depolymerase OS=Burkholderia thailandensis (strain ATCC 700388 / DSM 13276 / CIP 106301 / E264) OX=271848 GN=BTH_I0973 PE=4 SV=1	1.067	0.09	0.895615	11	11	300	57.55	1	0.875026	Q2SZX2	Intracellular PHB depolymerase	BTH_I0973
High	Q2SWL1	LysM domain protein OS=Burkholderia thailandensis (strain ATCC 700388 / DSM 13276 / CIP 106301 / E264) OX=271848 GN=BTH_I2167 PE=4 SV=1	0.876	-0.19	0.869093	7	7	446	55.45	1	0.842454	Q2SWL1	LysM domain protein	BTH_I2167
High	Q2T2A6	Histidine kinase OS=Burkholderia thailandensis (strain ATCC 700388 / DSM 13276 / CIP 106301 / E264) OX=271848 GN=BTH_I0134 PE=4 SV=1	1.317	0.4	0.188236	11	11	313	47.47	1	0.115694	Q2T2A6	histidine kinase (EC 2.7.13.3)	BTH_I0134
High	Q2T6Q3	Enoyl-CoA hydratase/isomerase family protein OS=Burkholderia thailandensis (strain ATCC 700388 / DSM 13276 / CIP 106301 / E264) OX=271848 GN=BTH_II0949 PE=3 SV=1	1.949	0.96	0.075315	11	11	295	53.16	1	0.0129952	Q2T6Q3	Enoyl-CoA hydratase/isomerase family protein	BTH_II0949
High	Q2STD9	Sporulation initiation inhibitor protein Soj OS=Burkholderia thailandensis (strain ATCC 700388 / DSM 13276 / CIP 106301 / E264) OX=271848 GN=BTH_I3318 PE=4 SV=1	0.81	-0.3	0.393525	8	8	424	74.56	1	0.316127	Q2STD9	Sporulation initiation inhibitor protein Soj	BTH_I3318
High	Q2SZ68	30S ribosomal protein S9 OS=Burkholderia thailandensis (strain ATCC 700388 / DSM 13276 / CIP 106301 / E264) OX=271848 GN=rpsI PE=3 SV=1	0.438	-1.19	0.122359	6	6	446	75.5	1	0.0530494	Q2SZ68	Small ribosomal subunit protein uS9 (30S ribosomal protein S9)	BTH_I1234
High	Q2T693	Choline/carnitine/betaine transporter OS=Burkholderia thailandensis (strain ATCC 700388 / DSM 13276 / CIP 106301 / E264) OX=271848 GN=BTH_II1109 PE=3 SV=1	1.132	0.18	0.29127	12	12	206	55.83	1	0.2165	Q2T693	Choline/carnitine/betaine transporter	BTH_II1109
High	Q2SX77	DNA-3-methyladenine glycosylase OS=Burkholderia thailandensis (strain ATCC 700388 / DSM 13276 / CIP 106301 / E264) OX=271848 GN=BTH_I1942 PE=4 SV=1	1.126	0.17	0.111472	12	12	396	54.09	1	0.0403299	Q2SX77	DNA-3-methyladenine glycosylase II (EC 3.2.2.21)	BTH_I1942
High	Q2T0C6	ATP-sulfurylase small subunit OS=Burkholderia thailandensis (strain ATCC 700388 / DSM 13276 / CIP 106301 / E264) OX=271848 GN=BTH_I0817 PE=3 SV=1	0.65	-0.62	0.537751	9	9	264	35.75	1	0.465231	Q2T0C6	Sulfate adenylyltransferase subunit 2 (EC 2.7.7.4) (ATP-sulfurylase small subunit) (Sulfate adenylate transferase)	BTH_I0817
High	Q2T1N5	Uncharacterized protein OS=Burkholderia thailandensis (strain ATCC 700388 / DSM 13276 / CIP 106301 / E264) OX=271848 GN=BTH_I0356 PE=4 SV=1	0.835	-0.26	0.151448	7	7	505	67.4	1	0.0803179	Q2T1N5	DUF1840 domain-containing protein	BTH_I0356
High	Q2T242	Flagellar motor switch protein FliG OS=Burkholderia thailandensis (strain ATCC 700388 / DSM 13276 / CIP 106301 / E264) OX=271848 GN=fliG PE=3 SV=1	1.086	0.12	0.666222	8	8	414	56.35	1	0.606662	Q2T242	Flagellar motor switch protein FliG	BTH_I0199
High	Q2SYI7	Aspartate carbamoyltransferase, 44 kDa non-catalytic chain OS=Burkholderia thailandensis (strain ATCC 700388 / DSM 13276 / CIP 106301 / E264) OX=271848 GN=BTH_I1466 PE=4 SV=1	0.952	-0.07	0.263832	8	8	514	66.07	1	0.189366	Q2SYI7	Aspartate carbamoyltransferase, 44 kDa non-catalytic chain	BTH_I1466
High	Q2T8U0	Uncharacterized protein OS=Burkholderia thailandensis (strain ATCC 700388 / DSM 13276 / CIP 106301 / E264) OX=271848 GN=BTH_II0207 PE=3 SV=1	2.596	1.38	0.075315	10	10	263	50.34	1	0.0129297	Q2T8U0	Methyltransferase	BTH_II0207
High	Q2SU48	Translation initiation factor IF-1 OS=Burkholderia thailandensis (strain ATCC 700388 / DSM 13276 / CIP 106301 / E264) OX=271848 GN=infA PE=1 SV=1	0.676	-0.57	0.128594	5	5	222	34.49	1	0.0591267	Q2SU48	Translation initiation factor IF-1	BTH_I3047
High	Q2SWT1	DNA-binding response regulator RisA OS=Burkholderia thailandensis (strain ATCC 700388 / DSM 13276 / CIP 106301 / E264) OX=271848 GN=BTH_I2094 PE=4 SV=1	1.749	0.81	0.0779027	8	8	520	76.32	1	0.0143277	Q2SWT1	DNA-binding response regulator RisA	BTH_I2094
High	Q2SWB4	O-phosphoserine phosphohydrolase OS=Burkholderia thailandensis (strain ATCC 700388 / DSM 13276 / CIP 106301 / E264) OX=271848 GN=BTH_I2264 PE=3 SV=1	0.943	-0.08	0.467578	8	8	331	57.14	1	0.39207	Q2SWB4	Phosphoserine phosphatase (EC 3.1.3.3) (O-phosphoserine phosphohydrolase)	BTH_I2264
High	Q2STN6	Chitin binding protein, putative OS=Burkholderia thailandensis (strain ATCC 700388 / DSM 13276 / CIP 106301 / E264) OX=271848 GN=BTH_I3219 PE=4 SV=1	4.439	2.15	0.0231098	7	7	565	68.52	1	4.557e-05	Q2STN6	Chitin binding protein, putative	BTH_I3219
High	Q2T5V5	Sensory box histidine kinase/response regulator OS=Burkholderia thailandensis (strain ATCC 700388 / DSM 13276 / CIP 106301 / E264) OX=271848 GN=BTH_II1248 PE=4 SV=1	0.829	-0.27	0.226881	12	12	179	42.46	1	0.151999	Q2T5V5	Sensory box histidine kinase/response regulator	BTH_II1248
High	Q2SX33	Putative 4-hydroxy-4-methyl-2-oxoglutarate aldolase OS=Burkholderia thailandensis (strain ATCC 700388 / DSM 13276 / CIP 106301 / E264) OX=271848 GN=BTH_I1992 PE=3 SV=1	1.722	0.78	0.0375946	11	11	354	54.35	1	0.000973713	Q2SX33	Putative 4-hydroxy-4-methyl-2-oxoglutarate aldolase (HMG aldolase) (EC 4.1.3.17) (Oxaloacetate decarboxylase) (OAA decarboxylase) (EC 4.1.1.112) (Regulator of ribonuclease activity homolog) (RraA-like protein)	BTH_I1992
High	Q2SVN5	Sodium:dicarboxylate symporter family protein OS=Burkholderia thailandensis (strain ATCC 700388 / DSM 13276 / CIP 106301 / E264) OX=271848 GN=BTH_I2493 PE=4 SV=1	0.565	-0.82	0.0701214	9	9	442	63.13	1	0.0101869	Q2SVN5	Sodium:dicarboxylate symporter family protein	BTH_I2493
High	Q2SV62	Enoyl-[acyl-carrier-protein] reductase [NADH] OS=Burkholderia thailandensis (strain ATCC 700388 / DSM 13276 / CIP 106301 / E264) OX=271848 GN=fabV PE=3 SV=1	0.786	-0.35	0.132065	9	9	250	38.5	1	0.0626769	Q2SV62	Enoyl-[acyl-carrier-protein] reductase [NADH] (ENR) (EC 1.3.1.9)	BTH_I2672
High	Q2T2M5	AAA_31 domain-containing protein OS=Burkholderia thailandensis (strain ATCC 700388 / DSM 13276 / CIP 106301 / E264) OX=271848 GN=BTH_I0093 PE=4 SV=1	0.995	-0.01	0.667149	10	10	233	46.01	1	0.607932	Q2T2M5	AAA domain-containing protein	BTH_I0093
High	Q2T148	D-serine deaminase OS=Burkholderia thailandensis (strain ATCC 700388 / DSM 13276 / CIP 106301 / E264) OX=271848 GN=BTH_I0544 PE=3 SV=1	1.418	0.5	0.0806223	8	8	349	48.12	1	0.0154706	Q2T148	D-serine deaminase	BTH_I0544
High	Q2T2V2	Pyridine nucleotide-disulphide oxidoreductase family protein OS=Burkholderia thailandensis (strain ATCC 700388 / DSM 13276 / CIP 106301 / E264) OX=271848 GN=BTH_II2310 PE=4 SV=1	3.424	1.78	0.090696	11	11	191	50.29	1	0.0215446	Q2T2V2	Pyridine nucleotide-disulphide oxidoreductase family protein	BTH_II2310
High	Q2STV2	Transcriptional regulator, AsnC family OS=Burkholderia thailandensis (strain ATCC 700388 / DSM 13276 / CIP 106301 / E264) OX=271848 GN=BTH_I3153 PE=4 SV=1	2.51	1.33	0.0430988	12	12	234	53	1	0.00132103	Q2STV2	Transcriptional regulator, AsnC family	BTH_I3153
High	Q2SYQ6	Homogentisate 1,2-dioxygenase OS=Burkholderia thailandensis (strain ATCC 700388 / DSM 13276 / CIP 106301 / E264) OX=271848 GN=hmgA PE=3 SV=1	1.879	0.91	0.137045	8	8	287	43.22	1	0.0668598	Q2SYQ6	Homogentisate 1,2-dioxygenase (HGDO) (EC 1.13.11.5) (Homogentisate oxygenase) (Homogentisic acid oxidase) (Homogentisicase)	BTH_I1397
High	Q2T846	Osmotically inducible protein Y domain protein OS=Burkholderia thailandensis (strain ATCC 700388 / DSM 13276 / CIP 106301 / E264) OX=271848 GN=BTH_II0453 PE=4 SV=1	2.641	1.4	0.0684353	8	8	386	64	1	0.00814548	Q2T846	Osmotically inducible protein Y domain protein	BTH_II0453
High	Q2T7W8	Uncharacterized protein OS=Burkholderia thailandensis (strain ATCC 700388 / DSM 13276 / CIP 106301 / E264) OX=271848 GN=BTH_II0531 PE=4 SV=1	2.217	1.15	0.0333371	7	7	571	77.98	1	0.000405646	Q2T7W8	DUF883 domain-containing protein	BTH_II0531
High	Q2SUV0	Membrane-bound lytic murein transglycosylase D, putative OS=Burkholderia thailandensis (strain ATCC 700388 / DSM 13276 / CIP 106301 / E264) OX=271848 GN=BTH_I2787 PE=3 SV=1	0.393	-1.35	0.0934095	11	11	258	52.94	1	0.0232331	Q2SUV0	Membrane-bound lytic murein transglycosylase D, putative	BTH_I2787
High	Q2SVW0	Peptide synthetase-like protein OS=Burkholderia thailandensis (strain ATCC 700388 / DSM 13276 / CIP 106301 / E264) OX=271848 GN=BTH_I2418 PE=4 SV=1	0.464	-1.11	0.0865271	12	13	177	43.1	1	0.0190349	Q2SVW0	Peptide synthetase-like protein	BTH_I2418
High	Q2STP5	TPR domain protein OS=Burkholderia thailandensis (strain ATCC 700388 / DSM 13276 / CIP 106301 / E264) OX=271848 GN=BTH_I3210 PE=4 SV=1	0.502	-0.99	0.128594	10	10	271	38.44	1	0.0591694	Q2STP5	TPR domain protein	BTH_I3210
High	Q2T4X6	Microbial collagenase OS=Burkholderia thailandensis (strain ATCC 700388 / DSM 13276 / CIP 106301 / E264) OX=271848 GN=BTH_II1578 PE=4 SV=1	1.559	0.64	0.0906798	10	10	238	50.78	1	0.0215118	Q2T4X6	Microbial collagenase, putative	BTH_II1578
High	Q2SUA4	Imidazoleglycerol-phosphate dehydratase OS=Burkholderia thailandensis (strain ATCC 700388 / DSM 13276 / CIP 106301 / E264) OX=271848 GN=hisB PE=3 SV=1	1.398	0.48	0.0897582	8	8	235	44.9	1	0.0204908	Q2SUA4	Imidazoleglycerol-phosphate dehydratase (IGPD) (EC 4.2.1.19)	BTH_I2991
High	Q2T648	CoA transferase, CAIB/BAIF family OS=Burkholderia thailandensis (strain ATCC 700388 / DSM 13276 / CIP 106301 / E264) OX=271848 GN=BTH_II1154 PE=4 SV=1	1.374	0.46	0.162476	8	8	252	47.19	1	0.0911379	Q2T648	CoA transferase, CAIB/BAIF family	BTH_II1154
High	Q2SZT2	Oxygen-dependent coproporphyrinogen-III oxidase OS=Burkholderia thailandensis (strain ATCC 700388 / DSM 13276 / CIP 106301 / E264) OX=271848 GN=hemF PE=3 SV=1	0.875	-0.19	0.0688098	11	11	267	49.58	1	0.00957208	Q2SZT2	Oxygen-dependent coproporphyrinogen-III oxidase (CPO) (Coprogen oxidase) (Coproporphyrinogenase) (EC 1.3.3.3)	BTH_I1013
High	Q2T802	Acetolactate synthase, putative OS=Burkholderia thailandensis (strain ATCC 700388 / DSM 13276 / CIP 106301 / E264) OX=271848 GN=BTH_II0497 PE=3 SV=1	1.248	0.32	0.120258	10	10	234	50.1	1	0.0505998	Q2T802	Acetolactate synthase, putative	BTH_II0497
High	Q2SY27	Bifunctional chorismate mutase/prephenate dehydratase OS=Burkholderia thailandensis (strain ATCC 700388 / DSM 13276 / CIP 106301 / E264) OX=271848 GN=BTH_I1635 PE=4 SV=1	0.913	-0.13	0.124308	9	9	359	49.34	1	0.0556052	Q2SY27	Bifunctional chorismate mutase/prephenate dehydratase (EC 4.2.1.51) (EC 5.4.99.5) (Chorismate mutase-prephenate dehydratase) (p-protein)	BTH_I1635
High	Q2SXT9	Sigma factor algU regulatory protein MucB OS=Burkholderia thailandensis (strain ATCC 700388 / DSM 13276 / CIP 106301 / E264) OX=271848 GN=BTH_I1725 PE=3 SV=1	0.84	-0.25	0.149666	7	7	286	46.76	1	0.0786095	Q2SXT9	Sigma factor algU regulatory protein MucB	BTH_I1725
High	Q2STW8	AAA domain-containing protein OS=Burkholderia thailandensis (strain ATCC 700388 / DSM 13276 / CIP 106301 / E264) OX=271848 GN=BTH_I3136 PE=4 SV=1	0.803	-0.32	0.120041	12	12	247	44.69	1	0.0500207	Q2STW8	AAA+ ATPase domain-containing protein	BTH_I3136
High	Q2SUJ3	Enoyl-CoA hydratase/isomerase family protein OS=Burkholderia thailandensis (strain ATCC 700388 / DSM 13276 / CIP 106301 / E264) OX=271848 GN=BTH_I2899 PE=3 SV=1	1.434	0.52	0.133294	11	11	374	50.64	1	0.0637133	Q2SUJ3	Enoyl-CoA hydratase/isomerase family protein	BTH_I2899
High	Q2T050	DNA-binding response regulator OmpR OS=Burkholderia thailandensis (strain ATCC 700388 / DSM 13276 / CIP 106301 / E264) OX=271848 GN=BTH_I0893 PE=4 SV=1	1.186	0.25	0.0945922	11	11	266	65.2	1	0.0238292	Q2T050	DNA-binding response regulator OmpR	BTH_I0893
High	Q2SUL0	Cytochrome c family protein OS=Burkholderia thailandensis (strain ATCC 700388 / DSM 13276 / CIP 106301 / E264) OX=271848 GN=BTH_I2877 PE=4 SV=1	3.362	1.75	0.455754	9	9	427	60.42	1	0.37994	Q2SUL0	Cytochrome c family protein	BTH_I2877
High	Q2SWI7	Ferric exochelin biosynthesis OS=Burkholderia thailandensis (strain ATCC 700388 / DSM 13276 / CIP 106301 / E264) OX=271848 GN=fxbA PE=4 SV=1	1.086	0.12	0.225431	9	9	290	51.52	1	0.150787	Q2SWI7	Ferric exochelin biosynthesis	BTH_I2191
High	Q2T381	Methyl-accepting chemotaxis protein OS=Burkholderia thailandensis (strain ATCC 700388 / DSM 13276 / CIP 106301 / E264) OX=271848 GN=BTH_II2180 PE=4 SV=1	1.066	0.09	0.703206	6	7	521	54.07	1	0.647075	Q2T381	Methyl-accepting chemotaxis protein	BTH_II2180
High	Q2T2M1	Spermidine n(1)-acetyltransferase OS=Burkholderia thailandensis (strain ATCC 700388 / DSM 13276 / CIP 106301 / E264) OX=271848 GN=speG PE=4 SV=1	2.672	1.42	0.108236	8	8	474	89.24	1	0.0352146	Q2T2M1	Spermidine n(1)-acetyltransferase (EC 2.3.1.57)	BTH_I0081
High	Q2T186	Carboxymuconolactone decarboxylase family protein OS=Burkholderia thailandensis (strain ATCC 700388 / DSM 13276 / CIP 106301 / E264) OX=271848 GN=BTH_I0506 PE=4 SV=1	2.869	1.52	0.1151	6	6	615	80.25	1	0.0443568	Q2T186	Carboxymuconolactone decarboxylase family protein	BTH_I0506
High	Q2SZ90	LPS-assembly lipoprotein LptE OS=Burkholderia thailandensis (strain ATCC 700388 / DSM 13276 / CIP 106301 / E264) OX=271848 GN=lptE PE=3 SV=1	0.806	-0.31	0.0714299	8	8	397	60.85	1	0.0109549	Q2SZ90	LPS-assembly lipoprotein LptE	BTH_I1212
High	Q2SUR3	GGDEF domain protein OS=Burkholderia thailandensis (strain ATCC 700388 / DSM 13276 / CIP 106301 / E264) OX=271848 GN=BTH_I2824 PE=4 SV=1	1.757	0.81	0.0558202	10	10	238	45.14	1	0.00391124	Q2SUR3	diguanylate cyclase (EC 2.7.7.65)	BTH_I2824
High	Q2T7C5	Patatin-like phospholipase OS=Burkholderia thailandensis (strain ATCC 700388 / DSM 13276 / CIP 106301 / E264) OX=271848 GN=BTH_II0727 PE=4 SV=1	2.593	1.37	0.0361649	9	9	483	47.7	1	0.000796737	Q2T7C5	Patatin-like phospholipase	BTH_II0727
High	Q2T2P5	NADPH-dependent FMN reductase domain protein OS=Burkholderia thailandensis (strain ATCC 700388 / DSM 13276 / CIP 106301 / E264) OX=271848 GN=BTH_II2367 PE=4 SV=1	2.791	1.48	0.0231098	8	8	499	80.26	1	0.000191843	Q2T2P5	NADPH-dependent FMN reductase domain protein	BTH_II2367
High	Q2SU26	30S ribosomal protein S10 OS=Burkholderia thailandensis (strain ATCC 700388 / DSM 13276 / CIP 106301 / E264) OX=271848 GN=rpsJ PE=3 SV=1	0.324	-1.63	0.11146	5	5	656	69.05	1	0.0402757	Q2SU26	Small ribosomal subunit protein uS10 (30S ribosomal protein S10)	BTH_I3069
High	Q2T7V2	Exopolysaccharide tyrosine-protein kinase, putative OS=Burkholderia thailandensis (strain ATCC 700388 / DSM 13276 / CIP 106301 / E264) OX=271848 GN=BTH_II0547 PE=3 SV=1	1.025	0.04	0.583439	11	11	279	41.15	1	0.516005	Q2T7V2	Exopolysaccharide tyrosine-protein kinase, putative (EC 2.7.10.1)	BTH_II0547
High	Q2SZ46	Glutamate synthase domain protein OS=Burkholderia thailandensis (strain ATCC 700388 / DSM 13276 / CIP 106301 / E264) OX=271848 GN=BTH_I1256 PE=3 SV=1	0.958	-0.06	0.258752	12	12	170	45.18	1	0.184407	Q2SZ46	Glutamate synthase domain protein	BTH_I1256
High	Q2T109	D,D-heptose 1,7-bisphosphate phosphatase OS=Burkholderia thailandensis (strain ATCC 700388 / DSM 13276 / CIP 106301 / E264) OX=271848 GN=BTH_I0583 PE=1 SV=1	0.513	-0.96	0.0684353	7	7	403	52.71	1	0.0079506	Q2T109	D,D-heptose 1,7-bisphosphate phosphatase (EC 3.1.3.-)	BTH_I0583
High	Q2SV33	Uncharacterized protein OS=Burkholderia thailandensis (strain ATCC 700388 / DSM 13276 / CIP 106301 / E264) OX=271848 GN=BTH_I2701 PE=4 SV=1	1.248	0.32	0.173695	4	12	290	53.36	1	0.101883	Q2SV33	Tle1 phospholipase domain-containing protein	BTH_I2701
High	Q2SUU3	Glutathione S-transferase domain protein OS=Burkholderia thailandensis (strain ATCC 700388 / DSM 13276 / CIP 106301 / E264) OX=271848 GN=BTH_I2794 PE=4 SV=1	2.377	1.25	0.0916632	10	10	496	64.81	1	0.0223793	Q2SUU3	Glutathione S-transferase domain protein	BTH_I2794
High	Q2SYB4	Riboflavin synthase, alpha subunit OS=Burkholderia thailandensis (strain ATCC 700388 / DSM 13276 / CIP 106301 / E264) OX=271848 GN=ribE PE=4 SV=1	1.075	0.1	0.720359	6	6	347	39.01	1	0.667459	Q2SYB4	Riboflavin synthase (EC 2.5.1.9)	BTH_I1541
High	Q2SY88	Probable septum site-determining protein MinC OS=Burkholderia thailandensis (strain ATCC 700388 / DSM 13276 / CIP 106301 / E264) OX=271848 GN=minC PE=3 SV=1	0.514	-0.96	0.163887	8	8	284	55.34	1	0.0930197	Q2SY88	Probable septum site-determining protein MinC	BTH_I1569
High	Q2SX87	Uncharacterized protein OS=Burkholderia thailandensis (strain ATCC 700388 / DSM 13276 / CIP 106301 / E264) OX=271848 GN=BTH_I1932 PE=4 SV=1	1.035	0.05	0.808294	11	11	358	57.99	1	0.7689	Q2SX87	Nucleotidyltransferase	BTH_I1932
High	Q2T1N9	Oxidoreductase, short-chain dehydrogenase/reductase family OS=Burkholderia thailandensis (strain ATCC 700388 / DSM 13276 / CIP 106301 / E264) OX=271848 GN=BTH_I0352 PE=3 SV=1	1.34	0.42	0.0833923	13	13	333	52.96	1	0.0166548	Q2T1N9	Oxidoreductase, short-chain dehydrogenase/reductase family	BTH_I0352
High	Q2T1A5	Lipopolysaccharide export system ATP-binding protein LptB OS=Burkholderia thailandensis (strain ATCC 700388 / DSM 13276 / CIP 106301 / E264) OX=271848 GN=BTH_I0487 PE=3 SV=1	0.538	-0.9	0.0912606	11	11	287	55.6	1	0.0218574	Q2T1A5	Lipopolysaccharide export system ATP-binding protein LptB	BTH_I0487
High	Q2T950	Uncharacterized protein OS=Burkholderia thailandensis (strain ATCC 700388 / DSM 13276 / CIP 106301 / E264) OX=271848 GN=BTH_II0097 PE=4 SV=1	1.117	0.16	0.605048	1	8	487	64.68	1	0.540525	Q2T950	DUF2875 domain-containing protein	BTH_II0097
High	Q2SVK0	RNA-binding protein Hfq OS=Burkholderia thailandensis (strain ATCC 700388 / DSM 13276 / CIP 106301 / E264) OX=271848 GN=hfq PE=3 SV=1	1.187	0.25	0.226065	5	5	338	47.18	1	0.151287	Q2SVK0	RNA-binding protein Hfq	BTH_I2532
High	Q2SV30	DUF4123 domain-containing protein OS=Burkholderia thailandensis (strain ATCC 700388 / DSM 13276 / CIP 106301 / E264) OX=271848 GN=BTH_I2704 PE=4 SV=1	1.334	0.42	0.0705896	9	9	231	42.68	1	0.0103456	Q2SV30	DUF4123 domain-containing protein	BTH_I2704
High	Q2SVQ3	Binding protein component of ABC ribose transporter OS=Burkholderia thailandensis (strain ATCC 700388 / DSM 13276 / CIP 106301 / E264) OX=271848 GN=BTH_I2475 PE=4 SV=1	1	0	0.648912	9	9	296	40.22	1	0.586963	Q2SVQ3	Binding protein component of ABC ribose transporter	BTH_I2475
High	Q2T961	Putrescine-binding periplasmic protein OS=Burkholderia thailandensis (strain ATCC 700388 / DSM 13276 / CIP 106301 / E264) OX=271848 GN=BTH_II0086 PE=3 SV=1	1.565	0.65	0.128598	11	11	353	65.54	1	0.0595482	Q2T961	Putrescine-binding periplasmic protein	BTH_II0086
High	Q2SX80	Peptidyl-prolyl cis-trans isomerase OS=Burkholderia thailandensis (strain ATCC 700388 / DSM 13276 / CIP 106301 / E264) OX=271848 GN=BTH_I1939 PE=3 SV=1	0.897	-0.16	0.332623	9	9	425	78.85	1	0.255308	Q2SX80	Peptidyl-prolyl cis-trans isomerase (PPIase) (EC 5.2.1.8)	BTH_I1939
High	Q2SZX8	Cytochrome c family protein OS=Burkholderia thailandensis (strain ATCC 700388 / DSM 13276 / CIP 106301 / E264) OX=271848 GN=BTH_I0967 PE=4 SV=1	0.873	-0.2	0.879578	7	7	329	41.02	1	0.858515	Q2SZX8	Cytochrome c family protein	BTH_I0967
High	Q2SW79	Transcriptional regulator, LacI family OS=Burkholderia thailandensis (strain ATCC 700388 / DSM 13276 / CIP 106301 / E264) OX=271848 GN=BTH_I2299 PE=4 SV=1	1.441	0.53	0.110065	8	8	348	51.35	1	0.0382155	Q2SW79	Transcriptional regulator, LacI family	BTH_I2299
High	Q2SVL2	23S rRNA (guanosine-2'-O-)-methyltransferase RlmB OS=Burkholderia thailandensis (strain ATCC 700388 / DSM 13276 / CIP 106301 / E264) OX=271848 GN=rlmB PE=3 SV=1	1.016	0.02	0.810659	9	9	182	33.59	1	0.772093	Q2SVL2	23S rRNA (guanosine-2'-O-)-methyltransferase RlmB (EC 2.1.1.185) (23S rRNA (guanosine2251 2'-O)-methyltransferase) (23S rRNA Gm2251 2'-O-methyltransferase)	BTH_I2518
High	Q2T097	ParA family protein OS=Burkholderia thailandensis (strain ATCC 700388 / DSM 13276 / CIP 106301 / E264) OX=271848 GN=BTH_I0846 PE=4 SV=1	1.102	0.14	0.860342	6	6	285	42.5	1	0.832873	Q2T097	ParA family protein	BTH_I0846
High	Q2STL6	Chromosomal replication initiator protein DnaA OS=Burkholderia thailandensis (strain ATCC 700388 / DSM 13276 / CIP 106301 / E264) OX=271848 GN=dnaA PE=3 SV=1	0.556	-0.85	0.105009	9	9	170	35.67	1	0.0319079	Q2STL6	Chromosomal replication initiator protein DnaA	BTH_I3239
High	Q2SXP4	Amino acid ABC transporter, ATP-binding protein OS=Burkholderia thailandensis (strain ATCC 700388 / DSM 13276 / CIP 106301 / E264) OX=271848 GN=BTH_I1773 PE=3 SV=1	0.866	-0.21	0.175799	7	8	290	48.25	1	0.103897	Q2SXP4	Amino acid ABC transporter, ATP-binding protein	BTH_I1773
High	Q2SZW2	tRNA uridine(34) hydroxylase OS=Burkholderia thailandensis (strain ATCC 700388 / DSM 13276 / CIP 106301 / E264) OX=271848 GN=trhO PE=3 SV=2	0.579	-0.79	0.0592725	9	9	275	42.98	1	0.00478284	Q2SZW2	tRNA uridine(34) hydroxylase (EC 1.14.-.-) (tRNA hydroxylation protein O)	BTH_I0983
High	Q2SV78	UPF0145 protein BTH_I2656 OS=Burkholderia thailandensis (strain ATCC 700388 / DSM 13276 / CIP 106301 / E264) OX=271848 GN=BTH_I2656 PE=3 SV=1	1.443	0.53	0.095737	6	6	428	74.23	1	0.0247901	Q2SV78	UPF0145 protein BTH_I2656	BTH_I2656
High	Q2SVX1	Cobaltochelatase, CobN subunit OS=Burkholderia thailandensis (strain ATCC 700388 / DSM 13276 / CIP 106301 / E264) OX=271848 GN=cobN PE=4 SV=1	1.039	0.06	0.619292	9	9	257	43.27	1	0.555578	Q2SVX1	Cobaltochelatase, CobN subunit (EC 6.6.1.2)	BTH_I2407
High	Q2SU21	DNA helicase OS=Burkholderia thailandensis (strain ATCC 700388 / DSM 13276 / CIP 106301 / E264) OX=271848 GN=recQ PE=3 SV=1	0.769	-0.38	0.06849	10	10	292	46.01	1	0.00919425	Q2SU21	ATP-dependent DNA helicase RecQ (EC 5.6.2.4) (DNA 3'-5' helicase RecQ)	BTH_I3074
High	Q2T2B7	Glyoxylate reductase OS=Burkholderia thailandensis (strain ATCC 700388 / DSM 13276 / CIP 106301 / E264) OX=271848 GN=BTH_I0123 PE=3 SV=1	1.457	0.54	0.058014	9	9	346	47.6	1	0.00426666	Q2T2B7	Glyoxylate reductase	BTH_I0123
High	Q2SXC2	33 kDa. chaperonin OS=Burkholderia thailandensis (strain ATCC 700388 / DSM 13276 / CIP 106301 / E264) OX=271848 GN=BTH_I1897 PE=4 SV=1	0.709	-0.5	0.0625562	12	12	318	59.27	1	0.00581803	Q2SXC2	33 kDa. chaperonin	BTH_I1897
High	Q2T3Y0	Chitin binding domain protein OS=Burkholderia thailandensis (strain ATCC 700388 / DSM 13276 / CIP 106301 / E264) OX=271848 GN=BTH_II1925 PE=4 SV=1	3.18	1.67	0.0659422	8	8	310	47.48	1	0.00669587	Q2T3Y0	Chitin binding domain protein	BTH_II1925
High	Q2SWI1	Aminotransferase, classes I and II OS=Burkholderia thailandensis (strain ATCC 700388 / DSM 13276 / CIP 106301 / E264) OX=271848 GN=BTH_I2197 PE=4 SV=1	0.637	-0.65	0.0903521	9	9	441	59.38	1	0.0213764	Q2SWI1	alanine transaminase (EC 2.6.1.2)	BTH_I2197
High	Q2SZ27	Protein-export membrane protein SecF OS=Burkholderia thailandensis (strain ATCC 700388 / DSM 13276 / CIP 106301 / E264) OX=271848 GN=secF PE=3 SV=1	0.845	-0.24	0.12294	6	6	492	64.14	1	0.0538799	Q2SZ27	Protein-export membrane protein SecF	BTH_I1275
High	Q2SU64	Diaminopimelate decarboxylase OS=Burkholderia thailandensis (strain ATCC 700388 / DSM 13276 / CIP 106301 / E264) OX=271848 GN=lysA PE=3 SV=1	0.846	-0.24	0.0688098	11	11	242	47.15	1	0.00957889	Q2SU64	Diaminopimelate decarboxylase (DAP decarboxylase) (DAPDC) (EC 4.1.1.20)	BTH_I3031
High	Q2SUU7	Ribonuclease H OS=Burkholderia thailandensis (strain ATCC 700388 / DSM 13276 / CIP 106301 / E264) OX=271848 GN=rnhA PE=3 SV=1	0.631	-0.67	0.0451787	8	8	230	28.62	1	0.00183196	Q2SUU7	Ribonuclease H (RNase H) (EC 3.1.26.4)	BTH_I2790
High	Q2SU43	50S ribosomal protein L18 OS=Burkholderia thailandensis (strain ATCC 700388 / DSM 13276 / CIP 106301 / E264) OX=271848 GN=rplR PE=3 SV=1	0.503	-0.99	0.111767	7	7	911	117.36	1	0.0412266	Q2SU43	Large ribosomal subunit protein uL18 (50S ribosomal protein L18)	BTH_I3052
High	Q2SW91	RND efflux system, outer membrane lipoprotein, NodT family OS=Burkholderia thailandensis (strain ATCC 700388 / DSM 13276 / CIP 106301 / E264) OX=271848 GN=BTH_I2287 PE=3 SV=1	1.307	0.39	0.146129	8	8	310	41.43	1	0.0752571	Q2SW91	RND efflux system, outer membrane lipoprotein, NodT family	BTH_I2287
High	Q2SUI7	Murein hydrolase A OS=Burkholderia thailandensis (strain ATCC 700388 / DSM 13276 / CIP 106301 / E264) OX=271848 GN=BTH_I2905 PE=4 SV=1	0.51	-0.97	0.0451156	10	10	254	42.97	1	0.00175377	Q2SUI7	peptidoglycan lytic exotransglycosylase (EC 4.2.2.n1) (Murein hydrolase A)	BTH_I2905
High	Q2SUI1	Anthranilate phosphoribosyltransferase OS=Burkholderia thailandensis (strain ATCC 700388 / DSM 13276 / CIP 106301 / E264) OX=271848 GN=trpD PE=3 SV=1	1.179	0.24	0.558031	8	8	258	45.11	1	0.487832	Q2SUI1	Anthranilate phosphoribosyltransferase (EC 2.4.2.18)	BTH_I2911
High	Q2SU15	50S ribosomal protein L11 OS=Burkholderia thailandensis (strain ATCC 700388 / DSM 13276 / CIP 106301 / E264) OX=271848 GN=rplK PE=3 SV=1	0.517	-0.95	0.110065	7	7	539	74.34	1	0.0382147	Q2SU15	Large ribosomal subunit protein uL11 (50S ribosomal protein L11)	BTH_I3080
High	Q2T049	Histidine kinase OS=Burkholderia thailandensis (strain ATCC 700388 / DSM 13276 / CIP 106301 / E264) OX=271848 GN=BTH_I0894 PE=4 SV=1	0.871	-0.2	0.132212	10	10	216	41.36	1	0.0629061	Q2T049	Signal transduction histidine-protein kinase/phosphatase MprB (EC 2.7.13.3) (Mycobacterial persistence regulator B)	BTH_I0894
High	Q2T0G5	L-aspartate oxidase OS=Burkholderia thailandensis (strain ATCC 700388 / DSM 13276 / CIP 106301 / E264) OX=271848 GN=nadB PE=3 SV=1	1.21	0.28	0.294311	9	9	308	59.77	1	0.21923	Q2T0G5	L-aspartate oxidase (EC 1.4.3.16)	BTH_I0778
High	Q2SWU0	Threonine dehydratase catabolic OS=Burkholderia thailandensis (strain ATCC 700388 / DSM 13276 / CIP 106301 / E264) OX=271848 GN=BTH_I2085 PE=4 SV=1	1.203	0.27	0.155375	8	8	348	43.63	1	0.084335	Q2SWU0	Threonine dehydratase catabolic	BTH_I2085
High	Q2T1E2	Phosphoenolpyruvate--protein phosphotransferase OS=Burkholderia thailandensis (strain ATCC 700388 / DSM 13276 / CIP 106301 / E264) OX=271848 GN=BTH_I0449 PE=3 SV=1	1.238	0.31	0.374858	7	7	249	30.72	1	0.29778	Q2T1E2	phosphoenolpyruvate--protein phosphotransferase (EC 2.7.3.9)	BTH_I0449
High	Q2SV56	Fimbrial assembly chaperone, putative OS=Burkholderia thailandensis (strain ATCC 700388 / DSM 13276 / CIP 106301 / E264) OX=271848 GN=BTH_I2678 PE=4 SV=1	1.513	0.6	0.309561	8	8	181	45.6	1	0.232863	Q2SV56	Fimbrial assembly chaperone, putative	BTH_I2678
High	Q2SX93	Uncharacterized protein OS=Burkholderia thailandensis (strain ATCC 700388 / DSM 13276 / CIP 106301 / E264) OX=271848 GN=BTH_I1926 PE=4 SV=1	1.651	0.72	0.143658	4	6	342	47.37	1	0.072827	Q2SX93	Uncharacterized protein	BTH_I1926
High	Q2T3M9	Transcriptional regulator, LysR family OS=Burkholderia thailandensis (strain ATCC 700388 / DSM 13276 / CIP 106301 / E264) OX=271848 GN=BTH_II2027 PE=3 SV=1	1.637	0.71	0.187662	8	8	309	41.81	1	0.115042	Q2T3M9	Transcriptional regulator, LysR family	BTH_II2027
High	Q2SZN8	Oxidoreductase, zinc-binding dehydrogenase family protein OS=Burkholderia thailandensis (strain ATCC 700388 / DSM 13276 / CIP 106301 / E264) OX=271848 GN=BTH_I1057 PE=4 SV=1	1.393	0.48	0.192665	12	12	200	50.22	1	0.119401	Q2SZN8	Oxidoreductase, zinc-binding dehydrogenase family protein	BTH_I1057
High	Q2SX95	Imm52 domain-containing protein OS=Burkholderia thailandensis (strain ATCC 700388 / DSM 13276 / CIP 106301 / E264) OX=271848 GN=BTH_I1924 PE=4 SV=1	1.509	0.59	0.205769	5	6	374	59.04	1	0.132646	Q2SX95	Immunity protein 52 domain-containing protein	BTH_I1924
High	Q2T378	Uncharacterized protein OS=Burkholderia thailandensis (strain ATCC 700388 / DSM 13276 / CIP 106301 / E264) OX=271848 GN=BTH_II2183 PE=4 SV=1	3.995	2	0.0396893	7	7	293	52.38	1	0.00115317	Q2T378	DUF1842 domain-containing protein	BTH_II2183
High	Q2T956	Uncharacterized protein OS=Burkholderia thailandensis (strain ATCC 700388 / DSM 13276 / CIP 106301 / E264) OX=271848 GN=BTH_II0091 PE=4 SV=1	1.581	0.66	0.155876	2	8	475	63.46	1	0.0848059	Q2T956	DUF2875 domain-containing protein	BTH_II0091
High	Q2T145	Endoribonuclease L-PSP, putative OS=Burkholderia thailandensis (strain ATCC 700388 / DSM 13276 / CIP 106301 / E264) OX=271848 GN=BTH_I0547 PE=4 SV=1	1.665	0.74	0.120314	8	8	425	60.02	1	0.0508196	Q2T145	Endoribonuclease L-PSP, putative	BTH_I0547
High	Q2T857	Universal stress protein family OS=Burkholderia thailandensis (strain ATCC 700388 / DSM 13276 / CIP 106301 / E264) OX=271848 GN=BTH_II0442 PE=3 SV=1	0.878	-0.19	0.0747993	6	6	432	73.18	1	0.0123629	Q2T857	Universal stress protein family	BTH_II0442
High	Q2T0B1	Uncharacterized protein OS=Burkholderia thailandensis (strain ATCC 700388 / DSM 13276 / CIP 106301 / E264) OX=271848 GN=BTH_I0832 PE=4 SV=1	1.16	0.21	0.111523	5	5	430	50.84	1	0.0406757	Q2T0B1	Cell division protein ZapA (Z ring-associated protein ZapA)	BTH_I0832
High	Q2SX62	Dioxygenase, TauD/TfdA OS=Burkholderia thailandensis (strain ATCC 700388 / DSM 13276 / CIP 106301 / E264) OX=271848 GN=BTH_I1958 PE=4 SV=1	1.776	0.83	0.116464	7	7	261	57.13	1	0.0458123	Q2SX62	Dioxygenase, TauD/TfdA	BTH_I1958
High	Q2STQ0	Uncharacterized protein OS=Burkholderia thailandensis (strain ATCC 700388 / DSM 13276 / CIP 106301 / E264) OX=271848 GN=BTH_I3205 PE=4 SV=1	0.399	-1.33	0.0231098	4	4	329	46.06	1	0.000120973	Q2STQ0	Lipoprotein	BTH_I3205
High	Q2SVL3	N-acetylmuramoyl-L-alanine amidase domain protein OS=Burkholderia thailandensis (strain ATCC 700388 / DSM 13276 / CIP 106301 / E264) OX=271848 GN=BTH_I2517 PE=4 SV=1	0.68	-0.56	0.0499963	10	10	284	44.69	1	0.00300105	Q2SVL3	N-acetylmuramoyl-L-alanine amidase (EC 3.5.1.28)	BTH_I2517
High	Q2SYC6	Aminotransferase OS=Burkholderia thailandensis (strain ATCC 700388 / DSM 13276 / CIP 106301 / E264) OX=271848 GN=BTH_I1528 PE=3 SV=1	0.604	-0.73	0.0481919	6	6	273	38.76	1	0.00272413	Q2SYC6	Aminotransferase (EC 2.6.1.-)	BTH_I1528
High	Q2T4W4	Uncharacterized protein OS=Burkholderia thailandensis (strain ATCC 700388 / DSM 13276 / CIP 106301 / E264) OX=271848 GN=BTH_II1590 PE=4 SV=1	3.318	1.73	0.0688044	11	11	354	56.21	1	0.00952325	Q2T4W4	Uncharacterized protein	BTH_II1590
High	Q2SX42	ABC transporter, periplasmic substrate-binding protein OS=Burkholderia thailandensis (strain ATCC 700388 / DSM 13276 / CIP 106301 / E264) OX=271848 GN=BTH_I1978 PE=4 SV=1	1.453	0.54	0.131815	11	11	255	40.2	1	0.0623301	Q2SX42	ABC transporter, periplasmic substrate-binding protein	BTH_I1978
High	Q2T053	Amino acid ABC transporter, periplasmic amino acid-binding protein OS=Burkholderia thailandensis (strain ATCC 700388 / DSM 13276 / CIP 106301 / E264) OX=271848 GN=BTH_I0890 PE=3 SV=1	0.392	-1.35	0.125973	10	10	285	42.76	1	0.0567633	Q2T053	Amino acid ABC transporter, periplasmic amino acid-binding protein	BTH_I0890
High	Q2T5X1	Oligopeptidase A OS=Burkholderia thailandensis (strain ATCC 700388 / DSM 13276 / CIP 106301 / E264) OX=271848 GN=BTH_II1232 PE=3 SV=1	1.877	0.91	0.113921	7	7	326	46.39	1	0.0433206	Q2T5X1	oligopeptidase A (EC 3.4.24.70)	BTH_II1232
High	Q2SWD8	GTPase HflX OS=Burkholderia thailandensis (strain ATCC 700388 / DSM 13276 / CIP 106301 / E264) OX=271848 GN=hflX PE=3 SV=1	0.758	-0.4	0.0783639	8	9	414	68.39	1	0.014589	Q2SWD8	GTPase HflX (GTP-binding protein HflX)	BTH_I2240
High	Q2T2J6	Type II secretion system protein E OS=Burkholderia thailandensis (strain ATCC 700388 / DSM 13276 / CIP 106301 / E264) OX=271848 GN=BTH_I0008 PE=3 SV=1	0.913	-0.13	0.0779027	9	9	237	47.77	1	0.014348	Q2T2J6	Type II secretion system protein E (T2SS protein E) (Type II traffic warden ATPase)	BTH_I0008
High	Q2SY25	Cytidylate kinase OS=Burkholderia thailandensis (strain ATCC 700388 / DSM 13276 / CIP 106301 / E264) OX=271848 GN=cmk PE=3 SV=1	0.823	-0.28	0.08741	8	8	425	64.38	1	0.0195082	Q2SY25	Cytidylate kinase (CK) (EC 2.7.4.25) (Cytidine monophosphate kinase) (CMP kinase)	BTH_I1637
High	Q2T043	Trehalose-6-phosphate synthase OS=Burkholderia thailandensis (strain ATCC 700388 / DSM 13276 / CIP 106301 / E264) OX=271848 GN=BTH_I0900 PE=3 SV=1	2.124	1.09	0.200891	8	9	329	38.44	1	0.127834	Q2T043	Trehalose-6-phosphate synthase (EC 2.4.1.15) (Osmoregulatory trehalose synthesis protein A) (UDP-glucose-glucosephosphate glucosyltransferase)	BTH_I0900
High	Q2T3S2	CDP-glucose 4,6-dehydratase (O-antigen-related) OS=Burkholderia thailandensis (strain ATCC 700388 / DSM 13276 / CIP 106301 / E264) OX=271848 GN=rfbG PE=4 SV=1	2.444	1.29	0.0231098	8	8	319	40.52	1	0.000181962	Q2T3S2	CDP-glucose 4,6-dehydratase (O-antigen-related) (EC 4.2.1.45)	BTH_II1983
High	Q2SUA0	UDP-N-acetylglucosamine 1-carboxyvinyltransferase OS=Burkholderia thailandensis (strain ATCC 700388 / DSM 13276 / CIP 106301 / E264) OX=271848 GN=murA PE=3 SV=1	0.549	-0.87	0.0997819	9	9	219	54.23	1	0.0273349	Q2SUA0	UDP-N-acetylglucosamine 1-carboxyvinyltransferase (EC 2.5.1.7) (Enoylpyruvate transferase) (UDP-N-acetylglucosamine enolpyruvyl transferase) (EPT)	BTH_I2995
High	Q2SVL4	Ribose-5-phosphate isomerase A OS=Burkholderia thailandensis (strain ATCC 700388 / DSM 13276 / CIP 106301 / E264) OX=271848 GN=rpiA PE=1 SV=1	1.268	0.34	0.390114	6	6	385	58.5	1	0.31239	Q2SVL4	Ribose-5-phosphate isomerase A (EC 5.3.1.6) (Phosphoriboisomerase A) (PRI)	BTH_I2516
High	Q2T880	ATP synthase subunit beta 2 OS=Burkholderia thailandensis (strain ATCC 700388 / DSM 13276 / CIP 106301 / E264) OX=271848 GN=atpD2 PE=3 SV=1	2.555	1.35	0.162289	9	9	375	51.11	1	0.0905173	Q2T880	ATP synthase subunit beta 2 (EC 7.1.2.2) (ATP synthase F1 sector subunit beta 2) (F-ATPase subunit beta 2)	BTH_II0419
High	Q2SUD7	Uncharacterized protein OS=Burkholderia thailandensis (strain ATCC 700388 / DSM 13276 / CIP 106301 / E264) OX=271848 GN=BTH_I2955 PE=4 SV=1	0.999	0	0.55551	8	8	251	39.81	1	0.485273	Q2SUD7	Type VI secretion system-associated protein TagF	BTH_I2955
High	Q2SXW0	Molybdopterin molybdenumtransferase OS=Burkholderia thailandensis (strain ATCC 700388 / DSM 13276 / CIP 106301 / E264) OX=271848 GN=BTH_I1704 PE=3 SV=1	1.71	0.77	0.068673	10	10	255	44.83	1	0.0093625	Q2SXW0	Molybdopterin molybdenumtransferase (EC 2.10.1.1)	BTH_I1704
High	Q2SXU7	3-oxoacyl-[acyl-carrier-protein] synthase 3 OS=Burkholderia thailandensis (strain ATCC 700388 / DSM 13276 / CIP 106301 / E264) OX=271848 GN=fabH PE=3 SV=1	0.702	-0.51	0.156262	8	8	374	60.06	1	0.0852511	Q2SXU7	Beta-ketoacyl-[acyl-carrier-protein] synthase III (Beta-ketoacyl-ACP synthase III) (KAS III) (EC 2.3.1.180) (3-oxoacyl-[acyl-carrier-protein] synthase 3) (3-oxoacyl-[acyl-carrier-protein] synthase III)	BTH_I1717
High	Q2T2N9	Plasmid replication protein, putative OS=Burkholderia thailandensis (strain ATCC 700388 / DSM 13276 / CIP 106301 / E264) OX=271848 GN=BTH_II2373 PE=4 SV=1	0.595	-0.75	0.107114	9	9	296	49.96	1	0.034049	Q2T2N9	Plasmid replication protein, putative	BTH_II2373
High	Q2SX22	Type-4 uracil-DNA glycosylase OS=Burkholderia thailandensis (strain ATCC 700388 / DSM 13276 / CIP 106301 / E264) OX=271848 GN=BTH_I2003 PE=3 SV=1	0.908	-0.14	0.241068	10	10	270	51.53	1	0.1661	Q2SX22	Type-4 uracil-DNA glycosylase (EC 3.2.2.27)	BTH_I2003
High	Q2T319	Glycosyl transferase, group 2 family protein OS=Burkholderia thailandensis (strain ATCC 700388 / DSM 13276 / CIP 106301 / E264) OX=271848 GN=BTH_II2242 PE=4 SV=1	0.629	-0.67	0.0510771	8	8	361	47.47	1	0.00318009	Q2T319	Glycosyl transferase, group 2 family protein	BTH_II2242
High	Q2SZ36	Membrane protein, putative OS=Burkholderia thailandensis (strain ATCC 700388 / DSM 13276 / CIP 106301 / E264) OX=271848 GN=BTH_I1266 PE=4 SV=1	1.235	0.3	0.229081	11	11	235	43.17	1	0.154842	Q2SZ36	Membrane protein, putative	BTH_I1266
High	Q2SWY6	Acyl-[acyl-carrier-protein]--UDP-N-acetylglucosamine O-acyltransferase OS=Burkholderia thailandensis (strain ATCC 700388 / DSM 13276 / CIP 106301 / E264) OX=271848 GN=lpxA PE=1 SV=1	0.587	-0.77	0.247717	7	7	300	43.76	1	0.173449	Q2SWY6	Acyl-[acyl-carrier-protein]--UDP-N-acetylglucosamine O-acyltransferase (UDP-N-acetylglucosamine acyltransferase) (EC 2.3.1.129)	BTH_I2039
High	Q2T149	Intracellular protease, PfpI family OS=Burkholderia thailandensis (strain ATCC 700388 / DSM 13276 / CIP 106301 / E264) OX=271848 GN=BTH_I0543 PE=3 SV=1	3.294	1.72	0.102168	5	5	253	57.69	1	0.0290023	Q2T149	Intracellular protease, PfpI family	BTH_I0543
High	Q2SUG0	Glutaredoxin OS=Burkholderia thailandensis (strain ATCC 700388 / DSM 13276 / CIP 106301 / E264) OX=271848 GN=BTH_I2932 PE=3 SV=1	0.722	-0.47	0.0481919	7	7	462	78.87	1	0.00268137	Q2SUG0	Glutaredoxin	BTH_I2932
High	Q2SZ45	tRNA-specific 2-thiouridylase MnmA OS=Burkholderia thailandensis (strain ATCC 700388 / DSM 13276 / CIP 106301 / E264) OX=271848 GN=mnmA PE=3 SV=1	0.88	-0.18	0.112324	9	9	236	36.7	1	0.0416465	Q2SZ45	tRNA-specific 2-thiouridylase MnmA (EC 2.8.1.13)	BTH_I1257
High	Q2T5C0	Uncharacterized protein OS=Burkholderia thailandensis (strain ATCC 700388 / DSM 13276 / CIP 106301 / E264) OX=271848 GN=BTH_II1433 PE=4 SV=1	1.044	0.06	0.968795	11	11	207	40.44	1	0.960443	Q2T5C0	Pentapeptide repeat-containing protein	BTH_II1433
High	Q2T641	Transcriptional regulator, LysR family OS=Burkholderia thailandensis (strain ATCC 700388 / DSM 13276 / CIP 106301 / E264) OX=271848 GN=BTH_II1161 PE=3 SV=1	1.891	0.92	0.0231098	10	10	265	51.63	1	0.000127671	Q2T641	Transcriptional regulator, LysR family	BTH_II1161
High	Q2SXM8	Hemerythrin domain-containing protein OS=Burkholderia thailandensis (strain ATCC 700388 / DSM 13276 / CIP 106301 / E264) OX=271848 GN=BTH_I1789 PE=3 SV=1	1.575	0.66	0.899748	5	5	273	47.51	1	0.879639	Q2SXM8	Hemerythrin-like domain-containing protein	BTH_I1789
High	Q2T7D8	SelB translation factor OS=Burkholderia thailandensis (strain ATCC 700388 / DSM 13276 / CIP 106301 / E264) OX=271848 GN=selB PE=4 SV=1	1.496	0.58	0.113955	9	9	254	42.46	1	0.0434988	Q2T7D8	Selenocysteine-specific elongation factor (SelB translation factor)	BTH_II0712
High	Q2T0F5	Branched-chain amino acid ABC transporter, ATP-binding protein OS=Burkholderia thailandensis (strain ATCC 700388 / DSM 13276 / CIP 106301 / E264) OX=271848 GN=BTH_I0788 PE=4 SV=1	0.868	-0.2	0.528482	7	7	517	68.76	1	0.45549	Q2T0F5	Branched-chain amino acid ABC transporter, ATP-binding protein	BTH_I0788
High	Q2SYC5	Transcription antitermination protein NusB OS=Burkholderia thailandensis (strain ATCC 700388 / DSM 13276 / CIP 106301 / E264) OX=271848 GN=nusB PE=1 SV=1	1.227	0.3	0.357107	6	6	355	48.8	1	0.279688	Q2SYC5	Transcription antitermination protein NusB (Antitermination factor NusB)	BTH_I1529
High	Q2T1S7	2-hydroxyacid dehydrogenase OS=Burkholderia thailandensis (strain ATCC 700388 / DSM 13276 / CIP 106301 / E264) OX=271848 GN=BTH_I0314 PE=4 SV=1	1.141	0.19	0.243141	8	8	298	46.51	1	0.168615	Q2T1S7	2-hydroxyacid dehydrogenase	BTH_I0314
High	Q2SZY4	Glyoxalase family protein OS=Burkholderia thailandensis (strain ATCC 700388 / DSM 13276 / CIP 106301 / E264) OX=271848 GN=BTH_I0961 PE=4 SV=1	3.111	1.64	0.0541501	7	7	193	57.43	1	0.00352702	Q2SZY4	Glyoxalase family protein	BTH_I0961
High	Q2SZS8	Oxidoreductase, short chain dehydrogenase/reductase family family OS=Burkholderia thailandensis (strain ATCC 700388 / DSM 13276 / CIP 106301 / E264) OX=271848 GN=BTH_I1017 PE=4 SV=1	1.248	0.32	0.316419	10	10	328	42.4	1	0.23883	Q2SZS8	Oxidoreductase, short chain dehydrogenase/reductase family family	BTH_I1017
High	Q2SVD6	Endoribonuclease L-PSP superfamily OS=Burkholderia thailandensis (strain ATCC 700388 / DSM 13276 / CIP 106301 / E264) OX=271848 GN=BTH_I2598 PE=4 SV=1	1.256	0.33	0.0860176	5	5	438	66.15	1	0.0184238	Q2SVD6	Endoribonuclease L-PSP superfamily	BTH_I2598
High	Q2SUS8	Heat shock protein, Hsp20 family OS=Burkholderia thailandensis (strain ATCC 700388 / DSM 13276 / CIP 106301 / E264) OX=271848 GN=BTH_I2809 PE=3 SV=1	1.622	0.7	0.0684353	7	7	319	58.32	1	0.00754357	Q2SUS8	Heat shock protein, Hsp20 family	BTH_I2809
High	Q2STJ5	ATP-dependent DNA helicase Rep OS=Burkholderia thailandensis (strain ATCC 700388 / DSM 13276 / CIP 106301 / E264) OX=271848 GN=rep PE=3 SV=1	0.601	-0.74	0.0734954	10	10	263	38.67	1	0.0119207	Q2STJ5	ATP-dependent DNA helicase Rep (EC 5.6.2.4) (DNA 3'-5' helicase Rep)	BTH_I3260
High	Q2T144	NADPH-dependent 7-cyano-7-deazaguanine reductase OS=Burkholderia thailandensis (strain ATCC 700388 / DSM 13276 / CIP 106301 / E264) OX=271848 GN=queF PE=3 SV=1	1.128	0.17	0.184208	9	9	251	41.33	1	0.111983	Q2T144	NADPH-dependent 7-cyano-7-deazaguanine reductase (EC 1.7.1.13) (7-cyano-7-carbaguanine reductase) (NADPH-dependent nitrile oxidoreductase) (PreQ(0) reductase)	BTH_I0548
High	Q2SZE5	Outer membrane lipoprotein OS=Burkholderia thailandensis (strain ATCC 700388 / DSM 13276 / CIP 106301 / E264) OX=271848 GN=BTH_I1157 PE=4 SV=1	1.057	0.08	0.491476	4	4	803	82.17	1	0.416154	Q2SZE5	Outer membrane lipoprotein	BTH_I1157
High	Q2SWL2	Asparaginase family protein OS=Burkholderia thailandensis (strain ATCC 700388 / DSM 13276 / CIP 106301 / E264) OX=271848 GN=BTH_I2166 PE=3 SV=1	0.602	-0.73	0.1211	6	6	196	30.07	1	0.0514699	Q2SWL2	Asparaginase family protein	BTH_I2166
High	Q2T133	Uncharacterized protein OS=Burkholderia thailandensis (strain ATCC 700388 / DSM 13276 / CIP 106301 / E264) OX=271848 GN=BTH_I0559 PE=4 SV=1	1.223	0.29	0.252075	5	5	296	49.53	1	0.178066	Q2T133	DUF502 domain-containing protein	BTH_I0559
High	Q2T318	4-hydroxy-3-methylbut-2-enyl diphosphate reductase OS=Burkholderia thailandensis (strain ATCC 700388 / DSM 13276 / CIP 106301 / E264) OX=271848 GN=ispH-2 PE=3 SV=1	0.211	-2.25	0.111523	7	7	262	45.45	1	0.0407378	Q2T318	4-hydroxy-3-methylbut-2-enyl diphosphate reductase (HMBPP reductase) (EC 1.17.7.4)	BTH_II2243
High	Q2SXV5	Haloacid dehalogenase-like hydrolase OS=Burkholderia thailandensis (strain ATCC 700388 / DSM 13276 / CIP 106301 / E264) OX=271848 GN=BTH_I1709 PE=4 SV=1	1.416	0.5	0.236538	7	7	298	41.22	1	0.162199	Q2SXV5	Haloacid dehalogenase-like hydrolase	BTH_I1709
High	Q2T510	Flagellar hook-associated protein 2 OS=Burkholderia thailandensis (strain ATCC 700388 / DSM 13276 / CIP 106301 / E264) OX=271848 GN=BTH_II1544 PE=3 SV=1	0.546	-0.87	0.0860972	8	8	318	41.27	1	0.0186929	Q2T510	Flagellar hook-associated protein 2 (HAP2) (Flagellar cap protein)	BTH_II1544
High	Q2T114	Ribosomal RNA small subunit methyltransferase A OS=Burkholderia thailandensis (strain ATCC 700388 / DSM 13276 / CIP 106301 / E264) OX=271848 GN=rsmA PE=3 SV=1	0.78	-0.36	0.0639895	5	5	292	39.41	1	0.00631314	Q2T114	Ribosomal RNA small subunit methyltransferase A (EC 2.1.1.182) (16S rRNA (adenine(1518)-N(6)/adenine(1519)-N(6))-dimethyltransferase) (16S rRNA dimethyladenosine transferase) (16S rRNA dimethylase) (S-adenosylmethionine-6-N', N'-adenosyl(rRNA) dimethyltransferase)	BTH_I0578
High	Q2T4J0	Alanine racemase OS=Burkholderia thailandensis (strain ATCC 700388 / DSM 13276 / CIP 106301 / E264) OX=271848 GN=alr-2 PE=3 SV=1	1.036	0.05	0.779505	8	9	272	43.72	1	0.735338	Q2T4J0	Alanine racemase (EC 5.1.1.1)	BTH_II1715
High	Q2SVX6	Glycosyl hydrolase, family 18 OS=Burkholderia thailandensis (strain ATCC 700388 / DSM 13276 / CIP 106301 / E264) OX=271848 GN=BTH_I2402 PE=4 SV=1	2.671	1.42	0.162414	6	6	407	53.63	1	0.0908857	Q2SVX6	Glycosyl hydrolase, family 18	BTH_I2402
High	Q2T7N4	GTP cyclohydrolase FolE2 OS=Burkholderia thailandensis (strain ATCC 700388 / DSM 13276 / CIP 106301 / E264) OX=271848 GN=folE2 PE=3 SV=2	0.278	-1.85	0.0888583	8	8	231	42.44	1	0.0201435	Q2T7N4	GTP cyclohydrolase FolE2 (EC 3.5.4.16)	BTH_II0615
High	Q2SZS0	DNA-binding response regulator KdpE OS=Burkholderia thailandensis (strain ATCC 700388 / DSM 13276 / CIP 106301 / E264) OX=271848 GN=BTH_I1025 PE=4 SV=1	4.302	2.11	0.102566	8	8	286	44.99	1	0.0294572	Q2SZS0	DNA-binding response regulator KdpE	BTH_I1025
High	Q2SVF1	Ata11 protein OS=Burkholderia thailandensis (strain ATCC 700388 / DSM 13276 / CIP 106301 / E264) OX=271848 GN=BTH_I2582 PE=4 SV=1	2.48	1.31	0.0689249	6	6	315	55.24	1	0.00973971	Q2SVF1	Ata11 protein	BTH_I2582
High	Q2T2F4	GspC OS=Burkholderia thailandensis (strain ATCC 700388 / DSM 13276 / CIP 106301 / E264) OX=271848 GN=BTH_I0010 PE=4 SV=1	1.079	0.11	0.616093	5	5	462	46.63	1	0.55177	Q2T2F4	GspC	BTH_I0010
High	Q2T2U5	CBS domain protein OS=Burkholderia thailandensis (strain ATCC 700388 / DSM 13276 / CIP 106301 / E264) OX=271848 GN=BTH_II2317 PE=4 SV=1	2.401	1.26	0.0344855	7	7	222	40.56	1	0.000705549	Q2T2U5	CBS domain protein	BTH_II2317
High	Q2SZV8	Heptosyltransferase family protein OS=Burkholderia thailandensis (strain ATCC 700388 / DSM 13276 / CIP 106301 / E264) OX=271848 GN=BTH_I0987 PE=4 SV=1	0.725	-0.46	0.0496153	8	8	248	39.54	1	0.0028673	Q2SZV8	Heptosyltransferase family protein	BTH_I0987
High	Q2T546	Putative NADH dehydrogenase/NAD(P)H nitroreductase BTH_II1507 OS=Burkholderia thailandensis (strain ATCC 700388 / DSM 13276 / CIP 106301 / E264) OX=271848 GN=BTH_II1507 PE=3 SV=1	0.905	-0.14	0.218913	8	8	164	45.18	1	0.144684	Q2T546	Putative NADH dehydrogenase/NAD(P)H nitroreductase BTH_II1507 (EC 1.-.-.-)	BTH_II1507
High	Q2T6T6	60 kDa chaperonin OS=Burkholderia thailandensis (strain ATCC 700388 / DSM 13276 / CIP 106301 / E264) OX=271848 GN=groL-2 PE=3 SV=1	1.777	0.83	0.0817267	8	8	196	33.23	1	0.0157869	Q2T6T6	60 kDa chaperonin	BTH_II0916
High	Q2T5W6	Thiotemplate mechanism natural product synthetase OS=Burkholderia thailandensis (strain ATCC 700388 / DSM 13276 / CIP 106301 / E264) OX=271848 GN=BTH_II1237 PE=4 SV=1	1.712	0.78	0.214414	9	9	180	31.7	1	0.140752	Q2T5W6	Thiotemplate mechanism natural product synthetase	BTH_II1237
High	Q2SZL0	Enoyl-CoA hydratase/isomerase family protein OS=Burkholderia thailandensis (strain ATCC 700388 / DSM 13276 / CIP 106301 / E264) OX=271848 GN=BTH_I1086 PE=3 SV=1	1.025	0.04	0.717727	8	8	175	38.13	1	0.663875	Q2SZL0	Enoyl-CoA hydratase/isomerase family protein	BTH_I1086
High	Q2T3D0	Amino acid ABC transporter, periplasmic amino acid-binding protein OS=Burkholderia thailandensis (strain ATCC 700388 / DSM 13276 / CIP 106301 / E264) OX=271848 GN=BTH_II2131 PE=3 SV=1	0.643	-0.64	0.150278	7	7	278	45.75	1	0.0792652	Q2T3D0	Amino acid ABC transporter, periplasmic amino acid-binding protein	BTH_II2131
High	Q2T964	Acetyltransferase, GNAT family OS=Burkholderia thailandensis (strain ATCC 700388 / DSM 13276 / CIP 106301 / E264) OX=271848 GN=BTH_II0083 PE=4 SV=1	1.804	0.85	0.116342	6	6	239	50.57	1	0.045727	Q2T964	Acetyltransferase, GNAT family	BTH_II0083
High	Q2T2F3	Type II secretion system core protein G OS=Burkholderia thailandensis (strain ATCC 700388 / DSM 13276 / CIP 106301 / E264) OX=271848 GN=gspG PE=3 SV=1	1.117	0.16	0.586801	4	4	359	61.8	1	0.519727	Q2T2F3	Type II secretion system core protein G	BTH_I0011
High	Q2SZN4	NADH-quinone oxidoreductase subunit B OS=Burkholderia thailandensis (strain ATCC 700388 / DSM 13276 / CIP 106301 / E264) OX=271848 GN=nuoB PE=3 SV=2	0.815	-0.3	0.175636	7	7	459	53.59	1	0.103688	Q2SZN4	NADH-quinone oxidoreductase subunit B (EC 7.1.1.-) (NADH dehydrogenase I subunit B) (NDH-1 subunit B)	BTH_I1062
High	Q2SZG1	50S ribosomal protein L27 OS=Burkholderia thailandensis (strain ATCC 700388 / DSM 13276 / CIP 106301 / E264) OX=271848 GN=rpmA PE=3 SV=1	0.604	-0.73	0.236113	4	4	473	61.93	1	0.161555	Q2SZG1	Large ribosomal subunit protein bL27 (50S ribosomal protein L27)	BTH_I1141
High	Q2SX17	DNA repair protein RadA OS=Burkholderia thailandensis (strain ATCC 700388 / DSM 13276 / CIP 106301 / E264) OX=271848 GN=radA PE=3 SV=1	1.114	0.16	0.536979	6	6	414	49.13	1	0.464254	Q2SX17	DNA repair protein RadA	BTH_I2008
High	Q2SU32	50S ribosomal protein L22 OS=Burkholderia thailandensis (strain ATCC 700388 / DSM 13276 / CIP 106301 / E264) OX=271848 GN=rplV PE=3 SV=1	0.625	-0.68	0.0669759	6	6	717	130.18	1	0.00709961	Q2SU32	Large ribosomal subunit protein uL22 (50S ribosomal protein L22)	BTH_I3063
High	Q2STC8	Branched-chain amino acid ABC transporter, periplasmic branched-chain amino acid-binding protein OS=Burkholderia thailandensis (strain ATCC 700388 / DSM 13276 / CIP 106301 / E264) OX=271848 GN=BTH_I3329 PE=4 SV=1	2.219	1.15	0.172363	9	9	305	45.38	1	0.100655	Q2STC8	Branched-chain amino acid ABC transporter, periplasmic branched-chain amino acid-binding protein	BTH_I3329
High	Q2SUB0	Phosphoribosyl-ATP pyrophosphatase OS=Burkholderia thailandensis (strain ATCC 700388 / DSM 13276 / CIP 106301 / E264) OX=271848 GN=hisE PE=3 SV=2	1.181	0.24	0.228623	7	7	491	60.39	1	0.154386	Q2SUB0	Phosphoribosyl-ATP pyrophosphatase (PRA-PH) (EC 3.6.1.31)	BTH_I2985
High	Q2T1D1	Acetyltransferase, GNAT family OS=Burkholderia thailandensis (strain ATCC 700388 / DSM 13276 / CIP 106301 / E264) OX=271848 GN=BTH_I0460 PE=4 SV=1	0.807	-0.31	0.0626983	6	6	347	50.6	1	0.00598557	Q2T1D1	Acetyltransferase, GNAT family	BTH_I0460
High	Q2SWJ0	Thioredoxin peroxidase OS=Burkholderia thailandensis (strain ATCC 700388 / DSM 13276 / CIP 106301 / E264) OX=271848 GN=BTH_I2188 PE=4 SV=1	0.952	-0.07	0.567193	6	6	519	57.93	1	0.499101	Q2SWJ0	thioredoxin-dependent peroxiredoxin (EC 1.11.1.24) (Bacterioferritin comigratory protein) (Thioredoxin peroxidase) (Thioredoxin-dependent peroxiredoxin Bcp)	BTH_I2188
High	Q2SUI5	Ribulose-phosphate 3-epimerase OS=Burkholderia thailandensis (strain ATCC 700388 / DSM 13276 / CIP 106301 / E264) OX=271848 GN=rpe PE=3 SV=1	1.363	0.45	0.24826	8	8	152	41.37	1	0.173988	Q2SUI5	Ribulose-phosphate 3-epimerase (EC 5.1.3.1)	BTH_I2907
High	Q2SW96	Metallo-beta-lactamase family protein OS=Burkholderia thailandensis (strain ATCC 700388 / DSM 13276 / CIP 106301 / E264) OX=271848 GN=BTH_I2282 PE=4 SV=1	1.616	0.69	0.0757893	8	8	212	44.5	1	0.0133575	Q2SW96	Metallo-beta-lactamase family protein	BTH_I2282
High	Q2SU05	Phenylacetate-CoA oxygenase, PaaI subunit OS=Burkholderia thailandensis (strain ATCC 700388 / DSM 13276 / CIP 106301 / E264) OX=271848 GN=paaI PE=4 SV=1	1.865	0.9	0.116969	7	7	244	45.19	1	0.0462252	Q2SU05	Phenylacetate-CoA oxygenase, PaaI subunit	BTH_I3099
High	Q2SYG3	Lipopolysaccharide heptosyltransferase I OS=Burkholderia thailandensis (strain ATCC 700388 / DSM 13276 / CIP 106301 / E264) OX=271848 GN=rfaC-1 PE=4 SV=1	1.463	0.55	0.203284	9	9	216	33.19	1	0.130136	Q2SYG3	Lipopolysaccharide heptosyltransferase 1 (EC 2.4.99.23) (ADP-heptose:lipopolysaccharide heptosyltransferase I)	BTH_I1490
High	Q2SUU6	DNA polymerase III subunit epsilon OS=Burkholderia thailandensis (strain ATCC 700388 / DSM 13276 / CIP 106301 / E264) OX=271848 GN=dnaQ PE=4 SV=1	0.8	-0.32	0.105258	9	9	301	48.08	1	0.0322966	Q2SUU6	DNA polymerase III subunit epsilon (EC 2.7.7.7)	BTH_I2791
High	Q2T5R4	HTH marR-type domain-containing protein OS=Burkholderia thailandensis (strain ATCC 700388 / DSM 13276 / CIP 106301 / E264) OX=271848 GN=BTH_II1289 PE=4 SV=1	1.223	0.29	0.0604618	9	9	198	49.5	1	0.00536666	Q2T5R4	HTH marR-type domain-containing protein	BTH_II1289
High	Q2SXI2	Probable Fe(2+)-trafficking protein OS=Burkholderia thailandensis (strain ATCC 700388 / DSM 13276 / CIP 106301 / E264) OX=271848 GN=BTH_I1836 PE=3 SV=1	0.838	-0.26	0.262101	7	7	437	53.7	1	0.187622	Q2SXI2	Probable Fe(2+)-trafficking protein	BTH_I1836
High	Q2T4Y4	DNA-binding response regulator, LuxR family OS=Burkholderia thailandensis (strain ATCC 700388 / DSM 13276 / CIP 106301 / E264) OX=271848 GN=BTH_II1570 PE=4 SV=1	1.345	0.43	0.102168	5	7	234	49.07	1	0.0291852	Q2T4Y4	DNA-binding response regulator, LuxR family	BTH_II1570
High	Q2T7T3	Demethylmenaquinone methyltransferase OS=Burkholderia thailandensis (strain ATCC 700388 / DSM 13276 / CIP 106301 / E264) OX=271848 GN=BTH_II0566 PE=4 SV=1	3.865	1.95	0.0684353	7	7	199	25.32	1	0.00894023	Q2T7T3	Demethylmenaquinone methyltransferase	BTH_II0566
High	Q2SU51	30S ribosomal protein S11 OS=Burkholderia thailandensis (strain ATCC 700388 / DSM 13276 / CIP 106301 / E264) OX=271848 GN=rpsK PE=3 SV=1	0.32	-1.64	0.126063	4	4	503	64.92	1	0.0569137	Q2SU51	Small ribosomal subunit protein uS11 (30S ribosomal protein S11)	BTH_I3044
High	Q2T4A6	Enoyl-CoA hydratase/isomerase family protein OS=Burkholderia thailandensis (strain ATCC 700388 / DSM 13276 / CIP 106301 / E264) OX=271848 GN=BTH_II1799 PE=3 SV=1	2.971	1.57	0.0684353	9	9	303	37.12	1	0.00884527	Q2T4A6	Enoyl-CoA hydratase/isomerase family protein	BTH_II1799
High	Q2SZL6	MoaC domain protein OS=Burkholderia thailandensis (strain ATCC 700388 / DSM 13276 / CIP 106301 / E264) OX=271848 GN=BTH_I1080 PE=4 SV=1	1.362	0.45	0.130767	8	8	227	38.72	1	0.0610414	Q2SZL6	MoaC domain protein	BTH_I1080
High	Q2STK3	Alginate_lyase domain-containing protein OS=Burkholderia thailandensis (strain ATCC 700388 / DSM 13276 / CIP 106301 / E264) OX=271848 GN=BTH_I3252 PE=4 SV=1	1.298	0.38	0.105009	9	9	160	30.64	1	0.0318971	Q2STK3	Alginate lyase domain-containing protein	BTH_I3252
High	Q2SUV7	Transcription elongation factor GreA OS=Burkholderia thailandensis (strain ATCC 700388 / DSM 13276 / CIP 106301 / E264) OX=271848 GN=greA PE=3 SV=1	0.47	-1.09	0.219329	6	6	278	39.69	1	0.145379	Q2SUV7	Transcription elongation factor GreA (Transcript cleavage factor GreA)	BTH_I2780
High	Q2T0G6	Quinolinate phosphoribosyltransferase [decarboxylating] OS=Burkholderia thailandensis (strain ATCC 700388 / DSM 13276 / CIP 106301 / E264) OX=271848 GN=nadC PE=3 SV=1	1.134	0.18	0.291228	9	9	271	41.13	1	0.21631	Q2T0G6	nicotinate-nucleotide diphosphorylase (carboxylating) (EC 2.4.2.19) (Quinolinate phosphoribosyltransferase [decarboxylating])	BTH_I0777
High	Q2SV72	CAIB/BAIF family protein OS=Burkholderia thailandensis (strain ATCC 700388 / DSM 13276 / CIP 106301 / E264) OX=271848 GN=BTH_I2662 PE=4 SV=1	1.397	0.48	0.0790838	9	9	273	46.14	1	0.0147966	Q2SV72	CAIB/BAIF family protein	BTH_I2662
High	Q2SVZ1	Oxidoreductase, short-chain dehydrogenase/reductase family OS=Burkholderia thailandensis (strain ATCC 700388 / DSM 13276 / CIP 106301 / E264) OX=271848 GN=BTH_I2387 PE=3 SV=1	1.75	0.81	0.110924	7	7	257	44.87	1	0.0396669	Q2SVZ1	Oxidoreductase, short-chain dehydrogenase/reductase family	BTH_I2387
High	Q2SU14	Transcription termination/antitermination protein NusG OS=Burkholderia thailandensis (strain ATCC 700388 / DSM 13276 / CIP 106301 / E264) OX=271848 GN=nusG PE=3 SV=1	0.341	-1.55	0.12133	7	7	492	62.23	1	0.05191	Q2SU14	Transcription termination/antitermination protein NusG	BTH_I3081
High	Q2SVH9	ATPase, AFG1 type OS=Burkholderia thailandensis (strain ATCC 700388 / DSM 13276 / CIP 106301 / E264) OX=271848 GN=BTH_I2553 PE=4 SV=1	0.855	-0.23	0.229668	10	10	197	49.88	1	0.155472	Q2SVH9	ATPase, AFG1 type	BTH_I2553
High	Q2T6X3	SCO1/SenC family protein OS=Burkholderia thailandensis (strain ATCC 700388 / DSM 13276 / CIP 106301 / E264) OX=271848 GN=BTH_II0879 PE=3 SV=1	1.06	0.08	0.558001	6	6	218	36.83	1	0.487627	Q2T6X3	SCO1/SenC family protein	BTH_II0879
High	Q2T5S7	Uncharacterized protein OS=Burkholderia thailandensis (strain ATCC 700388 / DSM 13276 / CIP 106301 / E264) OX=271848 GN=BTH_II1276 PE=4 SV=1	2.492	1.32	0.0583689	11	11	245	49.71	1	0.00447271	Q2T5S7	Uncharacterized protein	BTH_II1276
High	Q2SZG3	Octaprenyl-diphosphate synthase OS=Burkholderia thailandensis (strain ATCC 700388 / DSM 13276 / CIP 106301 / E264) OX=271848 GN=BTH_I1139 PE=3 SV=1	0.655	-0.61	0.0618229	5	5	260	37.78	1	0.00560591	Q2SZG3	Octaprenyl-diphosphate synthase	BTH_I1139
High	Q2SVX0	Cobalamin synthesis protein/P47K family protein OS=Burkholderia thailandensis (strain ATCC 700388 / DSM 13276 / CIP 106301 / E264) OX=271848 GN=BTH_I2408 PE=3 SV=1	1.254	0.33	0.364807	6	6	405	53.85	1	0.287816	Q2SVX0	Cobalamin synthesis protein/P47K family protein	BTH_I2408
High	Q2T2Q1	Phytoene synthase, putative OS=Burkholderia thailandensis (strain ATCC 700388 / DSM 13276 / CIP 106301 / E264) OX=271848 GN=BTH_II2361 PE=4 SV=1	0.718	-0.48	0.0384961	7	7	302	44.97	1	0.00106933	Q2T2Q1	Phytoene synthase, putative	BTH_II2361
High	Q2T7R0	CHAD domain family OS=Burkholderia thailandensis (strain ATCC 700388 / DSM 13276 / CIP 106301 / E264) OX=271848 GN=BTH_II0589 PE=4 SV=1	1.928	0.95	0.075315	9	9	200	36.31	1	0.0126668	Q2T7R0	CHAD domain family	BTH_II0589
High	Q2SX54	Phosphoserine aminotransferase OS=Burkholderia thailandensis (strain ATCC 700388 / DSM 13276 / CIP 106301 / E264) OX=271848 GN=serC PE=3 SV=1	3.072	1.62	0.0925777	8	8	312	67.07	1	0.0229375	Q2SX54	Phosphoserine aminotransferase (EC 2.6.1.52) (Phosphohydroxythreonine aminotransferase) (PSAT)	BTH_I1966
High	Q2T6X0	Uncharacterized protein OS=Burkholderia thailandensis (strain ATCC 700388 / DSM 13276 / CIP 106301 / E264) OX=271848 GN=BTH_II0882 PE=4 SV=1	2.622	1.39	0.271068	6	6	461	46.04	1	0.196204	Q2T6X0	SRPBCC family protein	BTH_II0882
High	Q2STT0	Protein phosphatase CheZ OS=Burkholderia thailandensis (strain ATCC 700388 / DSM 13276 / CIP 106301 / E264) OX=271848 GN=BTH_I3175 PE=3 SV=1	1.076	0.11	0.789567	5	5	244	33.04	1	0.746711	Q2STT0	Protein phosphatase CheZ (EC 3.1.3.-) (Chemotaxis protein CheZ)	BTH_I3175
High	Q2T1W9	Glutathione reductase OS=Burkholderia thailandensis (strain ATCC 700388 / DSM 13276 / CIP 106301 / E264) OX=271848 GN=gor PE=3 SV=1	2.153	1.11	0.11227	8	8	252	40.54	1	0.0415458	Q2T1W9	Glutathione reductase (GRase) (EC 1.8.1.7)	BTH_I0272
High	Q2SXN7	Succinylglutamate desuccinylase OS=Burkholderia thailandensis (strain ATCC 700388 / DSM 13276 / CIP 106301 / E264) OX=271848 GN=astE PE=3 SV=1	2.1	1.07	0.191731	9	9	241	38	1	0.118699	Q2SXN7	Succinylglutamate desuccinylase (EC 3.5.1.96)	BTH_I1780
High	Q2SVE5	Transcriptional regulator, merR family OS=Burkholderia thailandensis (strain ATCC 700388 / DSM 13276 / CIP 106301 / E264) OX=271848 GN=BTH_I2588 PE=4 SV=1	1.91	0.93	0.0997305	6	6	318	38.47	1	0.027289	Q2SVE5	Transcriptional regulator, merR family	BTH_I2588
High	Q2T0N2	Kynurenine formamidase OS=Burkholderia thailandensis (strain ATCC 700388 / DSM 13276 / CIP 106301 / E264) OX=271848 GN=kynB PE=3 SV=2	2.468	1.3	0.311466	7	7	376	55.25	1	0.234793	Q2T0N2	Kynurenine formamidase (KFA) (KFase) (EC 3.5.1.9) (Arylformamidase) (N-formylkynurenine formamidase) (FKF)	BTH_I0711
High	Q2SWI6	Glycosyl transferase, group 2 family protein OS=Burkholderia thailandensis (strain ATCC 700388 / DSM 13276 / CIP 106301 / E264) OX=271848 GN=BTH_I2192 PE=4 SV=1	0.906	-0.14	0.474261	9	9	187	40.73	1	0.399168	Q2SWI6	Glycosyl transferase, group 2 family protein	BTH_I2192
High	Q2SWQ6	ATP-dependent Clp protease proteolytic subunit OS=Burkholderia thailandensis (strain ATCC 700388 / DSM 13276 / CIP 106301 / E264) OX=271848 GN=clpP PE=3 SV=1	0.914	-0.13	0.104433	7	7	273	59.42	1	0.0307431	Q2SWQ6	ATP-dependent Clp protease proteolytic subunit (EC 3.4.21.92) (Endopeptidase Clp)	BTH_I2120
High	Q2SXJ3	Imidazolonepropionase OS=Burkholderia thailandensis (strain ATCC 700388 / DSM 13276 / CIP 106301 / E264) OX=271848 GN=hutI PE=3 SV=1	1.737	0.8	0.163887	9	9	164	38.39	1	0.0929708	Q2SXJ3	Imidazolonepropionase (EC 3.5.2.7) (Imidazolone-5-propionate hydrolase)	BTH_I1824
High	Q2SVJ2	Type II/IV secretion system protein OS=Burkholderia thailandensis (strain ATCC 700388 / DSM 13276 / CIP 106301 / E264) OX=271848 GN=BTH_I2540 PE=3 SV=1	1.549	0.63	0.0644375	10	10	86	28.2	1	0.00637791	Q2SVJ2	Type II/IV secretion system protein	BTH_I2540
High	Q2SW58	Uncharacterized protein OS=Burkholderia thailandensis (strain ATCC 700388 / DSM 13276 / CIP 106301 / E264) OX=271848 GN=BTH_I2320 PE=4 SV=1	1.063	0.09	0.554305	4	4	289	36.57	1	0.484044	Q2SW58	Uncharacterized protein	BTH_I2320
High	Q2SWH4	Rrf2 family protein OS=Burkholderia thailandensis (strain ATCC 700388 / DSM 13276 / CIP 106301 / E264) OX=271848 GN=BTH_I2204 PE=4 SV=1	0.756	-0.4	0.1103	4	4	368	44.47	1	0.0392699	Q2SWH4	Rrf2 family protein	BTH_I2204
High	Q2SU97	ABC transporter, ATP-binding protein OS=Burkholderia thailandensis (strain ATCC 700388 / DSM 13276 / CIP 106301 / E264) OX=271848 GN=BTH_I2998 PE=4 SV=1	0.73	-0.45	0.0460483	9	9	149	37.44	1	0.00205148	Q2SU97	ABC transporter, ATP-binding protein	BTH_I2998
High	Q2T0G7	Quinolinate synthase A OS=Burkholderia thailandensis (strain ATCC 700388 / DSM 13276 / CIP 106301 / E264) OX=271848 GN=nadA PE=3 SV=1	0.501	-1	0.10248	8	8	161	33.41	1	0.0293829	Q2T0G7	Quinolinate synthase (EC 2.5.1.72)	BTH_I0776
High	Q2SZJ5	Acyl-CoA synthetase OS=Burkholderia thailandensis (strain ATCC 700388 / DSM 13276 / CIP 106301 / E264) OX=271848 GN=BTH_I1106 PE=4 SV=1	1.281	0.36	0.234098	9	9	236	35.97	1	0.15995	Q2SZJ5	Long-chain-fatty-acid--CoA ligase (EC 6.2.1.3) (Long-chain acyl-CoA synthetase)	BTH_I1106
High	Q2SZP0	30S ribosomal protein S15 OS=Burkholderia thailandensis (strain ATCC 700388 / DSM 13276 / CIP 106301 / E264) OX=271848 GN=rpsO PE=3 SV=2	0.63	-0.67	0.06849	5	6	322	83.14	1	0.00929383	Q2SZP0	Small ribosomal subunit protein uS15 (30S ribosomal protein S15)	BTH_I1055
High	Q2T125	Enoyl-CoA hydratase/isomerase family protein OS=Burkholderia thailandensis (strain ATCC 700388 / DSM 13276 / CIP 106301 / E264) OX=271848 GN=BTH_I0567 PE=3 SV=1	1.788	0.84	0.0951431	8	8	282	39.59	1	0.0242718	Q2T125	Enoyl-CoA hydratase/isomerase family protein	BTH_I0567
High	Q2SXV8	GTP 3',8-cyclase OS=Burkholderia thailandensis (strain ATCC 700388 / DSM 13276 / CIP 106301 / E264) OX=271848 GN=moaA PE=3 SV=1	0.948	-0.08	0.530899	9	9	199	37.61	1	0.45818	Q2SXV8	GTP 3',8-cyclase (EC 4.1.99.22) (Molybdenum cofactor biosynthesis protein A)	BTH_I1706
High	Q2T2E7	General secretion pathway protein M OS=Burkholderia thailandensis (strain ATCC 700388 / DSM 13276 / CIP 106301 / E264) OX=271848 GN=BTH_I0017 PE=3 SV=1	1.013	0.02	0.584403	4	4	351	44.94	1	0.517043	Q2T2E7	General secretion pathway protein M	BTH_I0017
High	Q2SZP1	Amino acid-binding protein, putative OS=Burkholderia thailandensis (strain ATCC 700388 / DSM 13276 / CIP 106301 / E264) OX=271848 GN=BTH_I1054 PE=4 SV=1	0.798	-0.32	0.0916632	10	10	176	30.57	1	0.0222992	Q2SZP1	Amino acid-binding protein, putative	BTH_I1054
High	Q2SUK9	Cytochrome c4, putative OS=Burkholderia thailandensis (strain ATCC 700388 / DSM 13276 / CIP 106301 / E264) OX=271848 GN=BTH_I2878 PE=4 SV=1	2.992	1.58	0.248773	4	4	312	41.03	1	0.174824	Q2SUK9	Cytochrome c4, putative	BTH_I2878
High	Q2SZM2	NADH-quinone oxidoreductase subunit N OS=Burkholderia thailandensis (strain ATCC 700388 / DSM 13276 / CIP 106301 / E264) OX=271848 GN=nuoN PE=3 SV=1	0.931	-0.1	0.709599	5	5	223	35.46	1	0.654543	Q2SZM2	NADH-quinone oxidoreductase subunit N (EC 7.1.1.-) (NADH dehydrogenase I subunit N) (NDH-1 subunit N)	BTH_I1074
High	Q2SW72	Uncharacterized protein OS=Burkholderia thailandensis (strain ATCC 700388 / DSM 13276 / CIP 106301 / E264) OX=271848 GN=BTH_I2306 PE=4 SV=1	2.432	1.28	0.0344855	9	9	296	51.31	1	0.000582741	Q2SW72	Double zinc ribbon family protein	BTH_I2306
High	Q2T0B0	Uncharacterized protein OS=Burkholderia thailandensis (strain ATCC 700388 / DSM 13276 / CIP 106301 / E264) OX=271848 GN=BTH_I0833 PE=4 SV=1	1.229	0.3	0.28013	7	7	427	83.38	1	0.204999	Q2T0B0	ATPase	BTH_I0833
High	Q2SW88	Transcriptional regulator, TetR family OS=Burkholderia thailandensis (strain ATCC 700388 / DSM 13276 / CIP 106301 / E264) OX=271848 GN=BTH_I2290 PE=4 SV=1	1.033	0.05	0.369761	7	7	238	33.11	1	0.292315	Q2SW88	Transcriptional regulator, TetR family	BTH_I2290
High	Q2SXN6	Glutathione S-transferase, putative OS=Burkholderia thailandensis (strain ATCC 700388 / DSM 13276 / CIP 106301 / E264) OX=271848 GN=BTH_I1781 PE=4 SV=1	1.019	0.03	0.548747	8	8	399	50.27	1	0.477613	Q2SXN6	Glutathione S-transferase, putative	BTH_I1781
High	Q2SZ95	Outer membrane protein assembly factor BamE OS=Burkholderia thailandensis (strain ATCC 700388 / DSM 13276 / CIP 106301 / E264) OX=271848 GN=bamE PE=3 SV=1	0.795	-0.33	0.171145	8	8	207	37.17	1	0.0998644	Q2SZ95	Outer membrane protein assembly factor BamE	BTH_I1207
High	Q2STC2	Adenylate cyclase OS=Burkholderia thailandensis (strain ATCC 700388 / DSM 13276 / CIP 106301 / E264) OX=271848 GN=BTH_I3335 PE=4 SV=1	1.548	0.63	0.14161	6	6	309	60.32	1	0.0708052	Q2STC2	Adenylate cyclase	BTH_I3335
High	Q2SWJ7	30S ribosomal protein S18 OS=Burkholderia thailandensis (strain ATCC 700388 / DSM 13276 / CIP 106301 / E264) OX=271848 GN=rpsR PE=3 SV=1	0.308	-1.7	0.109292	7	7	537	86.88	1	0.0363906	Q2SWJ7	Small ribosomal subunit protein bS18 (30S ribosomal protein S18)	BTH_I2181
High	Q2SVN8	Oxidoreductase, aldo/keto reductase family OS=Burkholderia thailandensis (strain ATCC 700388 / DSM 13276 / CIP 106301 / E264) OX=271848 GN=BTH_I2490 PE=4 SV=1	0.984	-0.02	0.844584	7	7	395	57.09	1	0.813034	Q2SVN8	Oxidoreductase, aldo/keto reductase family	BTH_I2490
High	Q2T7M3	Methyltranfer_dom domain-containing protein OS=Burkholderia thailandensis (strain ATCC 700388 / DSM 13276 / CIP 106301 / E264) OX=271848 GN=BTH_II0627 PE=4 SV=1	2.412	1.27	0.06849	9	9	230	62.72	1	0.00909891	Q2T7M3	Methyltransferase domain-containing protein	BTH_II0627
High	Q2T258	Stress response kinase A OS=Burkholderia thailandensis (strain ATCC 700388 / DSM 13276 / CIP 106301 / E264) OX=271848 GN=srkA PE=3 SV=1	1.113	0.16	0.380639	8	8	223	32.45	1	0.303345	Q2T258	Stress response kinase A (EC 2.7.11.1) (Serine/threonine-protein kinase SrkA)	BTH_I0183
High	Q2T2U7	Nitroreductase domain-containing protein OS=Burkholderia thailandensis (strain ATCC 700388 / DSM 13276 / CIP 106301 / E264) OX=271848 GN=BTH_II2315 PE=4 SV=1	2.436	1.28	0.0732866	8	8	288	43.45	1	0.0118173	Q2T2U7	Nitroreductase domain-containing protein	BTH_II2315
High	Q2T083	dCTP deaminase OS=Burkholderia thailandensis (strain ATCC 700388 / DSM 13276 / CIP 106301 / E264) OX=271848 GN=dcd PE=1 SV=1	0.471	-1.09	0.0608341	5	5	333	48.46	1	0.00543855	Q2T083	dCTP deaminase (EC 3.5.4.13) (Deoxycytidine triphosphate deaminase)	BTH_I0860
High	Q2SYY7	HAD-superfamily subfamily IB hydrolase, TIGR01490 OS=Burkholderia thailandensis (strain ATCC 700388 / DSM 13276 / CIP 106301 / E264) OX=271848 GN=BTH_I1315 PE=4 SV=1	0.749	-0.42	0.1638	6	6	200	30.72	1	0.0927895	Q2SYY7	HAD-superfamily subfamily IB hydrolase, TIGR01490	BTH_I1315
High	Q2T6W7	TetR-family transcriptional regulator OS=Burkholderia thailandensis (strain ATCC 700388 / DSM 13276 / CIP 106301 / E264) OX=271848 GN=BTH_II0885 PE=4 SV=1	1.938	0.95	0.231651	7	7	273	33.12	1	0.157614	Q2T6W7	TetR-family transcriptional regulator	BTH_II0885
High	Q2SZ29	YceI-like family protein OS=Burkholderia thailandensis (strain ATCC 700388 / DSM 13276 / CIP 106301 / E264) OX=271848 GN=BTH_I1273 PE=4 SV=1	0.19	-2.39	0.119295	7	7	289	40.91	1	0.0490236	Q2SZ29	YceI-like family protein	BTH_I1273
High	Q2T425	Rhamnosyltransferase I, subunit B OS=Burkholderia thailandensis (strain ATCC 700388 / DSM 13276 / CIP 106301 / E264) OX=271848 GN=BTH_II1076 PE=4 SV=1	2.419	1.27	0.0872973	9	9	231	45.51	1	0.0193994	Q2T425	Rhamnosyltransferase I, subunit B	BTH_II1076 BTH_II1880
High	Q2T1H1	Glycerol-3-phosphate dehydrogenase [NAD(P)+] OS=Burkholderia thailandensis (strain ATCC 700388 / DSM 13276 / CIP 106301 / E264) OX=271848 GN=gpsA PE=3 SV=2	0.958	-0.06	0.644871	8	8	206	31.53	1	0.582569	Q2T1H1	Glycerol-3-phosphate dehydrogenase [NAD(P)+] (EC 1.1.1.94) (NAD(P)(+)-dependent glycerol-3-phosphate dehydrogenase) (NAD(P)H-dependent dihydroxyacetone-phosphate reductase)	BTH_I0420
High	Q2T0I9	Transcriptional regulator, GntR family OS=Burkholderia thailandensis (strain ATCC 700388 / DSM 13276 / CIP 106301 / E264) OX=271848 GN=BTH_I0754 PE=4 SV=1	0.99	-0.01	0.648415	8	8	216	39.72	1	0.586099	Q2T0I9	Transcriptional regulator, GntR family	BTH_I0754
High	Q2SZ49	2-octaprenyl-6-methoxyphenol hydroxylase OS=Burkholderia thailandensis (strain ATCC 700388 / DSM 13276 / CIP 106301 / E264) OX=271848 GN=BTH_I1253 PE=3 SV=1	0.998	0	0.662008	5	5	317	50.51	1	0.601656	Q2SZ49	2-octaprenyl-6-methoxyphenol hydroxylase	BTH_I1253
High	Q2T1B0	Nucleotide-binding protein BTH_I0482 OS=Burkholderia thailandensis (strain ATCC 700388 / DSM 13276 / CIP 106301 / E264) OX=271848 GN=BTH_I0482 PE=3 SV=1	1.288	0.37	0.121446	7	7	294	42.42	1	0.0521923	Q2T1B0	Nucleotide-binding protein BTH_I0482	BTH_I0482
High	Q2SWM6	Glycine cleavage T-protein (Aminomethyl transferase) superfamily OS=Burkholderia thailandensis (strain ATCC 700388 / DSM 13276 / CIP 106301 / E264) OX=271848 GN=BTH_I2152 PE=4 SV=1	1.272	0.35	0.287588	10	10	281	44.11	1	0.212386	Q2SWM6	Glycine cleavage T-protein (Aminomethyl transferase) superfamily	BTH_I2152
High	Q2T384	N-acylglucosamine 2-epimerase (GlcNAc 2-epimerase) superfamily OS=Burkholderia thailandensis (strain ATCC 700388 / DSM 13276 / CIP 106301 / E264) OX=271848 GN=BTH_II2177 PE=4 SV=1	1.407	0.49	0.141225	8	8	256	43.47	1	0.0701625	Q2T384	N-acylglucosamine 2-epimerase (GlcNAc 2-epimerase) superfamily	BTH_II2177
High	Q2SV50	Major facilitator family transporter OS=Burkholderia thailandensis (strain ATCC 700388 / DSM 13276 / CIP 106301 / E264) OX=271848 GN=BTH_I2684 PE=4 SV=1	0.629	-0.67	0.0994409	6	6	307	46.02	1	0.0270827	Q2SV50	Major facilitator family transporter	BTH_I2684
High	Q2SZP7	Phosphatidylserine decarboxylase proenzyme OS=Burkholderia thailandensis (strain ATCC 700388 / DSM 13276 / CIP 106301 / E264) OX=271848 GN=psd PE=3 SV=1	1.385	0.47	0.183515	5	5	364	62.44	1	0.111387	Q2SZP7	Phosphatidylserine decarboxylase proenzyme (EC 4.1.1.65) [Cleaved into: Phosphatidylserine decarboxylase alpha chain; Phosphatidylserine decarboxylase beta chain]	BTH_I1048
High	Q2T5Q1	Putative cytidine deoxyribosyltransferase OS=Burkholderia thailandensis (strain ATCC 700388 / DSM 13276 / CIP 106301 / E264) OX=271848 GN=deoxy PE=4 SV=1	1.979	0.98	0.286218	7	7	356	57.22	1	0.2111	Q2T5Q1	Cytidine deoxyribosyltransferase	BTH_II1302
High	Q2T602	PKHD-type hydroxylase BTH_II1201 OS=Burkholderia thailandensis (strain ATCC 700388 / DSM 13276 / CIP 106301 / E264) OX=271848 GN=BTH_II1201 PE=3 SV=1	0.783	-0.35	0.139098	7	7	226	30.66	1	0.0684533	Q2T602	PKHD-type hydroxylase BTH_II1201 (EC 1.14.11.-)	BTH_II1201
High	Q2T6T4	Phosphoribosyl pyrophosphate synthase OS=Burkholderia thailandensis (strain ATCC 700388 / DSM 13276 / CIP 106301 / E264) OX=271848 GN=BTH_II0918 PE=4 SV=1	2.289	1.19	0.115047	8	8	300	37.54	1	0.044296	Q2T6T4	ribose-phosphate diphosphokinase (EC 2.7.6.1)	BTH_II0918
High	Q2T0M5	HesA/MoeB/ThiF family protein OS=Burkholderia thailandensis (strain ATCC 700388 / DSM 13276 / CIP 106301 / E264) OX=271848 GN=BTH_I0718 PE=4 SV=1	0.867	-0.21	0.249062	6	6	237	31.53	1	0.175266	Q2T0M5	HesA/MoeB/ThiF family protein	BTH_I0718
High	Q2SZJ1	Ribosomal RNA small subunit methyltransferase H OS=Burkholderia thailandensis (strain ATCC 700388 / DSM 13276 / CIP 106301 / E264) OX=271848 GN=rsmH PE=3 SV=1	1.529	0.61	0.0480066	8	8	258	49.04	1	0.00242155	Q2SZJ1	Ribosomal RNA small subunit methyltransferase H (EC 2.1.1.199) (16S rRNA m(4)C1402 methyltransferase) (rRNA (cytosine-N(4)-)-methyltransferase RsmH)	BTH_I1110
High	Q2SUB2	HIT family protein OS=Burkholderia thailandensis (strain ATCC 700388 / DSM 13276 / CIP 106301 / E264) OX=271848 GN=BTH_I2983 PE=4 SV=1	1.552	0.63	0.116305	7	7	218	32.48	1	0.0456753	Q2SUB2	HIT family protein	BTH_I2983
High	Q2T0S4	Threonylcarbamoyl-AMP synthase OS=Burkholderia thailandensis (strain ATCC 700388 / DSM 13276 / CIP 106301 / E264) OX=271848 GN=BTH_I0669 PE=3 SV=1	1.01	0.01	0.996089	8	8	261	37.89	1	0.994499	Q2T0S4	Threonylcarbamoyl-AMP synthase (TC-AMP synthase) (EC 2.7.7.87) (L-threonylcarbamoyladenylate synthase)	BTH_I0669
High	Q2T1R6	Sulfate ABC transporter, periplasmic sulfate-binding protein OS=Burkholderia thailandensis (strain ATCC 700388 / DSM 13276 / CIP 106301 / E264) OX=271848 GN=BTH_I0325 PE=4 SV=1	0.839	-0.25	0.12294	6	6	297	39.49	1	0.0542512	Q2T1R6	Sulfate ABC transporter, periplasmic sulfate-binding protein	BTH_I0325
High	Q2SXS5	UvrABC system protein C OS=Burkholderia thailandensis (strain ATCC 700388 / DSM 13276 / CIP 106301 / E264) OX=271848 GN=uvrC PE=3 SV=2	1.337	0.42	0.37391	6	6	333	36.84	1	0.296549	Q2SXS5	UvrABC system protein C (Protein UvrC) (Excinuclease ABC subunit C)	BTH_I1739
High	Q2SZX1	Glycosyl hydrolase, family 15 OS=Burkholderia thailandensis (strain ATCC 700388 / DSM 13276 / CIP 106301 / E264) OX=271848 GN=BTH_I0974 PE=4 SV=1	1.831	0.87	0.0834873	10	10	229	44.53	1	0.0169267	Q2SZX1	Glycosyl hydrolase, family 15	BTH_I0974
High	Q2T5W1	Dioxygenase, TauD/TfdA family OS=Burkholderia thailandensis (strain ATCC 700388 / DSM 13276 / CIP 106301 / E264) OX=271848 GN=BTH_II1242 PE=4 SV=1	1.027	0.04	0.553137	8	8	217	35.29	1	0.482493	Q2T5W1	Dioxygenase, TauD/TfdA family	BTH_II1242
High	Q2T7P7	AMP nucleosidase OS=Burkholderia thailandensis (strain ATCC 700388 / DSM 13276 / CIP 106301 / E264) OX=271848 GN=amn PE=3 SV=1	1.134	0.18	0.662008	7	7	294	46.83	1	0.601941	Q2T7P7	AMP nucleosidase (EC 3.2.2.4)	BTH_II0602
High	Q2SX39	ABC transporter, ATP-binding protein OS=Burkholderia thailandensis (strain ATCC 700388 / DSM 13276 / CIP 106301 / E264) OX=271848 GN=BTH_I1981 PE=4 SV=1	1.322	0.4	0.165148	11	11	206	44.25	1	0.0944379	Q2SX39	ABC transporter, ATP-binding protein	BTH_I1981
High	Q2T7P9	Homoserine kinase OS=Burkholderia thailandensis (strain ATCC 700388 / DSM 13276 / CIP 106301 / E264) OX=271848 GN=thrB PE=3 SV=1	1.072	0.1	0.488617	9	9	207	42.6	1	0.412943	Q2T7P9	Homoserine kinase (HK) (HSK) (EC 2.7.1.39)	BTH_II0600
High	Q2T1I9	Thioredoxin domain-containing protein OS=Burkholderia thailandensis (strain ATCC 700388 / DSM 13276 / CIP 106301 / E264) OX=271848 GN=BTH_I0402 PE=4 SV=1	0.598	-0.74	0.183281	5	5	153	31.67	1	0.110893	Q2T1I9	Thioredoxin domain-containing protein	BTH_I0402
High	Q2T1V7	LemA family protein OS=Burkholderia thailandensis (strain ATCC 700388 / DSM 13276 / CIP 106301 / E264) OX=271848 GN=BTH_I0284 PE=3 SV=1	1.757	0.81	0.075315	8	8	194	38.95	1	0.0127397	Q2T1V7	LemA family protein	BTH_I0284
High	Q2SY94	Cell division protein FtsK OS=Burkholderia thailandensis (strain ATCC 700388 / DSM 13276 / CIP 106301 / E264) OX=271848 GN=BTH_I1561 PE=3 SV=1	0.98	-0.03	0.769336	9	9	214	49.83	1	0.723402	Q2SY94	Cell division protein FtsK	BTH_I1561
High	Q2T5X7	Peptide synthetase, putative OS=Burkholderia thailandensis (strain ATCC 700388 / DSM 13276 / CIP 106301 / E264) OX=271848 GN=BTH_II1226 PE=4 SV=1	1.99	0.99	0.0535015	8	8	289	44.7	1	0.00346769	Q2T5X7	Peptide synthetase, putative	BTH_II1226
High	Q2T1T2	AsnC family regulatory protein OS=Burkholderia thailandensis (strain ATCC 700388 / DSM 13276 / CIP 106301 / E264) OX=271848 GN=BTH_I0309 PE=4 SV=1	2.329	1.22	0.112817	8	8	314	46.76	1	0.042337	Q2T1T2	AsnC family regulatory protein	BTH_I0309
High	Q2T283	Transcriptional regulator, TetR family OS=Burkholderia thailandensis (strain ATCC 700388 / DSM 13276 / CIP 106301 / E264) OX=271848 GN=BTH_I0158 PE=4 SV=1	1.764	0.82	0.0454204	6	6	263	33.29	1	0.00189977	Q2T283	Transcriptional regulator, TetR family	BTH_I0158
High	Q2SX63	Uncharacterized protein OS=Burkholderia thailandensis (strain ATCC 700388 / DSM 13276 / CIP 106301 / E264) OX=271848 GN=BTH_I1957 PE=4 SV=1	2.227	1.16	0.0231098	11	11	209	40.79	1	0.000105762	Q2SX63	Sulfotransferase family protein	BTH_I1957
High	Q2SZ00	Heat-inducible transcription repressor HrcA OS=Burkholderia thailandensis (strain ATCC 700388 / DSM 13276 / CIP 106301 / E264) OX=271848 GN=hrcA PE=3 SV=1	1.323	0.4	0.153384	7	7	253	40.25	1	0.0820688	Q2SZ00	Heat-inducible transcription repressor HrcA	BTH_I1302
High	Q2T3G2	AMP-binding domain protein OS=Burkholderia thailandensis (strain ATCC 700388 / DSM 13276 / CIP 106301 / E264) OX=271848 GN=BTH_II2099 PE=4 SV=1	1.638	0.71	0.25701	5	6	281	46.15	1	0.1825	Q2T3G2	AMP-binding domain protein	BTH_II2099
High	Q2SUC5	Uncharacterized protein OS=Burkholderia thailandensis (strain ATCC 700388 / DSM 13276 / CIP 106301 / E264) OX=271848 GN=BTH_I2967 PE=4 SV=1	1.427	0.51	0.12294	12	12	243	59.03	1	0.0539594	Q2SUC5	Type VI secretion system baseplate subunit TssK	BTH_I2967
High	Q2T8U5	Pyruvate kinase OS=Burkholderia thailandensis (strain ATCC 700388 / DSM 13276 / CIP 106301 / E264) OX=271848 GN=pyk-2 PE=3 SV=1	1.515	0.6	0.0862351	7	7	300	37.02	1	0.0187928	Q2T8U5	Pyruvate kinase (EC 2.7.1.40)	BTH_II0202
High	Q2SU90	Thiamine-phosphate synthase OS=Burkholderia thailandensis (strain ATCC 700388 / DSM 13276 / CIP 106301 / E264) OX=271848 GN=thiE PE=3 SV=1	1.631	0.71	0.075315	6	6	211	31.69	1	0.0128635	Q2SU90	Thiamine-phosphate synthase (TP synthase) (TPS) (EC 2.5.1.3) (Thiamine-phosphate pyrophosphorylase) (TMP pyrophosphorylase) (TMP-PPase)	BTH_I3005
High	Q2T3W3	Aldehyde dehydrogenase family protein OS=Burkholderia thailandensis (strain ATCC 700388 / DSM 13276 / CIP 106301 / E264) OX=271848 GN=BTH_II1942 PE=3 SV=1	1.678	0.75	0.176182	7	7	191	30.13	1	0.104348	Q2T3W3	Aldehyde dehydrogenase family protein	BTH_II1942
High	Q2T2S6	Toluene tolerance, Ttg2 superfamily OS=Burkholderia thailandensis (strain ATCC 700388 / DSM 13276 / CIP 106301 / E264) OX=271848 GN=BTH_II2336 PE=4 SV=1	0.771	-0.38	0.166	6	6	365	42.78	1	0.095243	Q2T2S6	Toluene tolerance, Ttg2 superfamily	BTH_II2336
High	Q2T059	Porin OS=Burkholderia thailandensis (strain ATCC 700388 / DSM 13276 / CIP 106301 / E264) OX=271848 GN=BTH_I0884 PE=4 SV=1	1.413	0.5	0.279447	7	7	239	31.18	1	0.204232	Q2T059	Porin	BTH_I0884
High	Q2T4B7	Glutaminase OS=Burkholderia thailandensis (strain ATCC 700388 / DSM 13276 / CIP 106301 / E264) OX=271848 GN=glsA PE=3 SV=1	0.854	-0.23	0.0860176	8	8	180	46.16	1	0.0185022	Q2T4B7	Glutaminase (EC 3.5.1.2)	BTH_II1788
High	Q2T0K1	Tetraacyldisaccharide 4'-kinase OS=Burkholderia thailandensis (strain ATCC 700388 / DSM 13276 / CIP 106301 / E264) OX=271848 GN=lpxK PE=3 SV=2	1.005	0.01	0.876515	7	7	238	40.33	1	0.854686	Q2T0K1	Tetraacyldisaccharide 4'-kinase (EC 2.7.1.130) (Lipid A 4'-kinase)	BTH_I0742
High	Q2STT9	RNA polymerase sigma factor FliA OS=Burkholderia thailandensis (strain ATCC 700388 / DSM 13276 / CIP 106301 / E264) OX=271848 GN=fliA PE=3 SV=1	0.601	-0.73	0.200833	8	8	262	35.98	1	0.127733	Q2STT9	RNA polymerase sigma factor FliA (RNA polymerase sigma factor for flagellar operon) (Sigma F) (Sigma-28)	BTH_I3166
High	Q2T0Y3	Cytochrome c4, putative OS=Burkholderia thailandensis (strain ATCC 700388 / DSM 13276 / CIP 106301 / E264) OX=271848 GN=BTH_I0609 PE=4 SV=1	0.624	-0.68	0.117403	3	3	324	48.32	1	0.0470063	Q2T0Y3	Cytochrome c4, putative	BTH_I0609
High	Q2T9D4	D-malate dehydrogenase [decarboxylating] OS=Burkholderia thailandensis (strain ATCC 700388 / DSM 13276 / CIP 106301 / E264) OX=271848 GN=BTH_II0013 PE=3 SV=1	1.48	0.57	0.180262	6	6	152	27.83	1	0.108318	Q2T9D4	D-malate dehydrogenase (decarboxylating) (EC 1.1.1.83)	BTH_II0013
High	Q2T2L7	Methylated-DNA--[protein]-cysteine S-methyltransferase OS=Burkholderia thailandensis (strain ATCC 700388 / DSM 13276 / CIP 106301 / E264) OX=271848 GN=BTH_I0085 PE=4 SV=1	1.921	0.94	0.0481919	8	8	243	42.31	1	0.0027024	Q2T2L7	ADA regulatory protein	BTH_I0085
High	Q2SZK5	Zinc carboxypeptidase family OS=Burkholderia thailandensis (strain ATCC 700388 / DSM 13276 / CIP 106301 / E264) OX=271848 GN=BTH_I1091 PE=4 SV=1	1.061	0.09	0.746174	6	6	243	31.75	1	0.696858	Q2SZK5	Zinc carboxypeptidase family	BTH_I1091
High	Q2T3S8	Lipopolysaccharide core biosynthesis heptosyltransferase, putative OS=Burkholderia thailandensis (strain ATCC 700388 / DSM 13276 / CIP 106301 / E264) OX=271848 GN=BTH_II1977 PE=4 SV=1	3.183	1.67	0.0231098	8	8	177	33.59	1	0.000162709	Q2T3S8	Lipopolysaccharide core biosynthesis heptosyltransferase, putative	BTH_II1977
High	Q2T1J0	C4-dicarboxylate transport transcriptional regulatory protein OS=Burkholderia thailandensis (strain ATCC 700388 / DSM 13276 / CIP 106301 / E264) OX=271848 GN=BTH_I0401 PE=4 SV=1	1.439	0.53	0.258752	5	5	233	28.75	1	0.184033	Q2T1J0	C4-dicarboxylate transport transcriptional regulatory protein	BTH_I0401
High	Q2T7J5	2-methylcitrate dehydratase OS=Burkholderia thailandensis (strain ATCC 700388 / DSM 13276 / CIP 106301 / E264) OX=271848 GN=prpD PE=3 SV=1	1.343	0.43	0.168936	9	9	257	37.55	1	0.0975751	Q2T7J5	2-methylcitrate dehydratase (EC 4.2.1.79)	BTH_II0655
High	Q2T4K2	Uncharacterized domain protein OS=Burkholderia thailandensis (strain ATCC 700388 / DSM 13276 / CIP 106301 / E264) OX=271848 GN=BTH_II1703 PE=4 SV=1	2.616	1.39	0.0833923	7	7	200	27.28	1	0.0164557	Q2T4K2	Uncharacterized domain protein	BTH_II1703
High	Q2SX52	ATP-sulfurylase small subunit OS=Burkholderia thailandensis (strain ATCC 700388 / DSM 13276 / CIP 106301 / E264) OX=271848 GN=BTH_I1968 PE=3 SV=1	0.686	-0.54	0.602188	7	7	208	31.98	1	0.537008	Q2SX52	Sulfate adenylyltransferase subunit 2 (EC 2.7.7.4) (ATP-sulfurylase small subunit) (Sulfate adenylate transferase)	BTH_I1968
High	Q2T3X3	3-oxoacyl-[acyl-carrier-protein] synthase OS=Burkholderia thailandensis (strain ATCC 700388 / DSM 13276 / CIP 106301 / E264) OX=271848 GN=fabH PE=4 SV=1	1.757	0.81	0.3476	8	8	289	48.09	1	0.270244	Q2T3X3	3-oxoacyl-[acyl-carrier-protein] synthase (EC 2.3.1.41)	BTH_II1932
High	Q2T5Y6	Bacterial luciferase family protein OS=Burkholderia thailandensis (strain ATCC 700388 / DSM 13276 / CIP 106301 / E264) OX=271848 GN=BTH_II1217 PE=4 SV=1	2.219	1.15	0.120258	7	7	223	31.43	1	0.0506449	Q2T5Y6	Bacterial luciferase family protein	BTH_II1217
High	Q2SYG1	3-deoxy-D-manno-octulosonic acid transferase OS=Burkholderia thailandensis (strain ATCC 700388 / DSM 13276 / CIP 106301 / E264) OX=271848 GN=BTH_I1492 PE=3 SV=1	1.222	0.29	0.307861	9	9	344	47.01	1	0.230994	Q2SYG1	3-deoxy-D-manno-octulosonic acid transferase (Kdo transferase) (EC 2.4.99.12) (Lipid IV(A) 3-deoxy-D-manno-octulosonic acid transferase)	BTH_I1492
High	Q2STV0	H-NS histone family protein OS=Burkholderia thailandensis (strain ATCC 700388 / DSM 13276 / CIP 106301 / E264) OX=271848 GN=BTH_I3155 PE=3 SV=1	1.497	0.58	0.106141	6	6	368	62.07	1	0.0333471	Q2STV0	H-NS histone family protein	BTH_I3155
High	Q2SU02	Uncharacterized protein OS=Burkholderia thailandensis (strain ATCC 700388 / DSM 13276 / CIP 106301 / E264) OX=271848 GN=BTH_I3102 PE=4 SV=1	1.472	0.56	0.365364	7	7	281	44.09	1	0.288372	Q2SU02	DUF1835 domain-containing protein	BTH_I3102
High	Q2SYC8	3-octaprenyl-4-hydroxybenzoate carboxy-lyase OS=Burkholderia thailandensis (strain ATCC 700388 / DSM 13276 / CIP 106301 / E264) OX=271848 GN=ubiD PE=3 SV=2	0.961	-0.06	0.212917	9	9	152	36.42	1	0.139293	Q2SYC8	3-octaprenyl-4-hydroxybenzoate carboxy-lyase (EC 4.1.1.98) (Polyprenyl p-hydroxybenzoate decarboxylase)	BTH_I1526
High	Q2T1S6	Glyoxalase/bleomycin resistance protein/dioxygenase superfamily protein OS=Burkholderia thailandensis (strain ATCC 700388 / DSM 13276 / CIP 106301 / E264) OX=271848 GN=BTH_I0315 PE=4 SV=1	1.263	0.34	0.246868	6	6	289	37.46	1	0.17254	Q2T1S6	Glyoxalase/bleomycin resistance protein/dioxygenase superfamily protein	BTH_I0315
High	Q2T6W1	Transcriptional regulator, TetR family OS=Burkholderia thailandensis (strain ATCC 700388 / DSM 13276 / CIP 106301 / E264) OX=271848 GN=BTH_II0891 PE=4 SV=1	1.522	0.61	0.109364	10	10	305	58.23	1	0.0365034	Q2T6W1	Transcriptional regulator, TetR family	BTH_II0891
High	Q2SYZ2	Chorismate binding enzyme OS=Burkholderia thailandensis (strain ATCC 700388 / DSM 13276 / CIP 106301 / E264) OX=271848 GN=BTH_I1310 PE=4 SV=1	0.9	-0.15	0.282842	9	9	142	37.36	1	0.208233	Q2SYZ2	Chorismate binding enzyme	BTH_I1310
High	Q2SXW7	Nicotinate phosphoribosyltransferase OS=Burkholderia thailandensis (strain ATCC 700388 / DSM 13276 / CIP 106301 / E264) OX=271848 GN=pncB PE=3 SV=1	1.148	0.2	0.412477	8	8	290	30.62	1	0.335961	Q2SXW7	Nicotinate phosphoribosyltransferase (NAPRTase) (EC 6.3.4.21)	BTH_I1697
High	Q2T530	N-ethylmaleimide reductase OS=Burkholderia thailandensis (strain ATCC 700388 / DSM 13276 / CIP 106301 / E264) OX=271848 GN=BTH_II1523 PE=4 SV=1	0.96	-0.06	0.494859	10	10	308	47.77	1	0.419651	Q2T530	N-ethylmaleimide reductase	BTH_II1523
High	Q2T1B5	Outer-membrane lipoprotein LolB OS=Burkholderia thailandensis (strain ATCC 700388 / DSM 13276 / CIP 106301 / E264) OX=271848 GN=lolB PE=3 SV=1	0.983	-0.02	0.93433	8	8	143	30.55	1	0.919713	Q2T1B5	Outer-membrane lipoprotein LolB	BTH_I0477
High	Q2SYJ4	Phosphomethylpyrimidine kinase ThiD, putative OS=Burkholderia thailandensis (strain ATCC 700388 / DSM 13276 / CIP 106301 / E264) OX=271848 GN=BTH_I1459 PE=4 SV=1	0.905	-0.14	0.121256	5	5	393	48.16	1	0.0518398	Q2SYJ4	Phosphomethylpyrimidine kinase ThiD, putative	BTH_I1459
High	Q2SZI3	UDP-N-acetylglucosamine--N-acetylmuramyl-(pentapeptide) pyrophosphoryl-undecaprenol N-acetylglucosamine transferase OS=Burkholderia thailandensis (strain ATCC 700388 / DSM 13276 / CIP 106301 / E264) OX=271848 GN=murG PE=3 SV=1	0.912	-0.13	0.634391	8	8	290	49.24	1	0.571803	Q2SZI3	UDP-N-acetylglucosamine--N-acetylmuramyl-(pentapeptide) pyrophosphoryl-undecaprenol N-acetylglucosamine transferase (EC 2.4.1.227) (Undecaprenyl-PP-MurNAc-pentapeptide-UDPGlcNAc GlcNAc transferase)	BTH_I1118
High	Q2T2T1	Amidase family protein OS=Burkholderia thailandensis (strain ATCC 700388 / DSM 13276 / CIP 106301 / E264) OX=271848 GN=BTH_II2331 PE=4 SV=1	0.938	-0.09	0.588166	6	6	227	28.47	1	0.521312	Q2T2T1	Amidase family protein	BTH_II2331
High	Q2SX56	Uncharacterized protein OS=Burkholderia thailandensis (strain ATCC 700388 / DSM 13276 / CIP 106301 / E264) OX=271848 GN=BTH_I1964 PE=4 SV=1	1.552	0.63	0.146436	8	8	185	37.41	1	0.0757897	Q2SX56	Uncharacterized protein	BTH_I1964
High	Q2SY99	Maltose ABC transporter, ATP-binding protein, putative OS=Burkholderia thailandensis (strain ATCC 700388 / DSM 13276 / CIP 106301 / E264) OX=271848 GN=BTH_I1556 PE=4 SV=1	0.546	-0.87	0.241296	8	8	263	37.19	1	0.166497	Q2SY99	Maltose ABC transporter, ATP-binding protein, putative	BTH_I1556
High	Q2T2A8	16S rRNA m5C967 methyltransferase OS=Burkholderia thailandensis (strain ATCC 700388 / DSM 13276 / CIP 106301 / E264) OX=271848 GN=BTH_I0132 PE=3 SV=1	0.79	-0.34	0.058014	6	6	232	30.68	1	0.00427881	Q2T2A8	16S rRNA (cytosine(967)-C(5))-methyltransferase (EC 2.1.1.176) (16S rRNA m5C967 methyltransferase) (rRNA (cytosine-C(5)-)-methyltransferase RsmB)	BTH_I0132
High	Q2T2P2	Arsenate reductase OS=Burkholderia thailandensis (strain ATCC 700388 / DSM 13276 / CIP 106301 / E264) OX=271848 GN=arsC PE=3 SV=1	0.693	-0.53	0.044941	6	6	190	39.32	1	0.00167883	Q2T2P2	Arsenate reductase (EC 1.20.4.1)	BTH_II2370
High	Q2SYR6	Uncharacterized protein OS=Burkholderia thailandensis (strain ATCC 700388 / DSM 13276 / CIP 106301 / E264) OX=271848 GN=BTH_I1387 PE=3 SV=1	2.113	1.08	0.0922811	4	4	1075	126.87	1	0.0226877	Q2SYR6	DUF883 domain-containing protein	BTH_I1387
High	Q2SXM1	FeS assembly ATPase SufC OS=Burkholderia thailandensis (strain ATCC 700388 / DSM 13276 / CIP 106301 / E264) OX=271848 GN=sufC PE=3 SV=1	0.778	-0.36	0.396238	6	6	362	36.4	1	0.319192	Q2SXM1	FeS assembly ATPase SufC	BTH_I1796
High	Q2T7D4	Uncharacterized protein OS=Burkholderia thailandensis (strain ATCC 700388 / DSM 13276 / CIP 106301 / E264) OX=271848 GN=BTH_II0718 PE=4 SV=1	2.321	1.21	0.170767	7	7	180	38.64	1	0.0994844	Q2T7D4	Uncharacterized protein	BTH_II0718
High	Q2T0K3	3-deoxy-manno-octulosonate cytidylyltransferase OS=Burkholderia thailandensis (strain ATCC 700388 / DSM 13276 / CIP 106301 / E264) OX=271848 GN=kdsB PE=3 SV=1	0.759	-0.4	0.0502183	6	6	258	32.36	1	0.00307025	Q2T0K3	3-deoxy-manno-octulosonate cytidylyltransferase (EC 2.7.7.38) (CMP-2-keto-3-deoxyoctulosonic acid synthase) (CKS) (CMP-KDO synthase)	BTH_I0740
High	Q2T638	Acetylpolyamine aminohydrolase OS=Burkholderia thailandensis (strain ATCC 700388 / DSM 13276 / CIP 106301 / E264) OX=271848 GN=BTH_II1164 PE=3 SV=1	1.854	0.89	0.0916632	7	7	292	40.7	1	0.0222544	Q2T638	Acetylpolyamine aminohydrolase	BTH_II1164
High	Q2SW49	Dihydroxyacetone kinase OS=Burkholderia thailandensis (strain ATCC 700388 / DSM 13276 / CIP 106301 / E264) OX=271848 GN=BTH_I2329 PE=4 SV=1	1.633	0.71	0.146524	8	8	131	26.42	1	0.0759286	Q2SW49	Dihydroxyacetone kinase	BTH_I2329
High	Q2SUT4	Malonate decarboxylase alpha-subunit OS=Burkholderia thailandensis (strain ATCC 700388 / DSM 13276 / CIP 106301 / E264) OX=271848 GN=BTH_I2803 PE=4 SV=1	1.814	0.86	0.0461741	8	8	189	37.7	1	0.00213769	Q2SUT4	Malonate decarboxylase alpha-subunit	BTH_I2803
High	Q2SXH6	Molybdopterin-binding protein OS=Burkholderia thailandensis (strain ATCC 700388 / DSM 13276 / CIP 106301 / E264) OX=271848 GN=BTH_I1842 PE=4 SV=1	1.219	0.29	0.21807	6	6	257	31.02	1	0.143918	Q2SXH6	Molybdopterin-binding protein	BTH_I1842
High	Q2T141	HIT domain protein OS=Burkholderia thailandensis (strain ATCC 700388 / DSM 13276 / CIP 106301 / E264) OX=271848 GN=BTH_I0551 PE=4 SV=1	1.678	0.75	0.121976	6	6	291	40.31	1	0.0526148	Q2T141	HIT domain protein	BTH_I0551
High	Q2T7E0	Protein FdhE homolog OS=Burkholderia thailandensis (strain ATCC 700388 / DSM 13276 / CIP 106301 / E264) OX=271848 GN=fdhE PE=3 SV=1	1.1	0.14	0.3435	8	8	247	45.35	1	0.265522	Q2T7E0	Protein FdhE homolog	BTH_II0710
High	Q2SU59	Cytochrome c family protein OS=Burkholderia thailandensis (strain ATCC 700388 / DSM 13276 / CIP 106301 / E264) OX=271848 GN=BTH_I3036 PE=4 SV=1	1.628	0.7	0.627173	6	6	386	46.84	1	0.564295	Q2SU59	Cytochrome c family protein	BTH_I3036
High	Q2SXH2	DNA-binding transcriptional regulator NtrC OS=Burkholderia thailandensis (strain ATCC 700388 / DSM 13276 / CIP 106301 / E264) OX=271848 GN=ntrC PE=4 SV=1	1.158	0.21	0.292568	8	8	163	30.9	1	0.217557	Q2SXH2	DNA-binding transcriptional regulator NtrC (Nitrogen regulation protein NR(I))	BTH_I1846
High	Q2T241	Flagellar M-ring protein FliF OS=Burkholderia thailandensis (strain ATCC 700388 / DSM 13276 / CIP 106301 / E264) OX=271848 GN=fliF-1 PE=3 SV=1	0.841	-0.25	0.392349	7	7	208	25.97	1	0.314806	Q2T241	Flagellar M-ring protein FliF	BTH_I0200
High	Q2SYX0	GDP-6-deoxy-D-lyxo-4-hexulose reductase, putative OS=Burkholderia thailandensis (strain ATCC 700388 / DSM 13276 / CIP 106301 / E264) OX=271848 GN=BTH_I1332 PE=4 SV=1	1.612	0.69	0.223304	7	7	320	49.06	1	0.14887	Q2SYX0	GDP-6-deoxy-D-lyxo-4-hexulose reductase, putative	BTH_I1332
High	Q2SX01	Pseudouridine synthase family protein OS=Burkholderia thailandensis (strain ATCC 700388 / DSM 13276 / CIP 106301 / E264) OX=271848 GN=BTH_I2024 PE=4 SV=1	0.671	-0.58	0.0517142	7	7	238	39.13	1	0.00325278	Q2SX01	Dual-specificity RNA pseudouridine synthase RluF (EC 5.4.99.21) (23S rRNA pseudouridine(2604) synthase) (Ribosomal large subunit pseudouridine synthase F) (rRNA pseudouridylate synthase F) (rRNA-uridine isomerase F) (tRNA(Tyr) pseudouridine(35) synthase)	BTH_I2024
High	Q2SYR8	Uncharacterized protein OS=Burkholderia thailandensis (strain ATCC 700388 / DSM 13276 / CIP 106301 / E264) OX=271848 GN=BTH_I1385 PE=4 SV=1	2.298	1.2	0.0860176	6	6	323	44.37	1	0.0186419	Q2SYR8	DUF3318 domain-containing protein	BTH_I1385
High	Q2T5D9	Cytochrome c family protein OS=Burkholderia thailandensis (strain ATCC 700388 / DSM 13276 / CIP 106301 / E264) OX=271848 GN=BTH_II1414 PE=4 SV=1	0.692	-0.53	0.1211	9	9	211	35.83	1	0.0516715	Q2T5D9	Cytochrome c family protein	BTH_II1414
High	Q2T118	APH domain-containing protein OS=Burkholderia thailandensis (strain ATCC 700388 / DSM 13276 / CIP 106301 / E264) OX=271848 GN=BTH_I0574 PE=4 SV=1	1.173	0.23	0.354375	9	9	214	53.73	1	0.276982	Q2T118	Aminoglycoside phosphotransferase domain-containing protein	BTH_I0574
High	Q2T3E5	Selenide, water dikinase OS=Burkholderia thailandensis (strain ATCC 700388 / DSM 13276 / CIP 106301 / E264) OX=271848 GN=selD PE=3 SV=1	1.044	0.06	0.179806	6	6	360	47.39	1	0.107718	Q2T3E5	Selenide, water dikinase (EC 2.7.9.3) (Selenium donor protein) (Selenophosphate synthase)	BTH_II2116
High	Q2SYX8	Mannose-1-phosphate guanylyltransferase OS=Burkholderia thailandensis (strain ATCC 700388 / DSM 13276 / CIP 106301 / E264) OX=271848 GN=BTH_I1324 PE=3 SV=1	1.146	0.2	0.441327	8	8	174	35.88	1	0.365714	Q2SYX8	mannose-1-phosphate guanylyltransferase (EC 2.7.7.13)	BTH_I1324
High	Q2T3C8	Succinylglutamate desuccinylase / Aspartoacylase family superfamily OS=Burkholderia thailandensis (strain ATCC 700388 / DSM 13276 / CIP 106301 / E264) OX=271848 GN=BTH_II2133 PE=4 SV=1	1.78	0.83	0.147259	5	5	403	49.83	1	0.0765917	Q2T3C8	Succinylglutamate desuccinylase / Aspartoacylase family superfamily	BTH_II2133
High	Q2SXV6	Ribosomal large subunit pseudouridine synthase C OS=Burkholderia thailandensis (strain ATCC 700388 / DSM 13276 / CIP 106301 / E264) OX=271848 GN=BTH_I1708 PE=3 SV=1	1.139	0.19	0.718247	9	9	187	26.01	1	0.664699	Q2SXV6	Ribosomal large subunit pseudouridine synthase C (EC 5.4.99.24) (23S rRNA pseudouridine(955/2504/2580) synthase) (rRNA pseudouridylate synthase C) (rRNA-uridine isomerase C)	BTH_I1708
High	Q2SWZ4	Isoprenyl transferase OS=Burkholderia thailandensis (strain ATCC 700388 / DSM 13276 / CIP 106301 / E264) OX=271848 GN=uppS PE=3 SV=1	0.817	-0.29	0.0696131	7	7	237	48.22	1	0.0100416	Q2SWZ4	Isoprenyl transferase (EC 2.5.1.-)	BTH_I2031
High	Q2SUF4	Nitroreductase family protein OS=Burkholderia thailandensis (strain ATCC 700388 / DSM 13276 / CIP 106301 / E264) OX=271848 GN=BTH_I2938 PE=4 SV=1	1.68	0.75	0.149552	7	7	246	62.04	1	0.078442	Q2SUF4	Nitroreductase family protein	BTH_I2938
High	Q2T2C2	Gp31 OS=Burkholderia thailandensis (strain ATCC 700388 / DSM 13276 / CIP 106301 / E264) OX=271848 GN=BTH_I0117 PE=4 SV=1	1.54	0.62	0.109364	9	10	267	45.64	1	0.0367949	Q2T2C2	Gp31	BTH_I0117
High	Q2SUM6	NAD(P)-bd_dom domain-containing protein OS=Burkholderia thailandensis (strain ATCC 700388 / DSM 13276 / CIP 106301 / E264) OX=271848 GN=BTH_I2861 PE=4 SV=1	1.083	0.12	0.467578	6	6	276	37.19	1	0.392186	Q2SUM6	NAD(P)-binding domain-containing protein	BTH_I2861
High	Q2T294	Aspartyl/glutamyl-tRNA(Asn/Gln) amidotransferase subunit C OS=Burkholderia thailandensis (strain ATCC 700388 / DSM 13276 / CIP 106301 / E264) OX=271848 GN=gatC PE=3 SV=1	0.878	-0.19	0.1211	5	5	155	41.34	1	0.0516942	Q2T294	Aspartyl/glutamyl-tRNA(Asn/Gln) amidotransferase subunit C (Asp/Glu-ADT subunit C) (EC 6.3.5.-)	BTH_I0147
High	Q2SUA3	Histidinol-phosphate aminotransferase OS=Burkholderia thailandensis (strain ATCC 700388 / DSM 13276 / CIP 106301 / E264) OX=271848 GN=hisC-2 PE=3 SV=1	1.345	0.43	0.130909	7	7	300	48.85	1	0.0612821	Q2SUA3	Histidinol-phosphate aminotransferase (EC 2.6.1.9) (Imidazole acetol-phosphate transaminase)	BTH_I2992
High	Q2T1L5	ABC_trans_aux domain-containing protein OS=Burkholderia thailandensis (strain ATCC 700388 / DSM 13276 / CIP 106301 / E264) OX=271848 GN=BTH_I0376 PE=4 SV=1	0.672	-0.57	0.0231098	6	6	244	39.21	1	0.000159201	Q2T1L5	ABC-type transport auxiliary lipoprotein component domain-containing protein	BTH_I0376
High	Q2T1C6	Maleylacetoacetate isomerase OS=Burkholderia thailandensis (strain ATCC 700388 / DSM 13276 / CIP 106301 / E264) OX=271848 GN=maiA PE=3 SV=1	1.475	0.56	0.153082	8	8	154	33.3	1	0.0816243	Q2T1C6	Maleylacetoacetate isomerase (EC 5.2.1.2)	BTH_I0465
High	Q2T0F6	Branched-chain amino acid ABC transporter, ATP-binding protein OS=Burkholderia thailandensis (strain ATCC 700388 / DSM 13276 / CIP 106301 / E264) OX=271848 GN=BTH_I0787 PE=4 SV=1	0.786	-0.35	0.291228	7	7	244	36.7	1	0.216223	Q2T0F6	Branched-chain amino acid ABC transporter, ATP-binding protein	BTH_I0787
High	Q2T3Q4	Gp30 OS=Burkholderia thailandensis (strain ATCC 700388 / DSM 13276 / CIP 106301 / E264) OX=271848 GN=BTH_II2001 PE=4 SV=1	1.699	0.76	0.0977579	6	6	224	46.43	1	0.0261053	Q2T3Q4	Gp30	BTH_II2001
High	Q2T4R5	DNA-binding protein OS=Burkholderia thailandensis (strain ATCC 700388 / DSM 13276 / CIP 106301 / E264) OX=271848 GN=BTH_II1640 PE=3 SV=1	1.077	0.11	0.999911	9	9	224	43.63	1	0.999911	Q2T4R5	DNA-binding protein	BTH_II1640
High	Q2SZT0	Probable transcriptional regulatory protein BTH_I1015 OS=Burkholderia thailandensis (strain ATCC 700388 / DSM 13276 / CIP 106301 / E264) OX=271848 GN=BTH_I1015 PE=3 SV=1	1.171	0.23	0.374858	6	6	353	42.75	1	0.297697	Q2SZT0	Probable transcriptional regulatory protein BTH_I1015	BTH_I1015
High	Q2T0J9	Superoxide dismutase OS=Burkholderia thailandensis (strain ATCC 700388 / DSM 13276 / CIP 106301 / E264) OX=271848 GN=BTH_I0744 PE=3 SV=1	2.141	1.1	0.123854	3	3	197	43.64	1	0.0551527	Q2T0J9	Superoxide dismutase (EC 1.15.1.1)	BTH_I0744
High	Q2SZJ4	Outer membrane porin OpcP OS=Burkholderia thailandensis (strain ATCC 700388 / DSM 13276 / CIP 106301 / E264) OX=271848 GN=BTH_I1107 PE=4 SV=1	1.809	0.86	0.0833619	6	6	403	51.09	1	0.0163157	Q2SZJ4	Outer membrane porin OpcP	BTH_I1107
High	Q2SWD1	Probable potassium transport system protein kup OS=Burkholderia thailandensis (strain ATCC 700388 / DSM 13276 / CIP 106301 / E264) OX=271848 GN=kup PE=3 SV=2	0.662	-0.6	0.102168	7	7	205	30.97	1	0.0286883	Q2SWD1	Probable potassium transport system protein Kup	BTH_I2247
High	Q2T2T4	Uncharacterized protein OS=Burkholderia thailandensis (strain ATCC 700388 / DSM 13276 / CIP 106301 / E264) OX=271848 GN=BTH_II2328 PE=4 SV=1	1.63	0.7	0.141472	3	5	263	37.09	1	0.0706003	Q2T2T4	Uncharacterized protein	BTH_II2328
High	Q2SWS4	Uncharacterized protein OS=Burkholderia thailandensis (strain ATCC 700388 / DSM 13276 / CIP 106301 / E264) OX=271848 GN=BTH_I2102 PE=4 SV=1	1.63	0.7	0.141472	3	5	263	37.09	1	0.0706003	Q2SWS4	Uncharacterized protein	BTH_I2102
High	Q2T2D7	DEAD/DEAH box helicase:Helicase, C-terminal OS=Burkholderia thailandensis (strain ATCC 700388 / DSM 13276 / CIP 106301 / E264) OX=271848 GN=BTH_I0102 PE=4 SV=1	1.604	0.68	0.800134	9	9	156	26.55	1	0.760536	Q2T2D7	DEAD/DEAH box helicase:Helicase, C-terminal	BTH_I0102
High	Q2T0T5	Lipopolysaccharide heptosyltransferase II OS=Burkholderia thailandensis (strain ATCC 700388 / DSM 13276 / CIP 106301 / E264) OX=271848 GN=rfaF PE=4 SV=1	0.893	-0.16	0.0981368	9	9	157	40.94	1	0.0266336	Q2T0T5	lipopolysaccharide heptosyltransferase II (EC 2.4.99.24)	BTH_I0658
High	Q2SXZ6	Cobalamin biosynthesis protein CobD OS=Burkholderia thailandensis (strain ATCC 700388 / DSM 13276 / CIP 106301 / E264) OX=271848 GN=cobD PE=3 SV=1	1.827	0.87	0.164813	5	5	230	35.98	1	0.0941064	Q2SXZ6	Cobalamin biosynthesis protein CobD	BTH_I1666
High	Q2SW90	AcrB/AcrD/AcrF family protein OS=Burkholderia thailandensis (strain ATCC 700388 / DSM 13276 / CIP 106301 / E264) OX=271848 GN=BTH_I2288 PE=4 SV=1	1.282	0.36	0.0551498	9	9	153	41.25	1	0.00369778	Q2SW90	AcrB/AcrD/AcrF family protein	BTH_I2288
High	Q2T4A2	Acyl-CoA dehydrogenase OS=Burkholderia thailandensis (strain ATCC 700388 / DSM 13276 / CIP 106301 / E264) OX=271848 GN=BTH_II1803 PE=1 SV=1	2.261	1.18	0.0714523	7	7	282	39.08	1	0.0111803	Q2T4A2	Acyl-CoA dehydrogenase (EC 1.3.99.-)	BTH_II1803
High	Q2SUD2	Uncharacterized protein OS=Burkholderia thailandensis (strain ATCC 700388 / DSM 13276 / CIP 106301 / E264) OX=271848 GN=BTH_I2960 PE=4 SV=1	1.805	0.85	0.117039	7	7	302	50.47	1	0.0467027	Q2SUD2	Type VI secretion system baseplate subunit TssF	BTH_I2960
High	Q2T4J9	Radical SAM domain protein protein OS=Burkholderia thailandensis (strain ATCC 700388 / DSM 13276 / CIP 106301 / E264) OX=271848 GN=BTH_II1706 PE=4 SV=1	2.979	1.57	0.0376764	7	7	362	44.22	1	0.000998449	Q2T4J9	Radical SAM domain protein protein	BTH_II1706
High	A0A1W5T746	Recombinase A (Fragment) OS=Burkholderia thailandensis (strain ATCC 700388 / DSM 13276 / CIP 106301 / E264) OX=271848 GN=recA PE=3 SV=1	0.188	-2.41	0.104552	4	4	304	42.18	1	0.0311566	A0A1W5T746	Protein RecA
High	Q2T4Q0	Glutamate/aspartate ABC transporter, periplasmic glutamate/aspartate-binding protein OS=Burkholderia thailandensis (strain ATCC 700388 / DSM 13276 / CIP 106301 / E264) OX=271848 GN=BTH_II1655 PE=4 SV=1	1.694	0.76	0.105258	6	7	161	35.25	1	0.0323478	Q2T4Q0	Glutamate/aspartate ABC transporter, periplasmic glutamate/aspartate-binding protein	BTH_II1655
High	Q2SYZ9	Ferrochelatase OS=Burkholderia thailandensis (strain ATCC 700388 / DSM 13276 / CIP 106301 / E264) OX=271848 GN=hemH PE=3 SV=1	1.876	0.91	0.170767	7	7	156	42.59	1	0.0994978	Q2SYZ9	Ferrochelatase (EC 4.98.1.1) (Heme synthase) (Protoheme ferro-lyase)	BTH_I1303
High	Q2T6C8	HTH-type transcriptional regulator BetI OS=Burkholderia thailandensis (strain ATCC 700388 / DSM 13276 / CIP 106301 / E264) OX=271848 GN=betI PE=3 SV=1	1.418	0.5	0.110205	6	6	270	38.23	1	0.0384567	Q2T6C8	HTH-type transcriptional regulator BetI	BTH_II1074
High	Q2T4B2	Outer membrane efflux protein OS=Burkholderia thailandensis (strain ATCC 700388 / DSM 13276 / CIP 106301 / E264) OX=271848 GN=BTH_II1793 PE=3 SV=1	0.853	-0.23	0.21528	7	7	257	28.46	1	0.141527	Q2T4B2	Outer membrane efflux protein	BTH_II1793
High	Q2T178	Non-specific serine/threonine protein kinase OS=Burkholderia thailandensis (strain ATCC 700388 / DSM 13276 / CIP 106301 / E264) OX=271848 GN=BTH_I0514 PE=4 SV=1	3.25	1.7	0.0817267	7	7	200	27.99	1	0.0157837	Q2T178	Protein kinase domain protein	BTH_I0514
High	Q2T0Q3	Possible solute binding protein of ABC transporter system OS=Burkholderia thailandensis (strain ATCC 700388 / DSM 13276 / CIP 106301 / E264) OX=271848 GN=BTH_I0690 PE=3 SV=1	1.427	0.51	0.103202	6	6	277	34.51	1	0.0300494	Q2T0Q3	Possible solute binding protein of ABC transporter system	BTH_I0690
High	Q2T747	Transcriptional regulator, LuxR family OS=Burkholderia thailandensis (strain ATCC 700388 / DSM 13276 / CIP 106301 / E264) OX=271848 GN=BTH_II0805 PE=4 SV=1	2.497	1.32	0.0667378	7	7	286	40.44	1	0.0070424	Q2T747	Transcriptional regulator, LuxR family	BTH_II0805
High	Q2T3N4	Glutamate racemase OS=Burkholderia thailandensis (strain ATCC 700388 / DSM 13276 / CIP 106301 / E264) OX=271848 GN=murI PE=3 SV=1	1.644	0.72	0.228387	6	6	225	35.95	1	0.154081	Q2T3N4	Glutamate racemase (EC 5.1.1.3)	BTH_II2022
High	Q2SUA1	ATP phosphoribosyltransferase OS=Burkholderia thailandensis (strain ATCC 700388 / DSM 13276 / CIP 106301 / E264) OX=271848 GN=hisG PE=3 SV=1	0.636	-0.65	0.0934836	6	6	249	48.67	1	0.0232814	Q2SUA1	ATP phosphoribosyltransferase (ATP-PRT) (ATP-PRTase) (EC 2.4.2.17)	BTH_I2994
High	Q2SZ25	Sec translocon accessory complex subunit YajC OS=Burkholderia thailandensis (strain ATCC 700388 / DSM 13276 / CIP 106301 / E264) OX=271848 GN=yajC PE=3 SV=1	0.438	-1.19	0.125215	4	4	556	56.7	1	0.0561707	Q2SZ25	Sec translocon accessory complex subunit YajC	BTH_I1277
High	Q2T3X2	Uncharacterized protein OS=Burkholderia thailandensis (strain ATCC 700388 / DSM 13276 / CIP 106301 / E264) OX=271848 GN=BTH_II1933 PE=4 SV=1	1.421	0.51	0.44197	7	7	177	42.6	1	0.366756	Q2T3X2	3-ketoacyl-ACP synthase	BTH_II1933
High	Q2SZQ1	RNA polymerase sigma-70 factor, ECF subfamily OS=Burkholderia thailandensis (strain ATCC 700388 / DSM 13276 / CIP 106301 / E264) OX=271848 GN=BTH_I1044 PE=4 SV=1	0.822	-0.28	0.0833923	5	5	312	37.97	1	0.0165303	Q2SZQ1	RNA polymerase sigma-70 factor, ECF subfamily	BTH_I1044
High	Q2T296	Cell shape protein MreC OS=Burkholderia thailandensis (strain ATCC 700388 / DSM 13276 / CIP 106301 / E264) OX=271848 GN=BTH_I0145 PE=3 SV=1	0.717	-0.48	0.0344855	6	6	277	38.54	1	0.000684355	Q2T296	Cell shape-determining protein MreC (Cell shape protein MreC)	BTH_I0145
High	Q2SXE8	Iron-sulfur cluster binding protein OS=Burkholderia thailandensis (strain ATCC 700388 / DSM 13276 / CIP 106301 / E264) OX=271848 GN=BTH_I1871 PE=4 SV=1	1.672	0.74	0.0684353	8	8	178	29.94	1	0.00849366	Q2SXE8	Iron-sulfur cluster binding protein	BTH_I1871
High	Q2SUX7	Uncharacterized protein OS=Burkholderia thailandensis (strain ATCC 700388 / DSM 13276 / CIP 106301 / E264) OX=271848 GN=BTH_I2760 PE=4 SV=1	2.32	1.21	0.053415	4	4	328	40.51	1	0.00343881	Q2SUX7	Histidine phosphatase family protein	BTH_I2760
High	Q2SY71	DNA-directed RNA polymerase subunit omega OS=Burkholderia thailandensis (strain ATCC 700388 / DSM 13276 / CIP 106301 / E264) OX=271848 GN=rpoZ PE=3 SV=1	0.458	-1.13	0.151414	4	4	460	53.23	1	0.080065	Q2SY71	DNA-directed RNA polymerase subunit omega (RNAP omega subunit) (EC 2.7.7.6) (RNA polymerase omega subunit) (Transcriptase subunit omega)	BTH_I1587
High	Q2SYH9	Polysaccharide ABC transporter, ATP-binding protein OS=Burkholderia thailandensis (strain ATCC 700388 / DSM 13276 / CIP 106301 / E264) OX=271848 GN=BTH_I1474 PE=3 SV=1	0.778	-0.36	0.248773	8	8	177	33.92	1	0.174754	Q2SYH9	Polysaccharide ABC transporter, ATP-binding protein	BTH_I1474
High	Q2STQ1	Lipoprotein, putative OS=Burkholderia thailandensis (strain ATCC 700388 / DSM 13276 / CIP 106301 / E264) OX=271848 GN=BTH_I3204 PE=4 SV=1	0.394	-1.34	0.0231098	5	5	448	76.35	1	4.88485e-05	Q2STQ1	Lipoprotein, putative	BTH_I3204
High	Q2SZ74	Glutamate/aspartate ABC transporter, ATP-binding protein OS=Burkholderia thailandensis (strain ATCC 700388 / DSM 13276 / CIP 106301 / E264) OX=271848 GN=BTH_I1228 PE=3 SV=1	0.92	-0.12	0.104552	6	6	214	43.57	1	0.0311787	Q2SZ74	Glutamate/aspartate ABC transporter, ATP-binding protein	BTH_I1228
High	Q2SYT9	UTP--glucose-1-phosphate uridylyltransferase OS=Burkholderia thailandensis (strain ATCC 700388 / DSM 13276 / CIP 106301 / E264) OX=271848 GN=galU-1 PE=3 SV=1	1.646	0.72	0.0802568	3	7	288	72.27	1	0.0152168	Q2SYT9	UTP--glucose-1-phosphate uridylyltransferase (EC 2.7.7.9) (UDP-glucose pyrophosphorylase)	BTH_I1363
High	Q2T2U1	Stress response protein OS=Burkholderia thailandensis (strain ATCC 700388 / DSM 13276 / CIP 106301 / E264) OX=271848 GN=BTH_II2321 PE=3 SV=1	2.863	1.52	0.0900838	7	7	278	39.29	1	0.0211404	Q2T2U1	Stress response protein	BTH_II2321
High	Q2SXR1	ABC transporter, permease/ATP-binding protein OS=Burkholderia thailandensis (strain ATCC 700388 / DSM 13276 / CIP 106301 / E264) OX=271848 GN=BTH_I1756 PE=4 SV=1	0.865	-0.21	0.0481919	8	8	170	27.68	1	0.00273855	Q2SXR1	ABC transporter, permease/ATP-binding protein	BTH_I1756
High	Q2T1U9	Uncharacterized protein OS=Burkholderia thailandensis (strain ATCC 700388 / DSM 13276 / CIP 106301 / E264) OX=271848 GN=BTH_I0292 PE=4 SV=1	0.909	-0.14	0.103564	6	6	167	27.71	1	0.0304212	Q2T1U9	Short-chain dehydrogenase	BTH_I0292
High	Q2STB5	Oxidoreductase, FAD/FMN-binding OS=Burkholderia thailandensis (strain ATCC 700388 / DSM 13276 / CIP 106301 / E264) OX=271848 GN=BTH_I3342 PE=4 SV=1	1.158	0.21	0.163683	8	8	105	25.58	1	0.0925028	Q2STB5	Oxidoreductase, FAD/FMN-binding	BTH_I3342
High	Q2T0N1	Transcriptional regulator, AsnC family OS=Burkholderia thailandensis (strain ATCC 700388 / DSM 13276 / CIP 106301 / E264) OX=271848 GN=BTH_I0712 PE=4 SV=1	2.266	1.18	0.128895	8	8	226	46.56	1	0.0597945	Q2T0N1	Transcriptional regulator, AsnC family	BTH_I0712
High	Q2T105	Magnesium and cobalt efflux protein CorC OS=Burkholderia thailandensis (strain ATCC 700388 / DSM 13276 / CIP 106301 / E264) OX=271848 GN=BTH_I0587 PE=4 SV=1	1.319	0.4	0.287772	7	7	149	35.34	1	0.212655	Q2T105	Magnesium and cobalt efflux protein CorC	BTH_I0587
High	Q2STT2	Lipoprotein, putative OS=Burkholderia thailandensis (strain ATCC 700388 / DSM 13276 / CIP 106301 / E264) OX=271848 GN=BTH_I3173 PE=4 SV=1	1.373	0.46	0.602599	4	4	326	47.63	1	0.53776	Q2STT2	Lipoprotein, putative	BTH_I3173
High	Q2SY19	D-glycero-D-manno-heptose 1-phosphate synthase OS=Burkholderia thailandensis (strain ATCC 700388 / DSM 13276 / CIP 106301 / E264) OX=271848 GN=BTH_I1643 PE=4 SV=1	0.924	-0.11	0.179797	7	7	293	50.93	1	0.10735	Q2SY19	D-glycero-D-manno-heptose 1-phosphate synthase	BTH_I1643
High	Q2SWM4	Thymidylate kinase OS=Burkholderia thailandensis (strain ATCC 700388 / DSM 13276 / CIP 106301 / E264) OX=271848 GN=tmk PE=1 SV=1	1.017	0.02	0.904958	6	6	239	39.1	1	0.886177	Q2SWM4	Thymidylate kinase (EC 2.7.4.9) (dTMP kinase)	BTH_I2154
High	Q2SY74	Ribonuclease PH OS=Burkholderia thailandensis (strain ATCC 700388 / DSM 13276 / CIP 106301 / E264) OX=271848 GN=rph PE=3 SV=1	0.913	-0.13	0.52629	5	5	283	42.67	1	0.452858	Q2SY74	Ribonuclease PH (RNase PH) (EC 2.7.7.56) (tRNA nucleotidyltransferase)	BTH_I1584
High	Q2SYQ9	Metallo-beta-lactamase family protein OS=Burkholderia thailandensis (strain ATCC 700388 / DSM 13276 / CIP 106301 / E264) OX=271848 GN=BTH_I1394 PE=4 SV=1	1.951	0.96	0.122004	7	7	278	32.87	1	0.0526936	Q2SYQ9	Metallo-beta-lactamase type 2 (EC 3.5.2.6) (B2 metallo-beta-lactamase) (Metallo-beta-lactamase type II)	BTH_I1394
High	Q2SZS6	Quinone oxidoreductase OS=Burkholderia thailandensis (strain ATCC 700388 / DSM 13276 / CIP 106301 / E264) OX=271848 GN=BTH_I1019 PE=3 SV=1	1.832	0.87	0.124871	6	6	340	50.8	1	0.0558968	Q2SZS6	Quinone oxidoreductase	BTH_I1019
High	Q2SYE1	Undecaprenyl-diphosphatase 1 OS=Burkholderia thailandensis (strain ATCC 700388 / DSM 13276 / CIP 106301 / E264) OX=271848 GN=uppP1 PE=3 SV=1	0.839	-0.25	0.188631	4	4	322	37.08	1	0.116178	Q2SYE1	Undecaprenyl-diphosphatase 1 (EC 3.6.1.27) (Bacitracin resistance protein 1) (Undecaprenyl pyrophosphate phosphatase 1)	BTH_I1512
High	Q2SWV6	Probable allantoicase OS=Burkholderia thailandensis (strain ATCC 700388 / DSM 13276 / CIP 106301 / E264) OX=271848 GN=alc PE=3 SV=1	1.42	0.51	0.109292	9	9	145	31.15	1	0.0363528	Q2SWV6	Probable allantoicase (EC 3.5.3.4) (Allantoate amidinohydrolase)	BTH_I2069
High	Q2SZ10	Glycolate oxidase, subunit GlcD, putative OS=Burkholderia thailandensis (strain ATCC 700388 / DSM 13276 / CIP 106301 / E264) OX=271848 GN=BTH_I1292 PE=4 SV=1	1.864	0.9	0.158145	5	5	261	30.79	1	0.0867702	Q2SZ10	D-lactate dehydrogenase (cytochrome) (EC 1.1.2.4)	BTH_I1292
High	Q2SUA6	Imidazole glycerol phosphate synthase subunit HisH OS=Burkholderia thailandensis (strain ATCC 700388 / DSM 13276 / CIP 106301 / E264) OX=271848 GN=hisH PE=3 SV=1	0.658	-0.6	0.0625562	8	8	222	38.36	1	0.00578295	Q2SUA6	Imidazole glycerol phosphate synthase subunit HisH (EC 4.3.2.10) (IGP synthase glutaminase subunit) (EC 3.5.1.2) (IGP synthase subunit HisH) (ImGP synthase subunit HisH) (IGPS subunit HisH)	BTH_I2989
High	Q2SU38	50S ribosomal protein L24 OS=Burkholderia thailandensis (strain ATCC 700388 / DSM 13276 / CIP 106301 / E264) OX=271848 GN=rplX PE=3 SV=1	0.226	-2.15	0.189388	6	6	169	32.65	1	0.116825	Q2SU38	Large ribosomal subunit protein uL24 (50S ribosomal protein L24)	BTH_I3057
High	Q2SXW8	Ferredoxin OS=Burkholderia thailandensis (strain ATCC 700388 / DSM 13276 / CIP 106301 / E264) OX=271848 GN=BTH_I1696 PE=4 SV=1	0.999	0	0.538385	5	5	185	42.06	1	0.466378	Q2SXW8	Ferredoxin	BTH_I1696
High	Q2T7Z9	Histidine kinase OS=Burkholderia thailandensis (strain ATCC 700388 / DSM 13276 / CIP 106301 / E264) OX=271848 GN=BTH_II0500 PE=4 SV=1	2.258	1.17	0.188086	6	6	166	23.01	1	0.115482	Q2T7Z9	histidine kinase (EC 2.7.13.3)	BTH_II0500
High	Q2T539	GTP cyclohydrolase-2 OS=Burkholderia thailandensis (strain ATCC 700388 / DSM 13276 / CIP 106301 / E264) OX=271848 GN=ribA PE=3 SV=1	0.925	-0.11	0.128598	9	9	136	42.13	1	0.0595364	Q2T539	GTP cyclohydrolase-2 (EC 3.5.4.25) (GTP cyclohydrolase II)	BTH_II1514
High	Q2SWM3	DNA polymerase III, delta prime subunit OS=Burkholderia thailandensis (strain ATCC 700388 / DSM 13276 / CIP 106301 / E264) OX=271848 GN=BTH_I2155 PE=4 SV=1	0.739	-0.44	0.271915	7	7	196	31.42	1	0.197078	Q2SWM3	DNA-directed DNA polymerase (EC 2.7.7.7)	BTH_I2155
High	Q2SUB9	Cytochrome b OS=Burkholderia thailandensis (strain ATCC 700388 / DSM 13276 / CIP 106301 / E264) OX=271848 GN=BTH_I2976 PE=3 SV=1	2.424	1.28	0.276557	5	5	299	56.66	1	0.201678	Q2SUB9	Cytochrome b	BTH_I2976
High	Q2T112	Aldoketomutase OS=Burkholderia thailandensis (strain ATCC 700388 / DSM 13276 / CIP 106301 / E264) OX=271848 GN=gloA PE=3 SV=1	1.071	0.1	0.418608	5	5	165	34.92	1	0.342558	Q2T112	lactoylglutathione lyase (EC 4.4.1.5) (Aldoketomutase) (Glyoxalase I) (Ketone-aldehyde mutase) (Methylglyoxalase) (S-D-lactoylglutathione methylglyoxal lyase)	BTH_I0580
High	Q2T6T5	Uncharacterized protein OS=Burkholderia thailandensis (strain ATCC 700388 / DSM 13276 / CIP 106301 / E264) OX=271848 GN=BTH_II0917 PE=4 SV=1	2.111	1.08	0.0684353	7	7	207	30	1	0.00879029	Q2T6T5	Aminoglycoside phosphotransferase domain-containing protein	BTH_II0917
High	Q2T354	H-NS histone family protein OS=Burkholderia thailandensis (strain ATCC 700388 / DSM 13276 / CIP 106301 / E264) OX=271848 GN=BTH_II2207 PE=3 SV=1	0.694	-0.53	0.244816	5	5	384	53.5	1	0.170793	Q2T354	H-NS histone family protein	BTH_II2207
High	Q2T0H2	Riboflavin biosynthesis protein OS=Burkholderia thailandensis (strain ATCC 700388 / DSM 13276 / CIP 106301 / E264) OX=271848 GN=ribF PE=3 SV=1	1.217	0.28	0.162782	7	7	204	38.57	1	0.0916296	Q2T0H2	Riboflavin biosynthesis protein [Includes: Riboflavin kinase (EC 2.7.1.26) (Flavokinase); FMN adenylyltransferase (EC 2.7.7.2) (FAD pyrophosphorylase) (FAD synthase)]	BTH_I0771
High	Q2SWC7	ATP-dependent helicase, putative OS=Burkholderia thailandensis (strain ATCC 700388 / DSM 13276 / CIP 106301 / E264) OX=271848 GN=BTH_I2251 PE=4 SV=1	0.859	-0.22	0.196791	8	8	118	31.2	1	0.124094	Q2SWC7	ATP-dependent helicase, putative	BTH_I2251
High	Q2T4D7	Glutathione S-transferase, putative OS=Burkholderia thailandensis (strain ATCC 700388 / DSM 13276 / CIP 106301 / E264) OX=271848 GN=BTH_II1768 PE=4 SV=1	3.141	1.65	0.0805993	5	5	283	39.77	1	0.0154371	Q2T4D7	Glutathione S-transferase, putative	BTH_II1768
High	Q2SZ70	OsmC/Ohr family protein OS=Burkholderia thailandensis (strain ATCC 700388 / DSM 13276 / CIP 106301 / E264) OX=271848 GN=BTH_I1232 PE=4 SV=1	0.775	-0.37	0.177247	6	6	239	33.83	1	0.105262	Q2SZ70	OsmC/Ohr family protein	BTH_I1232
High	Q2T0X7	Response regulator OS=Burkholderia thailandensis (strain ATCC 700388 / DSM 13276 / CIP 106301 / E264) OX=271848 GN=BTH_I0615 PE=4 SV=1	2.756	1.46	0.338781	6	6	183	29.09	1	0.261116	Q2T0X7	Response regulator	BTH_I0615
High	Q2SYS5	Oxidoreductase, short-chain dehydrogenase/reductase family OS=Burkholderia thailandensis (strain ATCC 700388 / DSM 13276 / CIP 106301 / E264) OX=271848 GN=BTH_I1378 PE=3 SV=1	1.114	0.16	0.631752	5	5	288	37.04	1	0.569222	Q2SYS5	Oxidoreductase, short-chain dehydrogenase/reductase family	BTH_I1378
High	Q2SWF3	Lipoprotein NlpD, putative OS=Burkholderia thailandensis (strain ATCC 700388 / DSM 13276 / CIP 106301 / E264) OX=271848 GN=BTH_I2225 PE=4 SV=1	0.362	-1.47	0.119134	5	6	272	29.23	1	0.0486883	Q2SWF3	Lipoprotein NlpD, putative	BTH_I2225
High	Q2SUV9	CRS1 / YhbY domain family OS=Burkholderia thailandensis (strain ATCC 700388 / DSM 13276 / CIP 106301 / E264) OX=271848 GN=BTH_I2778 PE=4 SV=1	0.726	-0.46	0.162289	5	5	194	32.14	1	0.0905753	Q2SUV9	CRS1 / YhbY domain family	BTH_I2778
High	Q2SVZ5	Arginine/ornithine antiporter OS=Burkholderia thailandensis (strain ATCC 700388 / DSM 13276 / CIP 106301 / E264) OX=271848 GN=BTH_I2383 PE=3 SV=1	0.604	-0.73	0.139066	6	6	161	31.37	1	0.0683253	Q2SVZ5	Arginine/ornithine antiporter	BTH_I2383
High	Q2SWY9	Outer membrane protein, OmpH/HlpA family OS=Burkholderia thailandensis (strain ATCC 700388 / DSM 13276 / CIP 106301 / E264) OX=271848 GN=BTH_I2036 PE=3 SV=1	0.81	-0.3	0.160523	8	8	168	45.89	1	0.0891282	Q2SWY9	Outer membrane protein, OmpH/HlpA family	BTH_I2036
High	Q2SV99	Lipoprotein, putative OS=Burkholderia thailandensis (strain ATCC 700388 / DSM 13276 / CIP 106301 / E264) OX=271848 GN=BTH_I2635 PE=4 SV=1	1.109	0.15	0.738476	7	7	256	36.3	1	0.687546	Q2SV99	Lipoprotein, putative	BTH_I2635
High	Q2SUC0	Cytochrome c1 OS=Burkholderia thailandensis (strain ATCC 700388 / DSM 13276 / CIP 106301 / E264) OX=271848 GN=BTH_I2975 PE=4 SV=1	2.126	1.09	0.465725	5	5	259	40.74	1	0.390186	Q2SUC0	Ubiquinol-cytochrome c reductase, cytochrome c1	BTH_I2975
High	Q2SZY0	ATPase, AAA family protein OS=Burkholderia thailandensis (strain ATCC 700388 / DSM 13276 / CIP 106301 / E264) OX=271848 GN=BTH_I0965 PE=4 SV=1	2.046	1.03	0.12294	8	8	275	34.98	1	0.0541151	Q2SZY0	ATPase, AAA family protein	BTH_I0965
High	Q2STY2	2-hydroxy-3-oxopropionate reductase, putative OS=Burkholderia thailandensis (strain ATCC 700388 / DSM 13276 / CIP 106301 / E264) OX=271848 GN=BTH_I3122 PE=4 SV=1	1.182	0.24	0.211777	6	6	181	27.62	1	0.138142	Q2STY2	2-hydroxy-3-oxopropionate reductase, putative	BTH_I3122
High	Q2SZM4	NADH dehydrogenase I, L subunit OS=Burkholderia thailandensis (strain ATCC 700388 / DSM 13276 / CIP 106301 / E264) OX=271848 GN=BTH_I1072 PE=3 SV=1	0.941	-0.09	0.33086	6	6	360	63.72	1	0.25311	Q2SZM4	NADH dehydrogenase I, L subunit	BTH_I1072
High	Q2SZF8	Lipoprotein, putative OS=Burkholderia thailandensis (strain ATCC 700388 / DSM 13276 / CIP 106301 / E264) OX=271848 GN=BTH_I1144 PE=4 SV=1	1.073	0.1	0.910807	8	8	180	45.22	1	0.893068	Q2SZF8	Lipoprotein, putative	BTH_I1144
High	Q2SZD7	Thioredoxin family protein, putative OS=Burkholderia thailandensis (strain ATCC 700388 / DSM 13276 / CIP 106301 / E264) OX=271848 GN=BTH_I1165 PE=4 SV=1	0.841	-0.25	0.115047	4	4	233	32.95	1	0.0442288	Q2SZD7	Thioredoxin family protein, putative	BTH_I1165
High	Q2T4D5	Major surface protein 3 OS=Burkholderia thailandensis (strain ATCC 700388 / DSM 13276 / CIP 106301 / E264) OX=271848 GN=BTH_II1770 PE=4 SV=1	6.376	2.67	0.0858614	5	5	142	48.86	1	0.0180386	Q2T4D5	Major surface protein 3	BTH_II1770
High	Q2T4L8	Cyclic nucleotide-binding domain protein OS=Burkholderia thailandensis (strain ATCC 700388 / DSM 13276 / CIP 106301 / E264) OX=271848 GN=BTH_II1687 PE=4 SV=1	2.787	1.48	0.16961	7	7	244	34.34	1	0.0981811	Q2T4L8	Cyclic nucleotide-binding domain protein	BTH_II1687
High	Q2SVP3	Nod factor export ATP-binding protein I OS=Burkholderia thailandensis (strain ATCC 700388 / DSM 13276 / CIP 106301 / E264) OX=271848 GN=nodI PE=3 SV=2	1.274	0.35	0.145822	7	7	167	35.93	1	0.0749132	Q2SVP3	Nod factor export ATP-binding protein I (EC 7.6.2.-) (Nodulation ATP-binding protein I)	BTH_I2485
High	Q2T400	Oxidoreductase, 2OG-Fe(II) oxygenase family OS=Burkholderia thailandensis (strain ATCC 700388 / DSM 13276 / CIP 106301 / E264) OX=271848 GN=BTH_II1905 PE=3 SV=1	1.251	0.32	0.74519	8	8	150	27.33	1	0.695226	Q2T400	Oxidoreductase, 2OG-Fe(II) oxygenase family	BTH_II1905
High	Q2T681	Uncharacterized protein OS=Burkholderia thailandensis (strain ATCC 700388 / DSM 13276 / CIP 106301 / E264) OX=271848 GN=BTH_II1121 PE=4 SV=1	2.126	1.09	0.0259542	8	8	176	25.48	1	0.000240317	Q2T681	Uncharacterized protein	BTH_II1121
High	Q2T3I2	Iron-sulfur cluster binding protein OS=Burkholderia thailandensis (strain ATCC 700388 / DSM 13276 / CIP 106301 / E264) OX=271848 GN=BTH_II2079 PE=4 SV=1	1.594	0.67	0.105129	5	5	188	31.52	1	0.0320429	Q2T3I2	Iron-sulfur cluster binding protein	BTH_II2079
High	Q2SZJ2	Transcriptional regulator MraZ OS=Burkholderia thailandensis (strain ATCC 700388 / DSM 13276 / CIP 106301 / E264) OX=271848 GN=mraZ PE=3 SV=1	2.194	1.13	0.0714299	4	4	377	45.05	1	0.0110521	Q2SZJ2	Transcriptional regulator MraZ	BTH_I1109
High	Q2T4G9	Homoprotocatechuate degradation operon regulator, HpaR OS=Burkholderia thailandensis (strain ATCC 700388 / DSM 13276 / CIP 106301 / E264) OX=271848 GN=hpaR PE=4 SV=1	1.603	0.68	0.0961301	6	6	286	37.11	1	0.0250454	Q2T4G9	Homoprotocatechuate degradation operon regulator, HpaR	BTH_II1736
High	Q2SXS9	Beta-hexosaminidase OS=Burkholderia thailandensis (strain ATCC 700388 / DSM 13276 / CIP 106301 / E264) OX=271848 GN=nagZ PE=3 SV=1	1.485	0.57	0.17906	10	10	204	43.48	1	0.106682	Q2SXS9	Beta-hexosaminidase (EC 3.2.1.52) (Beta-N-acetylhexosaminidase) (N-acetyl-beta-glucosaminidase)	BTH_I1735
High	Q2T1M1	Biotin--protein ligase OS=Burkholderia thailandensis (strain ATCC 700388 / DSM 13276 / CIP 106301 / E264) OX=271848 GN=BTH_I0370 PE=4 SV=1	1.019	0.03	0.456622	6	6	174	25.36	1	0.380955	Q2T1M1	biotin--[biotin carboxyl-carrier protein] ligase (EC 6.3.4.15)	BTH_I0370
High	Q2T276	ATP-dependent protease subunit HslV OS=Burkholderia thailandensis (strain ATCC 700388 / DSM 13276 / CIP 106301 / E264) OX=271848 GN=hslV PE=3 SV=1	1.06	0.08	0.774794	4	4	460	53.35	1	0.729771	Q2T276	ATP-dependent protease subunit HslV (EC 3.4.25.2)	BTH_I0165
High	Q2T6X1	Copper-containing nitrite reductase OS=Burkholderia thailandensis (strain ATCC 700388 / DSM 13276 / CIP 106301 / E264) OX=271848 GN=BTH_II0881 PE=3 SV=1	0.956	-0.07	0.509808	7	7	176	26.31	1	0.43542	Q2T6X1	Copper-containing nitrite reductase (EC 1.7.2.1)	BTH_II0881
High	Q2T3R5	Uncharacterized protein OS=Burkholderia thailandensis (strain ATCC 700388 / DSM 13276 / CIP 106301 / E264) OX=271848 GN=BTH_II1990 PE=4 SV=1	3.708	1.89	0.0231098	6	6	226	42.51	1	0.000189725	Q2T3R5	Uncharacterized protein	BTH_II1990
High	Q2T7V7	Mannose-1-phosphate guanylyltransferase OS=Burkholderia thailandensis (strain ATCC 700388 / DSM 13276 / CIP 106301 / E264) OX=271848 GN=BTH_II0542 PE=3 SV=1	2.041	1.03	0.0334073	6	6	178	29.17	1	0.000447991	Q2T7V7	mannose-1-phosphate guanylyltransferase (EC 2.7.7.13)	BTH_II0542
High	Q2STS4	Chemotaxis protein CheW OS=Burkholderia thailandensis (strain ATCC 700388 / DSM 13276 / CIP 106301 / E264) OX=271848 GN=BTH_I3181 PE=4 SV=1	2.448	1.29	0.545989	5	6	363	53.64	1	0.474515	Q2STS4	Chemotaxis protein CheW	BTH_I3181
High	Q2SVM2	Pyrophosphatase, MutT/nudix family OS=Burkholderia thailandensis (strain ATCC 700388 / DSM 13276 / CIP 106301 / E264) OX=271848 GN=BTH_I2508 PE=3 SV=1	1.488	0.57	0.120261	6	6	261	38.72	1	0.0506848	Q2SVM2	Pyrophosphatase, MutT/nudix family	BTH_I2508
High	Q2T0G8	Fatty acid desaturase family protein OS=Burkholderia thailandensis (strain ATCC 700388 / DSM 13276 / CIP 106301 / E264) OX=271848 GN=BTH_I0775 PE=4 SV=1	0.748	-0.42	0.06849	9	9	228	36.38	1	0.00921553	Q2T0G8	Fatty acid desaturase family protein	BTH_I0775
High	Q2T978	Cation efflux family protein OS=Burkholderia thailandensis (strain ATCC 700388 / DSM 13276 / CIP 106301 / E264) OX=271848 GN=BTH_II0069 PE=4 SV=1	2.585	1.37	0.0860176	7	7	204	34.61	1	0.0186481	Q2T978	Cation efflux family protein	BTH_II0069
High	Q2T7U7	Lipopolysaccharide biosynthesis protein, putative OS=Burkholderia thailandensis (strain ATCC 700388 / DSM 13276 / CIP 106301 / E264) OX=271848 GN=BTH_II0552 PE=4 SV=1	2.709	1.44	0.0510771	9	9	112	35.63	1	0.0031686	Q2T7U7	Lipopolysaccharide biosynthesis protein, putative	BTH_II0552
High	Q2SV74	Transcriptional regulator, LysR family OS=Burkholderia thailandensis (strain ATCC 700388 / DSM 13276 / CIP 106301 / E264) OX=271848 GN=BTH_I2660 PE=3 SV=1	1.651	0.72	0.1095	6	6	211	34.09	1	0.0370049	Q2SV74	Transcriptional regulator, LysR family	BTH_I2660
High	Q2SZK8	Aromatic aminotransferase OS=Burkholderia thailandensis (strain ATCC 700388 / DSM 13276 / CIP 106301 / E264) OX=271848 GN=BTH_I1088 PE=4 SV=1	0.737	-0.44	0.0384961	8	8	171	30.52	1	0.001064	Q2SZK8	Aromatic aminotransferase	BTH_I1088
High	Q2T1V1	tRNA-cytidine(32) 2-sulfurtransferase OS=Burkholderia thailandensis (strain ATCC 700388 / DSM 13276 / CIP 106301 / E264) OX=271848 GN=ttcA PE=3 SV=1	0.465	-1.1	0.0499963	7	7	156	28.12	1	0.00298107	Q2T1V1	tRNA-cytidine(32) 2-sulfurtransferase (EC 2.8.1.-) (Two-thiocytidine biosynthesis protein A) (tRNA 2-thiocytidine biosynthesis protein TtcA)	BTH_I0290
High	Q2SYS9	TolA protein superfamily OS=Burkholderia thailandensis (strain ATCC 700388 / DSM 13276 / CIP 106301 / E264) OX=271848 GN=BTH_I1374 PE=4 SV=1	0.637	-0.65	0.126914	6	6	258	31.54	1	0.0574599	Q2SYS9	TolA protein superfamily	BTH_I1374
High	Q2T7H2	N-(5'-phosphoribosyl)anthranilate isomerase OS=Burkholderia thailandensis (strain ATCC 700388 / DSM 13276 / CIP 106301 / E264) OX=271848 GN=trpF PE=3 SV=1	1.157	0.21	0.0924048	6	6	210	29.58	1	0.022852	Q2T7H2	N-(5'-phosphoribosyl)anthranilate isomerase (PRAI) (EC 5.3.1.24)	BTH_II0678
High	Q2SYR3	Glutaryl-CoA dehydrogenase OS=Burkholderia thailandensis (strain ATCC 700388 / DSM 13276 / CIP 106301 / E264) OX=271848 GN=BTH_I1390 PE=3 SV=1	1.836	0.88	0.1103	6	6	110	23.83	1	0.0386464	Q2SYR3	glutaryl-CoA dehydrogenase (ETF) (EC 1.3.8.6)	BTH_I1390
High	Q2SVB6	UPF0761 membrane protein BTH_I2618 OS=Burkholderia thailandensis (strain ATCC 700388 / DSM 13276 / CIP 106301 / E264) OX=271848 GN=BTH_I2618 PE=3 SV=1	1.38	0.46	0.0913792	6	6	191	37.45	1	0.0219781	Q2SVB6	UPF0761 membrane protein BTH_I2618	BTH_I2618
High	Q2SV21	DNA-binding protein BprA OS=Burkholderia thailandensis (strain ATCC 700388 / DSM 13276 / CIP 106301 / E264) OX=271848 GN=BTH_I2714 PE=3 SV=1	0.657	-0.61	0.209047	6	6	312	56.46	1	0.13556	Q2SV21	DNA-binding protein BprA	BTH_I2714
High	Q2SX53	Glycosyl transferase, group 2 family protein OS=Burkholderia thailandensis (strain ATCC 700388 / DSM 13276 / CIP 106301 / E264) OX=271848 GN=BTH_I1967 PE=4 SV=1	2.028	1.02	0.103667	6	6	215	26.27	1	0.0304844	Q2SX53	Glycosyl transferase, group 2 family protein	BTH_I1967
High	Q2T1I5	Ubiquinone biosynthesis accessory factor UbiK OS=Burkholderia thailandensis (strain ATCC 700388 / DSM 13276 / CIP 106301 / E264) OX=271848 GN=ubiK PE=3 SV=1	1.333	0.41	0.0730537	7	7	133	57.04	1	0.0117324	Q2T1I5	Ubiquinone biosynthesis accessory factor UbiK	BTH_I0406
High	Q2SV94	Uncharacterized protein family UPF0033 superfamily OS=Burkholderia thailandensis (strain ATCC 700388 / DSM 13276 / CIP 106301 / E264) OX=271848 GN=BTH_I2640 PE=3 SV=1	0.841	-0.25	0.472659	7	7	169	30.03	1	0.397203	Q2SV94	Uncharacterized protein family UPF0033 superfamily	BTH_I2640
High	Q2T7U5	Peptidyl-prolyl cis-trans isomerase OS=Burkholderia thailandensis (strain ATCC 700388 / DSM 13276 / CIP 106301 / E264) OX=271848 GN=fbp PE=3 SV=1	0.42	-1.25	0.116746	6	6	211	27.49	1	0.0459975	Q2T7U5	Peptidyl-prolyl cis-trans isomerase (EC 5.2.1.8)	BTH_II0554
High	Q2T0M6	Pyridoxine/pyridoxamine 5'-phosphate oxidase OS=Burkholderia thailandensis (strain ATCC 700388 / DSM 13276 / CIP 106301 / E264) OX=271848 GN=pdxH PE=3 SV=2	1.527	0.61	0.155965	4	4	253	55.59	1	0.0849044	Q2T0M6	Pyridoxine/pyridoxamine 5'-phosphate oxidase (EC 1.4.3.5) (PNP/PMP oxidase) (PNPOx) (Pyridoxal 5'-phosphate synthase)	BTH_I0717
High	Q2T0A9	Vitamin B12 receptor BtuB, putative OS=Burkholderia thailandensis (strain ATCC 700388 / DSM 13276 / CIP 106301 / E264) OX=271848 GN=BTH_I0834 PE=3 SV=1	0.739	-0.44	0.392613	7	7	160	33.21	1	0.315144	Q2T0A9	Vitamin B12 receptor BtuB, putative	BTH_I0834
High	Q2SV51	Transcriptional regulator, LysR family OS=Burkholderia thailandensis (strain ATCC 700388 / DSM 13276 / CIP 106301 / E264) OX=271848 GN=BTH_I2683 PE=3 SV=1	1.384	0.47	0.125973	7	7	298	50.03	1	0.0568325	Q2SV51	Transcriptional regulator, LysR family	BTH_I2683
High	Q2SU35	50S ribosomal protein L29 OS=Burkholderia thailandensis (strain ATCC 700388 / DSM 13276 / CIP 106301 / E264) OX=271848 GN=rpmC PE=3 SV=1	0.555	-0.85	0.12146	5	5	529	65.11	1	0.0522371	Q2SU35	Large ribosomal subunit protein uL29 (50S ribosomal protein L29)	BTH_I3060
High	Q2T2V8	2-oxoisovalerate dehydrogenase subunit alpha OS=Burkholderia thailandensis (strain ATCC 700388 / DSM 13276 / CIP 106301 / E264) OX=271848 GN=BTH_II2304 PE=3 SV=1	1.594	0.67	0.137045	8	8	126	38.07	1	0.0667588	Q2T2V8	2-oxoisovalerate dehydrogenase subunit alpha (EC 1.2.4.4) (Branched-chain alpha-keto acid dehydrogenase E1 component alpha chain)	BTH_II2304
High	Q2T7T2	Branched-chain-amino-acid aminotransferase OS=Burkholderia thailandensis (strain ATCC 700388 / DSM 13276 / CIP 106301 / E264) OX=271848 GN=ilvE-2 PE=3 SV=1	2.613	1.39	0.0301622	6	6	216	39.25	1	0.000303505	Q2T7T2	Branched-chain-amino-acid aminotransferase (BCAT) (EC 2.6.1.42)	BTH_II0567
High	Q2T1B9	Peptidyl-tRNA hydrolase OS=Burkholderia thailandensis (strain ATCC 700388 / DSM 13276 / CIP 106301 / E264) OX=271848 GN=pth PE=1 SV=1	0.701	-0.51	0.100414	4	4	196	29.18	1	0.0275966	Q2T1B9	Peptidyl-tRNA hydrolase (PTH) (EC 3.1.1.29)	BTH_I0472
High	Q2SXJ1	N-formylglutamate amidohydrolase OS=Burkholderia thailandensis (strain ATCC 700388 / DSM 13276 / CIP 106301 / E264) OX=271848 GN=hutG PE=4 SV=1	1.318	0.4	0.155373	6	6	149	22.82	1	0.0842842	Q2SXJ1	N-formylglutamate amidohydrolase (EC 3.5.1.68)	BTH_I1826
High	Q2STH1	Membrane protein, putative OS=Burkholderia thailandensis (strain ATCC 700388 / DSM 13276 / CIP 106301 / E264) OX=271848 GN=BTH_I3286 PE=4 SV=1	5.868	2.55	0.0889961	3	3	274	30.13	1	0.0202389	Q2STH1	Small-conductance mechanosensitive channel	BTH_I3286
High	Q2SXI8	Aminotransferase, class III OS=Burkholderia thailandensis (strain ATCC 700388 / DSM 13276 / CIP 106301 / E264) OX=271848 GN=BTH_I1829 PE=3 SV=1	1.487	0.57	0.441921	7	7	136	29.37	1	0.366519	Q2SXI8	Aminotransferase, class III	BTH_I1829
High	Q2SUM0	AcrB/AcrD/AcrF family protein OS=Burkholderia thailandensis (strain ATCC 700388 / DSM 13276 / CIP 106301 / E264) OX=271848 GN=BTH_I2867 PE=4 SV=1	1.024	0.03	0.790277	6	6	173	24.88	1	0.747817	Q2SUM0	AcrB/AcrD/AcrF family protein	BTH_I2867
High	Q2T0S5	N5-carboxyaminoimidazole ribonucleotide synthase OS=Burkholderia thailandensis (strain ATCC 700388 / DSM 13276 / CIP 106301 / E264) OX=271848 GN=purK PE=1 SV=1	0.52	-0.94	0.109576	4	4	288	33.46	1	0.037587	Q2T0S5	N5-carboxyaminoimidazole ribonucleotide synthase (N5-CAIR synthase) (EC 6.3.4.18) (5-(carboxyamino)imidazole ribonucleotide synthetase)	BTH_I0668
High	Q2T380	Radical SAM domain protein OS=Burkholderia thailandensis (strain ATCC 700388 / DSM 13276 / CIP 106301 / E264) OX=271848 GN=BTH_II2181 PE=4 SV=1	2.344	1.23	0.094604	8	8	168	26.32	1	0.0239069	Q2T380	Radical SAM domain protein	BTH_II2181
High	Q2T0L2	UDP-N-acetylenolpyruvoylglucosamine reductase OS=Burkholderia thailandensis (strain ATCC 700388 / DSM 13276 / CIP 106301 / E264) OX=271848 GN=murB PE=3 SV=2	0.842	-0.25	0.115174	6	6	163	36	1	0.0445326	Q2T0L2	UDP-N-acetylenolpyruvoylglucosamine reductase (EC 1.3.1.98) (UDP-N-acetylmuramate dehydrogenase)	BTH_I0731
High	Q2SVA3	5'-methylthioadenosine/S-adenosylhomocysteine nucleosidase OS=Burkholderia thailandensis (strain ATCC 700388 / DSM 13276 / CIP 106301 / E264) OX=271848 GN=BTH_I2631 PE=4 SV=1	0.854	-0.23	0.0684353	5	5	263	34.49	1	0.00833901	Q2SVA3	adenosylhomocysteine nucleosidase (EC 3.2.2.9)	BTH_I2631
High	Q2T4C4	Outer membrane protein, OMP85 family, putative OS=Burkholderia thailandensis (strain ATCC 700388 / DSM 13276 / CIP 106301 / E264) OX=271848 GN=BTH_II1781 PE=4 SV=1	0.87	-0.2	0.160347	5	5	224	23.08	1	0.088877	Q2T4C4	Outer membrane protein, OMP85 family, putative	BTH_II1781
High	Q2SY69	Transcription elongation factor GreB OS=Burkholderia thailandensis (strain ATCC 700388 / DSM 13276 / CIP 106301 / E264) OX=271848 GN=greB PE=3 SV=1	1.482	0.57	0.166237	4	4	132	28.62	1	0.0954366	Q2SY69	Transcription elongation factor GreB (Transcript cleavage factor GreB)	BTH_I1591
High	Q2T1A8	PTS IIA-like nitrogen-regulatory protein PtsN OS=Burkholderia thailandensis (strain ATCC 700388 / DSM 13276 / CIP 106301 / E264) OX=271848 GN=ptsN PE=1 SV=1	1.088	0.12	0.356544	6	6	258	31.81	1	0.279019	Q2T1A8	PTS IIA-like nitrogen-regulatory protein PtsN	BTH_I0484
High	Q2SZJ3	3-demethoxyubiquinol 3-hydroxylase OS=Burkholderia thailandensis (strain ATCC 700388 / DSM 13276 / CIP 106301 / E264) OX=271848 GN=coq7 PE=3 SV=2	1.092	0.13	0.105258	3	3	291	45.04	1	0.0326938	Q2SZJ3	3-demethoxyubiquinol 3-hydroxylase (DMQ hydroxylase) (EC 1.14.99.60) (2-nonaprenyl-3-methyl-6-methoxy-1,4-benzoquinol hydroxylase)	BTH_I1108
High	Q2T4F6	Asparagine synthase (Glutamine-hydrolyzing) OS=Burkholderia thailandensis (strain ATCC 700388 / DSM 13276 / CIP 106301 / E264) OX=271848 GN=asnB-2 PE=3 SV=1	1.639	0.71	0.0684353	8	8	146	32.96	1	0.00813278	Q2T4F6	asparagine synthase (glutamine-hydrolyzing) (EC 6.3.5.4)	BTH_II1749
High	Q2T9A6	Serine O-acetyltransferase OS=Burkholderia thailandensis (strain ATCC 700388 / DSM 13276 / CIP 106301 / E264) OX=271848 GN=BTH_II0041 PE=3 SV=1	1.684	0.75	0.125973	6	6	255	42.74	1	0.0566876	Q2T9A6	serine O-acetyltransferase (EC 2.3.1.30)	BTH_II0041
High	Q2SZ67	Putative iron-sulfur cluster insertion protein ErpA OS=Burkholderia thailandensis (strain ATCC 700388 / DSM 13276 / CIP 106301 / E264) OX=271848 GN=erpA PE=3 SV=1	0.812	-0.3	0.153416	3	3	202	25.16	1	0.0823404	Q2SZ67	Putative iron-sulfur cluster insertion protein ErpA	BTH_I1235
High	Q2T205	Multifunctional CCA protein OS=Burkholderia thailandensis (strain ATCC 700388 / DSM 13276 / CIP 106301 / E264) OX=271848 GN=cca PE=3 SV=1	2.153	1.11	0.102168	7	7	150	32.16	1	0.0291826	Q2T205	Multifunctional CCA protein [Includes: CCA-adding enzyme (EC 2.7.7.72) (CCA tRNA nucleotidyltransferase) (tRNA CCA-pyrophosphorylase) (tRNA adenylyl-/cytidylyl-transferase) (tRNA nucleotidyltransferase) (tRNA-NT); 2'-nucleotidase (EC 3.1.3.-); 2',3'-cyclic phosphodiesterase (EC 3.1.4.-); Phosphatase]	BTH_I0236
High	Q2T218	Peptide ABC transporter, ATP-binding protein OS=Burkholderia thailandensis (strain ATCC 700388 / DSM 13276 / CIP 106301 / E264) OX=271848 GN=BTH_I0223 PE=4 SV=1	0.888	-0.17	0.142081	5	5	305	37.75	1	0.0710858	Q2T218	Peptide ABC transporter, ATP-binding protein	BTH_I0223
High	Q2SX25	Acyl-CoA-binding protein OS=Burkholderia thailandensis (strain ATCC 700388 / DSM 13276 / CIP 106301 / E264) OX=271848 GN=BTH_I2000 PE=4 SV=1	1.478	0.56	0.117215	6	6	176	28.17	1	0.0468559	Q2SX25	Acyl-CoA-binding protein	BTH_I2000
High	Q2T206	Glutathione S-transferase, N-terminal domain protein OS=Burkholderia thailandensis (strain ATCC 700388 / DSM 13276 / CIP 106301 / E264) OX=271848 GN=BTH_I0235 PE=4 SV=1	1.434	0.52	0.1771	8	8	148	36.41	1	0.105118	Q2T206	Glutathione S-transferase, N-terminal domain protein	BTH_I0235
High	Q2T2B1	Methionyl-tRNA formyltransferase OS=Burkholderia thailandensis (strain ATCC 700388 / DSM 13276 / CIP 106301 / E264) OX=271848 GN=fmt PE=3 SV=1	0.491	-1.03	0.102168	5	5	273	35.97	1	0.0287199	Q2T2B1	Methionyl-tRNA formyltransferase (EC 2.1.2.9)	BTH_I0129
High	Q2SVE1	50S ribosomal protein L20 OS=Burkholderia thailandensis (strain ATCC 700388 / DSM 13276 / CIP 106301 / E264) OX=271848 GN=rplT PE=3 SV=1	0.809	-0.31	0.12294	6	6	421	90.32	1	0.0543911	Q2SVE1	Large ribosomal subunit protein bL20 (50S ribosomal protein L20)	BTH_I2592
High	Q2T642	Zinc-type alcohol dehydrogenase-like protein OS=Burkholderia thailandensis (strain ATCC 700388 / DSM 13276 / CIP 106301 / E264) OX=271848 GN=BTH_II1160 PE=3 SV=1	1.437	0.52	0.0981115	6	6	172	27.25	1	0.0265954	Q2T642	Zinc-type alcohol dehydrogenase-like protein	BTH_II1160
High	Q2T886	Cytidine deaminase OS=Burkholderia thailandensis (strain ATCC 700388 / DSM 13276 / CIP 106301 / E264) OX=271848 GN=cdd PE=3 SV=1	1.783	0.83	0.154401	6	6	292	33.28	1	0.0832146	Q2T886	Cytidine deaminase (EC 3.5.4.5) (Cytidine aminohydrolase)	BTH_II0413
High	Q2T5N2	DUF2760 domain-containing protein OS=Burkholderia thailandensis (strain ATCC 700388 / DSM 13276 / CIP 106301 / E264) OX=271848 GN=BTH_II1321 PE=4 SV=1	0.84	-0.25	0.279339	5	5	287	30.98	1	0.204064	Q2T5N2	DUF2760 domain-containing protein	BTH_II1321
High	Q2T356	Uncharacterized protein OS=Burkholderia thailandensis (strain ATCC 700388 / DSM 13276 / CIP 106301 / E264) OX=271848 GN=BTH_II2205 PE=4 SV=1	0.351	-1.51	0.0598279	7	7	213	42.85	1	0.00519355	Q2T356	Uncharacterized protein	BTH_II2205
High	Q2SZ14	Pyridoxal phosphate homeostasis protein OS=Burkholderia thailandensis (strain ATCC 700388 / DSM 13276 / CIP 106301 / E264) OX=271848 GN=BTH_I1288 PE=3 SV=1	1.273	0.35	0.233497	8	8	223	36.13	1	0.159094	Q2SZ14	Pyridoxal phosphate homeostasis protein (PLP homeostasis protein)	BTH_I1288
High	Q2T2E0	Uncharacterized protein OS=Burkholderia thailandensis (strain ATCC 700388 / DSM 13276 / CIP 106301 / E264) OX=271848 GN=BTH_I0099 PE=4 SV=1	2.085	1.06	0.10087	6	6	225	32.72	1	0.0278907	Q2T2E0	Uncharacterized protein	BTH_I0099
High	Q2T0V7	Response regulator receiver domain protein OS=Burkholderia thailandensis (strain ATCC 700388 / DSM 13276 / CIP 106301 / E264) OX=271848 GN=BTH_I0635 PE=4 SV=1	1.748	0.81	0.153187	7	7	251	28.14	1	0.0817653	Q2T0V7	Response regulator receiver domain protein	BTH_I0635
High	Q2T249	Aldehyde dehydrogenase OS=Burkholderia thailandensis (strain ATCC 700388 / DSM 13276 / CIP 106301 / E264) OX=271848 GN=BTH_I0192 PE=3 SV=1	1.552	0.63	0.188236	8	8	149	26.36	1	0.11568	Q2T249	Aldehyde dehydrogenase	BTH_I0192
High	Q2T056	Amino acid ABC transporter, ATP-binding protein OS=Burkholderia thailandensis (strain ATCC 700388 / DSM 13276 / CIP 106301 / E264) OX=271848 GN=BTH_I0887 PE=3 SV=1	0.445	-1.17	0.155109	4	5	159	24.58	1	0.0838737	Q2T056	Amino acid ABC transporter, ATP-binding protein	BTH_I0887
High	Q2T1D4	Lipid A deacylase OS=Burkholderia thailandensis (strain ATCC 700388 / DSM 13276 / CIP 106301 / E264) OX=271848 GN=BTH_I0457 PE=3 SV=1	1.649	0.72	0.407512	3	3	244	31.05	1	0.330131	Q2T1D4	Lipid A deacylase (EC 3.1.1.77) (LPS 3-O-deacylase) (Outer membrane enzyme)	BTH_I0457
High	Q2SXH0	Methyltransferase, FkbM family domain protein OS=Burkholderia thailandensis (strain ATCC 700388 / DSM 13276 / CIP 106301 / E264) OX=271848 GN=BTH_I1848 PE=4 SV=1	2.107	1.08	0.117937	5	5	133	21.93	1	0.0475141	Q2SXH0	Methyltransferase, FkbM family domain protein	BTH_I1848
High	Q2T3H0	Adenosylmethionine-8-amino-7-oxononanoate aminotransferase, putative OS=Burkholderia thailandensis (strain ATCC 700388 / DSM 13276 / CIP 106301 / E264) OX=271848 GN=BTH_II2091 PE=3 SV=1	0.897	-0.16	0.869093	5	5	209	33.92	1	0.842372	Q2T3H0	Adenosylmethionine-8-amino-7-oxononanoate aminotransferase, putative	BTH_II2091
High	Q2SY79	CENP-V/GFA domain-containing protein OS=Burkholderia thailandensis (strain ATCC 700388 / DSM 13276 / CIP 106301 / E264) OX=271848 GN=BTH_I1578 PE=3 SV=1	1.31	0.39	0.268302	4	4	215	30.87	1	0.193516	Q2SY79	CENP-V/GFA domain-containing protein	BTH_I1578
High	Q2T6W8	UPF0261 protein BTH_II0884 OS=Burkholderia thailandensis (strain ATCC 700388 / DSM 13276 / CIP 106301 / E264) OX=271848 GN=BTH_II0884 PE=3 SV=1	0.822	-0.28	0.274346	5	5	173	19.64	1	0.19919	Q2T6W8	UPF0261 protein BTH_II0884	BTH_II0884
High	Q2T6Q7	Nitric oxide reductase OS=Burkholderia thailandensis (strain ATCC 700388 / DSM 13276 / CIP 106301 / E264) OX=271848 GN=BTH_II0945 PE=4 SV=1	3.374	1.75	0.109364	6	6	180	29.77	1	0.0365715	Q2T6Q7	Nitric oxide reductase	BTH_II0945
High	Q2SU94	Lipoprotein VacJ OS=Burkholderia thailandensis (strain ATCC 700388 / DSM 13276 / CIP 106301 / E264) OX=271848 GN=BTH_I3001 PE=3 SV=1	1.04	0.06	0.47937	5	5	562	59.53	1	0.404066	Q2SU94	Lipoprotein VacJ	BTH_I3001
High	Q2SXZ3	Peptidase, M48 family OS=Burkholderia thailandensis (strain ATCC 700388 / DSM 13276 / CIP 106301 / E264) OX=271848 GN=BTH_I1669 PE=3 SV=1	1.003	0	0.600981	6	6	223	29.42	1	0.53574	Q2SXZ3	Peptidase, M48 family	BTH_I1669
High	Q2T0N4	Tryptophan 2,3-dioxygenase OS=Burkholderia thailandensis (strain ATCC 700388 / DSM 13276 / CIP 106301 / E264) OX=271848 GN=kynA PE=3 SV=1	3.374	1.75	0.122359	6	6	159	33.32	1	0.0530534	Q2T0N4	Tryptophan 2,3-dioxygenase (TDO) (EC 1.13.11.11) (Tryptamin 2,3-dioxygenase) (Tryptophan oxygenase) (TO) (TRPO) (Tryptophan pyrrolase) (Tryptophanase)	BTH_I0709
High	Q2T2B2	Peptide deformylase OS=Burkholderia thailandensis (strain ATCC 700388 / DSM 13276 / CIP 106301 / E264) OX=271848 GN=def-1 PE=3 SV=1	0.814	-0.3	0.162733	4	4	356	52.99	1	0.0914742	Q2T2B2	Peptide deformylase (PDF) (EC 3.5.1.88) (Polypeptide deformylase)	BTH_I0128
High	Q2T4X1	Alpha-2-macroglobulin family N-terminal region family OS=Burkholderia thailandensis (strain ATCC 700388 / DSM 13276 / CIP 106301 / E264) OX=271848 GN=BTH_II1583 PE=3 SV=1	1.897	0.92	0.112324	8	8	164	29.47	1	0.0417767	Q2T4X1	Alpha-2-macroglobulin family N-terminal region family	BTH_II1583
High	Q2T122	Uncharacterized protein OS=Burkholderia thailandensis (strain ATCC 700388 / DSM 13276 / CIP 106301 / E264) OX=271848 GN=BTH_I0570 PE=4 SV=1	1.696	0.76	0.0862351	4	4	200	32.03	1	0.0188054	Q2T122	Nitrate reductase associated protein	BTH_I0570
High	Q2SVB9	Acyltransferase family protein OS=Burkholderia thailandensis (strain ATCC 700388 / DSM 13276 / CIP 106301 / E264) OX=271848 GN=BTH_I2615 PE=4 SV=1	1.525	0.61	0.0613394	7	7	242	44.63	1	0.00552289	Q2SVB9	Acyltransferase family protein	BTH_I2615
High	Q2T6U3	Acetyltransferase, GNAT family OS=Burkholderia thailandensis (strain ATCC 700388 / DSM 13276 / CIP 106301 / E264) OX=271848 GN=BTH_II0909 PE=4 SV=1	1.05	0.07	0.174266	6	6	134	27.26	1	0.102434	Q2T6U3	Acetyltransferase, GNAT family	BTH_II0909
High	Q2STB8	DNA-binding response regulator OS=Burkholderia thailandensis (strain ATCC 700388 / DSM 13276 / CIP 106301 / E264) OX=271848 GN=BTH_I3339 PE=4 SV=1	0.711	-0.49	0.128598	6	6	145	36.02	1	0.0594919	Q2STB8	DNA-binding response regulator	BTH_I3339
High	Q2SU36	30S ribosomal protein S17 OS=Burkholderia thailandensis (strain ATCC 700388 / DSM 13276 / CIP 106301 / E264) OX=271848 GN=rpsQ PE=3 SV=1	0.406	-1.3	0.131004	3	3	232	49.53	1	0.0614867	Q2SU36	Small ribosomal subunit protein uS17 (30S ribosomal protein S17)	BTH_I3059
High	Q2SY01	30S ribosomal protein S16 OS=Burkholderia thailandensis (strain ATCC 700388 / DSM 13276 / CIP 106301 / E264) OX=271848 GN=rpsP PE=3 SV=1	0.592	-0.76	0.0881124	3	3	547	86.06	1	0.0197775	Q2SY01	Small ribosomal subunit protein bS16 (30S ribosomal protein S16)	BTH_I1661
High	Q2STB9	Putative pterin-4-alpha-carbinolamine dehydratase OS=Burkholderia thailandensis (strain ATCC 700388 / DSM 13276 / CIP 106301 / E264) OX=271848 GN=BTH_I3338 PE=3 SV=1	1.048	0.07	0.495431	3	3	210	35.85	1	0.420452	Q2STB9	Putative pterin-4-alpha-carbinolamine dehydratase (PHS) (EC 4.2.1.96) (4-alpha-hydroxy-tetrahydropterin dehydratase) (Pterin carbinolamine dehydratase) (PCD)	BTH_I3338
High	Q2SW61	Regulatory protein nosR, putative OS=Burkholderia thailandensis (strain ATCC 700388 / DSM 13276 / CIP 106301 / E264) OX=271848 GN=BTH_I2317 PE=4 SV=1	1.799	0.85	0.876506	8	8	198	43.92	1	0.854398	Q2SW61	Regulatory protein nosR, putative	BTH_I2317
High	Q2SWF7	Recombination protein RecR OS=Burkholderia thailandensis (strain ATCC 700388 / DSM 13276 / CIP 106301 / E264) OX=271848 GN=recR PE=3 SV=1	1.238	0.31	0.254569	6	6	136	26.55	1	0.180593	Q2SWF7	Recombination protein RecR	BTH_I2221
High	Q2SZH6	UDP-3-O-acyl-N-acetylglucosamine deacetylase OS=Burkholderia thailandensis (strain ATCC 700388 / DSM 13276 / CIP 106301 / E264) OX=271848 GN=lpxC PE=3 SV=2	0.705	-0.5	0.0791029	8	8	111	24.37	1	0.0148899	Q2SZH6	UDP-3-O-acyl-N-acetylglucosamine deacetylase (UDP-3-O-acyl-GlcNAc deacetylase) (EC 3.5.1.108) (UDP-3-O-[R-3-hydroxymyristoyl]-N-acetylglucosamine deacetylase)	BTH_I1125
High	Q2SY23	Integration host factor subunit beta OS=Burkholderia thailandensis (strain ATCC 700388 / DSM 13276 / CIP 106301 / E264) OX=271848 GN=ihfB PE=3 SV=1	0.67	-0.58	0.114895	7	7	300	45.44	1	0.0440943	Q2SY23	Integration host factor subunit beta (IHF-beta)	BTH_I1639
High	Q2T4B3	Macrolide export ATP-binding/permease protein MacB OS=Burkholderia thailandensis (strain ATCC 700388 / DSM 13276 / CIP 106301 / E264) OX=271848 GN=macB PE=3 SV=1	0.556	-0.85	0.0684353	6	6	153	21.29	1	0.00890759	Q2T4B3	Macrolide export ATP-binding/permease protein MacB (EC 7.6.2.-)	BTH_II1792
High	Q2T2M9	Uncharacterized protein OS=Burkholderia thailandensis (strain ATCC 700388 / DSM 13276 / CIP 106301 / E264) OX=271848 GN=BTH_I0089 PE=4 SV=1	2.767	1.47	0.108927	7	7	207	31.58	1	0.035708	Q2T2M9	Uncharacterized protein	BTH_I0089
High	Q2STS9	CheY OS=Burkholderia thailandensis (strain ATCC 700388 / DSM 13276 / CIP 106301 / E264) OX=271848 GN=BTH_I3176 PE=4 SV=1	1.145	0.19	0.968904	3	3	528	54.6	1	0.960861	Q2STS9	CheY	BTH_I3176
High	Q2SWM2	Phosphinothricin acetyltransferase OS=Burkholderia thailandensis (strain ATCC 700388 / DSM 13276 / CIP 106301 / E264) OX=271848 GN=BTH_I2156 PE=4 SV=1	0.75	-0.42	0.162414	6	6	194	28.01	1	0.0909271	Q2SWM2	Phosphinothricin acetyltransferase	BTH_I2156
High	Q2SVY5	FenI protein OS=Burkholderia thailandensis (strain ATCC 700388 / DSM 13276 / CIP 106301 / E264) OX=271848 GN=BTH_I2393 PE=4 SV=1	1.72	0.78	0.234098	8	8	119	22.69	1	0.159808	Q2SVY5	FenI protein	BTH_I2393
[truncated: 1,623 more rows]

## Sheet: DEPs
Protein FDR Confidence: Combined	Accession	Description	Abundance Ratio: (Stationary) / (Exponential)	Abundance Ratio (log2): (Stationary) / (Exponential)	Abundance Ratio Adj. P-Value: (Stationary) / (Exponential)	# Unique Peptides	# Peptides	Score Mascot: Mascot	Score Sequest HT: Sequest HT	# Protein Groups	Abundance Ratio P-Value: (Stationary) / (Exponential)	Entry	Protein names	Gene ID	regulation
[truncated: 832 more rows]

[truncated: 3 more sheets: Up, Down, Column Description]
